# Supplementary material for: Revelation of mRNAs and proteins in porcine milk exosomes by transcriptomic and proteomic analysis
Source: BMC Vet Res. 2017 Apr 13;13:101. doi: 10.1186/s12917-017-1021-8 (PMC5390444; doi:10.1186/s12917-017-1021-8)
Supplement: Supplementary file 1 — mRNA expression. (XLSX 1186 kb) [file 12917_2017_1021_MOESM1_ESM.xlsx]

## Sheet: Gene.rpkm
GeneID	WikiGene Name	WikiGene Description		Uniq_reads_num(53836128)	Length	Coverage	RPKM
ENSSSCG00000005752	LOC396596	beta-lactoglobulin		11522932	766	0.9987	279422
ENSSSCG00000009267	CSN3	casein kappa		902431	724	0.9986	23152.7
ENSSSCG00000009261	CSN2	casein beta		974811	1099	0.9991	16475.9
ENSSSCG00000009262	CSN1S1	casein alpha s1		881119	1122	0.9991	14587.1
ENSSSCG00000004489	EEF1A1	eukaryotic translation elongation factor 1 alpha 1		1277539	1745	0.9989	13598.9
ENSSSCG00000004970	LOC102167951	60S acidic ribosomal protein P1-like		364504	528	0.9508	12823.1
ENSSSCG00000006249	RPS20	ribosomal protein S20		244676	517	0.9961	8790.77
ENSSSCG00000009263	CSN1S2	alpha(s2)-casein		484547	1093	0.9991	8234.59
ENSSSCG00000006558	RPS27	ribosomal protein S27		106897	246	0.9959	8071.54
ENSSSCG00000003930	RPS8	ribosomal protein S8		255815	627	0.9984	7578.52
ENSSSCG00000024825	RPL6	ribosomal protein L6		366206	912	0.9989	7458.59
ENSSSCG00000001502	RPS18	ribosomal protein S18		206315	521	0.9981	7355.62
ENSSSCG00000000207	LOC100739053	translationally controlled tumor protein pseudogene		199035	510	0.898	7249.12
ENSSSCG00000010328	LOC100155012	40S ribosomal protein S24-like		238462	620	0.8532	7144.2
ENSSSCG00000004177	RPS12	ribosomal protein S12		180463	494	0.998	6785.59
ENSSSCG00000005003	RPS29	ribosomal protein S29		211454	588	0.9422	6679.82
ENSSSCG00000025883	RPL37	ribosomal protein L37		397505	1113	0.982	6633.97
ENSSSCG00000013907	UBA52	ubiquitin A-52 residue ribosomal protein fusion product 1		189267	532	0.9981	6608.3
ENSSSCG00000015103	RPS25	ribosomal protein S25		133074	378	0.9974	6539.24
ENSSSCG00000029830	RPL8	ribosomal protein L8		286177	879	0.9989	6047.45
ENSSSCG00000025527	FABP3	fatty acid binding protein 3, muscle and heart (mammary-derived growth inhibitor)		133856	447	0.8658	5562.33
ENSSSCG00000027353	LOC100736789	40S ribosomal protein S7-like		196949	692	0.9986	5286.57
ENSSSCG00000022859	RPS2E	ribosomal protein S2e		422453	1485	0.6808	5284.19
ENSSSCG00000013002	FAU	Finkel-Biskis-Reilly murine sarcoma virus (FBR-MuSV) ubiquitously expressed		153615	545	0.9982	5235.56
ENSSSCG00000021590	RPL23	ribosomal protein L23		196179	697	0.9197	5228.12
ENSSSCG00000025928	RPL18	ribosomal protein L18		177513	645	0.9984	5112.07
ENSSSCG00000030010	RPL36	ribosomal protein L36		107856	396	0.9949	5059.12
ENSSSCG00000029724	GNB2L1	guanine nucleotide binding protein (G protein), beta polypeptide 2-like 1		271640	1002	0.8952	5035.61
ENSSSCG00000014540	FTH1	ferritin, heavy polypeptide 1		219189	817	0.9988	4983.37
ENSSSCG00000000374	RPS26	ribosomal protein S26		160552	611	0.7185	4880.91
ENSSSCG00000014855	RPS3	ribosomal protein S3		153373	588	0.9983	4845.04
ENSSSCG00000028850	RPL26	ribosomal protein L26		233402	931	0.7959	4656.73
ENSSSCG00000005595	RPL35	ribosomal protein L35		271162	1084	0.9954	4646.5
ENSSSCG00000017509	RPL19	ribosomal protein L19		202352	822	0.9538	4572.59
ENSSSCG00000006899	RPL5	ribosomal protein L5		245065	1004	0.999	4533.92
ENSSSCG00000012842	RPLP2	ribosomal protein, large, P2		155182	640	0.7875	4503.89
ENSSSCG00000005612	RPL12	ribosomal protein L12		151330	627	0.9984	4483.15
ENSSSCG00000022842	LOC100525692	60S ribosomal protein L7a-like		238775	1008	0.8988	4400.02
ENSSSCG00000012405	RPS4	ribosomal protein S4		347466	1485	0.9987	4346.22
ENSSSCG00000001543	RPL10A	ribosomal protein L10a		130573	560	0.8911	4331.03
ENSSSCG00000024260	RPL11	ribosomal protein L11		167445	753	0.8367	4130.51
ENSSSCG00000003546	LOC100522323	fatty acid-binding protein, heart-like		89255	402	0.898	4124.13
ENSSSCG00000011272	RPL14	ribosomal protein L14		153915	710	0.9986	4026.7
ENSSSCG00000011952	RPL24	ribosomal protein L24		100462	474	0.9937	3936.86
ENSSSCG00000004002	RPS5	ribosomal protein S5		174185	836	0.9019	3870.18
ENSSSCG00000017239	RPL38	ribosomal protein L38		93873	451	0.9534	3866.25
ENSSSCG00000029642	RPL17	ribosomal protein L17		177192	891	0.9921	3693.96
ENSSSCG00000004945	LOC100038029	ribosomal protein L4		271413	1425	0.9993	3537.87
ENSSSCG00000009019	RPS3A	ribosomal protein S3A		217855	1219	0.8277	3319.63
ENSSSCG00000003166	RPL13A	ribosomal protein L13a		191185	1093	0.9826	3249.08
ENSSSCG00000005169	RPS6	ribosomal protein S6		217306	1252	0.9888	3223.99
ENSSSCG00000000606	MGP	matrix Gla protein		112357	663	0.9834	3147.84
ENSSSCG00000014133	RPS23	ribosomal protein S23		89624	533	0.9906	3123.37
ENSSSCG00000002529	RPS21	ribosomal protein S21		57389	345	0.9971	3089.84
ENSSSCG00000003165	RPS11	ribosomal protein S11		399984	2407	0.3914	3086.69
ENSSSCG00000011266				104360	636	0.9969	3047.92
ENSSSCG00000027358	RPS17	ribosomal protein S17		252240	1579	0.6143	2967.28
ENSSSCG00000016737	PPIA	peptidylprolyl isomerase A (cyclophilin A)		100025	627	0.9984	2963.24
ENSSSCG00000013889	RPL18A	ribosomal protein L18a		222537	1437	0.4795	2876.55
ENSSSCG00000018082	COX3	cytochrome c oxidase subunit III		117961	784	0.9987	2794.79
ENSSSCG00000023690	PTMA	prothymosin, alpha		43681	291	0.9966	2788.21
ENSSSCG00000013381	RPS13	ribosomal protein S13		124156	839	0.6937	2748.73
ENSSSCG00000006182				216149	1482	0.8576	2709.14
ENSSSCG00000005171	PLIN2	perilipin 2		267779	1848	0.9968	2691.54
ENSSSCG00000022357	RPS27A	ribosomal protein S27a		76146	539	0.9981	2624.12
ENSSSCG00000029785	RPS9	ribosomal protein S9		78184	582	0.8419	2495.29
ENSSSCG00000003594	LOC100737528	fatty acid-binding protein, heart-like		19181	147	0.9932	2423.71
ENSSSCG00000030849	LOC100519545	60S ribosomal protein L39-like		83869	643	0.972	2422.8
ENSSSCG00000009146	RPL34	ribosomal protein L34		61865	485	0.9567	2369.35
ENSSSCG00000018081	ATP6	ATP synthase F0 subunit 6		86854	681	0.9956	2369.02
ENSSSCG00000013597	RPS28	ribosomal protein S28		50634	406	0.8128	2316.55
ENSSSCG00000028355	ACTB	actin, beta		241206	1952	0.9964	2295.27
ENSSSCG00000025192	RPL9	ribosomal protein L9		185937	1520	0.9783	2272.21
ENSSSCG00000024573	LALBA	lactalbumin, alpha-		80926	667	0.9985	2253.66
ENSSSCG00000000089	RPL3	ribosomal protein L3		160041	1323	0.9947	2246.97
ENSSSCG00000023248	RPS15	ribosomal protein S15		363000	3005	0.2646	2243.82
ENSSSCG00000006081	RPL30	ribosomal protein L30		122147	1015	0.87	2235.34
ENSSSCG00000018078				82137	688	0.9971	2217.57
ENSSSCG00000016128	EEF1B2	eukaryotic translation elongation factor 1 beta 2		127855	1090	0.9835	2178.8
ENSSSCG00000006063	PABPC1	poly(A) binding protein, cytoplasmic 1		256264	2219	0.9869	2145.14
ENSSSCG00000027573	RPL29	ribosomal protein L29		131131	1140	0.7658	2136.62
ENSSSCG00000012119	TMSB4X	thymosin beta 4, X-linked		76075	674	0.9585	2096.56
ENSSSCG00000024974	RPL13	ribosomal protein L13		111071	994	0.993	2075.58
ENSSSCG00000001528	RPS10	ribosomal protein S10		144802	1406	0.9666	1913
ENSSSCG00000026631				59589	582	0.8591	1901.82
ENSSSCG00000012784	SSR4	signal sequence receptor, delta		75696	766	0.6123	1835.57
ENSSSCG00000003099	PGLYRP1	peptidoglycan recognition protein 1		117747	1205	0.6979	1815.05
ENSSSCG00000003367	HBP15/L22	heparin binding protein		40990	433	0.9838	1758.39
ENSSSCG00000025507	RPL27	ribosomal protein L27		62232	690	0.787	1675.29
ENSSSCG00000009303	RPL21	ribosomal protein L21		106013	1186	0.9739	1660.35
ENSSSCG00000018033	UBB	ubiquitin B		109337	1240	0.9782	1637.84
ENSSSCG00000014569	RPL27A	ribosomal protein L27a		118539	1346	0.9896	1635.85
ENSSSCG00000013064	EEF1G	eukaryotic translation elongation factor 1 gamma		148813	1744	0.9415	1584.97
ENSSSCG00000018075	COX1	cytochrome c oxidase subunit I		127129	1545	0.9948	1528.42
ENSSSCG00000024263	SERF2	small EDRK-rich factor 2		42729	520	0.9981	1526.32
ENSSSCG00000007398	LOC100513767	colostrum trypsin inhibitor-like		25112	309	0.9676	1509.56
ENSSSCG00000025675	EEF2	eukaryotic translation elongation factor 2		249052	3195	0.9981	1447.92
ENSSSCG00000011856	LOC102164575	60S ribosomal protein L35a-like		25148	333	0.997	1402.77
ENSSSCG00000008061	TCEB2	transcription elongation factor B (SIII), polypeptide 2 (18kDa, elongin B)		32110	437	0.9977	1364.85
ENSSSCG00000008522				379092	5242	0.9783	1343.3
ENSSSCG00000014071	BTF3	basic transcription factor 3		64482	893	0.9966	1341.26
ENSSSCG00000010553				62348	921	0.6873	1257.45
ENSSSCG00000031023	LOC100519934	uncharacterized LOC100519934		121526	1825	0.9967	1236.89
ENSSSCG00000000694	GAPDH	glyceraldehyde-3-phosphate dehydrogenase		35012	534	0.9981	1217.87
ENSSSCG00000031053	LOC100626168	protein S100-A5-like		21633	335	0.997	1199.49
ENSSSCG00000012897	GSTP1	glutathione S-transferase pi 1		36521	591	0.9983	1147.84
ENSSSCG00000013046	LOC100522725	cytochrome c oxidase subunit 8A, mitochondrial-like		38495	623	0.9069	1147.74
ENSSSCG00000007585	ACTB	actin, beta		114279	1859	0.9989	1141.86
ENSSSCG00000013301	ELF5	E74-like factor 5 (ets domain transcription factor)		56691	924	0.9989	1139.64
ENSSSCG00000027831	NOP10	NOP10 ribonucleoprotein		16012	269	0.9963	1105.65
ENSSSCG00000028485	YBX1	Y box binding protein 1		83451	1415	0.9413	1095.47
ENSSSCG00000017591	NME2	NME/NM23 nucleoside diphosphate kinase 2		42649	749	0.996	1057.68
ENSSSCG00000003153	FTL	ferritin, light polypeptide		52992	937	0.9445	1050.5
ENSSSCG00000020817	RPS16	ribosomal protein S16		34651	629	0.9221	1023.27
ENSSSCG00000004578	ANXA2	annexin A2		87240	1609	0.8664	1007.13
ENSSSCG00000003042	RPS19	ribosomal protein S19		117501	2184	0.8768	999.344
ENSSSCG00000002963	EIF3K	eukaryotic translation initiation factor 3, subunit K		40718	772	0.9948	979.705
ENSSSCG00000023044	LOC100739739	fatty acid synthase-like		130943	2514	0.973	967.483
ENSSSCG00000018084	ND3	NADH dehydrogenase subunit 3		16619	346	0.9942	892.185
ENSSSCG00000024107	LOC100623913	60S ribosomal protein L14-like		36394	775	0.9987	872.277
ENSSSCG00000003903	LOC100524873	cytochrome b-c1 complex subunit 6, mitochondrial-like		24302	522	0.9981	864.764
ENSSSCG00000016735				20951	452	0.9712	860.979
ENSSSCG00000012839	POLR2L	polymerase (RNA) II (DNA directed) polypeptide L, 7.6kDa		9413	204	0.9951	857.085
ENSSSCG00000017768				23717	520	0.6154	847.193
ENSSSCG00000028525	LOC733603	serum amyloid A2		26741	599	0.9983	829.234
ENSSSCG00000006501	SSR2	signal sequence receptor, beta (translocon-associated protein beta)		47000	1090	0.9477	800.935
ENSSSCG00000016731	WAP	whey acidic protein		22165	516	0.9981	797.892
ENSSSCG00000005384	SEC61B	Sec61 beta subunit		24447	574	0.9983	791.115
ENSSSCG00000024313	NDUFA4	NADH dehydrogenase (ubiquinone) 1 alpha subcomplex, 4, 9kDa		21024	497	0.998	785.751
ENSSSCG00000021978	LOC100524282	60S ribosomal protein L37a-like		11228	267	0.7715	781.119
ENSSSCG00000017939	EIF5A	eukaryotic translation initiation factor 5A		77910	1901	0.9385	761.267
ENSSSCG00000012255				15780	388	0.8247	755.443
ENSSSCG00000007520	GNAS	GNAS complex locus		143035	3533	0.4073	752.012
ENSSSCG00000006016	EIF3H	eukaryotic translation initiation factor 3, subunit H		45209	1135	0.9744	739.87
ENSSSCG00000018065				37833	957	0.999	734.319
ENSSSCG00000007500				15694	410	0.4463	711.01
ENSSSCG00000027357	CSTB	cystatin B (stefin B)		17672	469	0.968	699.905
ENSSSCG00000008245	TMSB10	thymosin beta 10		23994	638	0.8166	698.567
ENSSSCG00000010067	MIF	macrophage migration inhibitory factor (glycosylation-inhibiting factor)		19988	539	0.9963	688.822
ENSSSCG00000021220				31516	857	0.8985	683.088
ENSSSCG00000004499	ATP5A1	ATP synthase, H+ transporting, mitochondrial F1 complex, alpha subunit 1, cardiac muscle		63370	1742	0.9966	675.712
ENSSSCG00000017544	ATP5G1	ATP synthase, H+ transporting, mitochondrial Fo complex, subunit C1 (subunit 9)		22360	617	0.9968	673.152
ENSSSCG00000002550	C7H14orf2	chromosome 7 open reading frame, human C14orf2		17879	500	0.998	664.201
ENSSSCG00000023435	DBI	diazepam binding inhibitor (GABA receptor modulator, acyl-CoA binding protein)		79004	2234	0.385	656.889
ENSSSCG00000013460	OAZ1	ornithine decarboxylase antizyme 1		43006	1240	0.9766	644.219
ENSSSCG00000023331	LOC100621766	ubiquitin-like protein 5-like		16097	465	0.9978	643.011
ENSSSCG00000012042	LOC733678	ATP synthase H+-transporting mitochondrial F1 complex O subunit		26233	760	0.9908	641.151
ENSSSCG00000013992	ARF4	ADP-ribosylation factor 4		64846	1888	0.9989	637.98
ENSSSCG00000023903	ATP5I	ATP synthase, H+ transporting, mitochondrial Fo complex, subunit E		25108	736	0.5652	633.666
ENSSSCG00000012974				38512	1155	0.8831	619.356
ENSSSCG00000017430	LOC100736981	eukaryotic translation initiation factor 1-like		43571	1307	0.9847	619.224
ENSSSCG00000018080	ATP8	ATP synthase F0 subunit 8		6779	204	0.9951	617.251
ENSSSCG00000017905	PFN1	profilin 1		29172	890	0.9281	608.839
ENSSSCG00000002704	KARS	lysyl-tRNA synthetase		66638	2058	0.9981	601.454
ENSSSCG00000018069	ND2	NADH dehydrogenase subunit 2		33775	1044	0.9952	600.926
ENSSSCG00000018087	ND4	NADH dehydrogenase subunit 4		44260	1378	0.9985	596.607
ENSSSCG00000027637	RPL32	ribosomal protein L32		108175	3399	0.4392	591.156
ENSSSCG00000016998	NPM1	nucleophosmin (nucleolar phosphoprotein B23, numatrin)		42879	1349	0.9778	590.417
ENSSSCG00000018094				35883	1140	0.9947	584.669
ENSSSCG00000013030	PRDX5	peroxiredoxin 5		41545	1325	0.6521	582.41
ENSSSCG00000029226	UBC	ubiquitin C		50006	1602	0.9944	579.81
ENSSSCG00000022301	EIF4EBP1	eukaryotic translation initiation factor 4E binding protein 1		22249	714	0.916	578.813
ENSSSCG00000024550	UQCR10	ubiquinol-cytochrome c reductase complex 7.2 kDa protein		14369	465	0.9849	573.984
ENSSSCG00000005005	RPL36AL	ribosomal protein L36a-like		14793	482	0.9979	570.079
ENSSSCG00000003798	SERBP1	SERPINE1 mRNA binding protein 1		43740	1439	0.9993	564.604
ENSSSCG00000000119	EIF3L	eukaryotic translation initiation factor 3, subunit L		58372	1944	0.9877	557.743
ENSSSCG00000015836	HNRNPA2B1	heterogeneous nuclear ribonucleoprotein A2/B1		30833	1062	0.9953	539.284
ENSSSCG00000008195	COX5B	mitochondrial cytochrome c oxidase subunit Vb		21643	758	0.971	530.364
ENSSSCG00000000084	ATF4	activating transcription factor 4 (tax-responsive enhancer element B67)		39905	1410	0.9986	525.696
ENSSSCG00000009909	COX6A1	cytochrome c oxidase subunit VIa polypeptide 1		27587	991	0.8375	517.079
ENSSSCG00000030970	LOC100516480	cytochrome c oxidase subunit 7B, mitochondrial-like		18261	676	0.5104	501.769
ENSSSCG00000003683	NUDFV2	NDUFV2		22255	837	0.9916	493.888
ENSSSCG00000000886	SLC25A3	solute carrier family 25 (mitochondrial carrier; phosphate carrier), member 3		35731	1355	0.9963	489.815
ENSSSCG00000018092	ND6	NADH dehydrogenase subunit 6		13905	528	0.9943	489.174
ENSSSCG00000021355	SOD1	superoxide dismutase 1, soluble		22815	877	0.9977	483.222
ENSSSCG00000000405	ATP5B	ATP synthase, H+ transporting, mitochondrial F1 complex, beta polypeptide		45646	1767	0.9977	479.835
ENSSSCG00000024316	LOC100156967	cytochrome c oxidase subunit 5A, mitochondrial-like		17329	677	0.9926	475.457
ENSSSCG00000000288	HNRNPA1	heterogeneous nuclear ribonucleoprotein A1		35232	1382	0.9863	473.539
ENSSSCG00000012961	LOC100522848	barrier-to-autointegration factor-like		16327	650	0.9585	466.573
ENSSSCG00000006033				41979	1688	0.856	461.94
ENSSSCG00000002535				45612	1866	0.7905	454.04
ENSSSCG00000029034	LOC100624067	cytochrome c oxidase subunit 4 isoform 1, mitochondrial-like		39945	1651	0.6051	449.409
ENSSSCG00000016078	HSPE1	heat shock 10kDa protein 1 (chaperonin 10)		12704	550	0.9491	429.046
ENSSSCG00000022156				13172	578	0.8443	423.302
ENSSSCG00000006954	EEF1D	eukaryotic translation elongation factor 1 delta (guanine nucleotide exchange protein)		45101	1989	0.9372	421.19
ENSSSCG00000000743	FKBP4	FK506 binding protein 4, 59kDa		61506	2764	0.9935	413.338
ENSSSCG00000001701	HSPCB	heat shock protein 90kDa alpha (cytosolic), class B member 1		146288	6664	0.5713	407.756
ENSSSCG00000013936	NDUFA13	NADH dehydrogenase (ubiquinone) 1 alpha subcomplex, 13		13190	614	0.9723	399.027
ENSSSCG00000002006	PSME1	proteasome (prosome, macropain) activator subunit 1 (PA28 alpha)		21338	1002	0.9291	395.56
ENSSSCG00000008882				13669	646	0.4768	393.034
ENSSSCG00000002907	COX6B	COX6B protein		13152	633	0.9984	385.935
ENSSSCG00000013596	NDUFA7	NADH dehydrogenase (ubiquinone) 1 alpha subcomplex, 7, 14.5kDa		9122	442	0.9955	383.349
ENSSSCG00000012318	MAGED1	melanoma antigen family D, 1		55995	2733	0.9967	380.571
ENSSSCG00000027746	LOC100621287	MORF4 family-associated protein 1-like		32507	1602	0.9931	376.913
ENSSSCG00000027282				17949	896	0.5212	372.099
ENSSSCG00000005029	C1H14orf166	chromosome 14 open reading frame 166 ortholog		19669	1001	0.999	364.984
ENSSSCG00000029781	SELM	selenoprotein M		9855	502	0.9283	364.652
ENSSSCG00000001379	TUBB2A	tubulin, beta 2A class IIa		50251	2577	0.9915	362.207
ENSSSCG00000022080	RHOA	ras homolog family member A		32940	1696	0.9935	360.765
ENSSSCG00000020830	LOC100154750	nascent polypeptide-associated complex subunit alpha-like		77942	4022	0.1832	359.961
ENSSSCG00000017448	LOC100515339	keratin, type I cytoskeletal 19-like		27127	1404	0.9957	358.89
ENSSSCG00000006070	COX6C	COX6C protein		13567	703	0.8748	358.472
ENSSSCG00000013736	PRDX2	peroxiredoxin 2		18166	957	0.9896	352.593
ENSSSCG00000012623	SLC25A6	solute carrier family 25 (mitochondrial carrier; adenine nucleotide translocator), member 6		23800	1256	0.9857	351.976
ENSSSCG00000005453	TXN	thioredoxin		6895	369	0.9973	347.084
ENSSSCG00000024418	LOC100626928	rho-related GTP-binding protein RhoU-like		74211	4002	0.8648	344.443
ENSSSCG00000011137	GDI2	GDP dissociation inhibitor 2		44320	2399	0.9912	343.159
ENSSSCG00000000856	PAH	phenylalanine hydroxylase		17005	922	0.9534	342.588
ENSSSCG00000028971	LOC100521234	staphylococcal nuclease domain-containing protein 1-like		18025	980	0.8847	341.645
ENSSSCG00000017232	SLC9A3R1	solute carrier family 9, subfamily A (NHE3, cation proton antiporter 3), member 3 regulator 1		37108	2034	0.9602	338.878
ENSSSCG00000004572	LOC100738676	C2 calcium-dependent domain-containing protein 4A-like		19985	1116	0.9982	332.634
ENSSSCG00000016185	ARPC2	actin related protein 2/3 complex, subunit 2, 34kDa		11114	636	0.9984	324.593
ENSSSCG00000010795	NDUFAB1	NADH dehydrogenase (ubiquinone) 1, alpha/beta subcomplex, 1, 8kDa		12816	734	0.9537	324.327
ENSSSCG00000009904	DYNLL1	dynein, light chain, LC8-type 1		12289	705	0.9858	323.783
ENSSSCG00000027840	COPE	coatomer protein complex, subunit epsilon		18823	1089	0.9991	321.061
ENSSSCG00000027689	SRM	spermidine synthase		69454	4035	0.9876	319.727
ENSSSCG00000003653	NDUFS5	NADH dehydrogenase (ubiquinone) Fe-S protein 5, 15kDa (NADH-coenzyme Q reductase)		9268	544	0.9577	316.456
ENSSSCG00000003261	NDUFA3	NADH dehydrogenase (ubiquinone) 1 alpha subcomplex, 3, 9kDa		6435	378	0.9921	316.215
ENSSSCG00000003612	EIF3I	eukaryotic translation initiation factor 3, subunit I		18633	1108	0.9856	312.37
ENSSSCG00000027441	RPL22L1	ribosomal protein L22-like 1		12585	749	0.9186	312.103
ENSSSCG00000014075	NSA2	NSA2 ribosome biogenesis homolog (S. cerevisiae)		17775	1070	0.9935	308.569
ENSSSCG00000022132	LOC100512195	activated RNA polymerase II transcriptional coactivator p15-like		17571	1067	0.9991	305.885
ENSSSCG00000000071	ST13	suppression of tumorigenicity 13 (colon carcinoma) (Hsp70 interacting protein)		27546	1673	0.9988	305.836
ENSSSCG00000008359	RAB1A	RAB1A, member RAS oncogene family		23968	1462	0.9904	304.516
ENSSSCG00000001414	CSNK2B	casein kinase 2, beta polypeptide		17639	1076	0.408	304.5
ENSSSCG00000009466	UCHL3	ubiquitin carboxyl-terminal esterase L3 (ubiquitin thiolesterase)		11999	732	0.9973	304.481
ENSSSCG00000006789	ATP5F1	ATP synthase, H+ transporting, mitochondrial Fo complex, subunit B1		19443	1187	0.9916	304.256
ENSSSCG00000003746	RPSA	ribosomal protein SA		16824	1030	0.6029	303.402
ENSSSCG00000029179	HIGD2A	HIG1 hypoxia inducible domain family, member 2A		11157	688	0.8808	301.221
ENSSSCG00000013661				42015	2592	0.353	301.089
ENSSSCG00000000659	LOC100524679	ovostatin homolog 2-like		74188	4596	0.7887	299.833
ENSSSCG00000009821	ARPC3	actin related protein 2/3 complex, subunit 3, 21kDa		13398	839	0.994	296.623
ENSSSCG00000017047	CLINT1	clathrin interactor 1		38193	2413	0.9619	294.004
ENSSSCG00000026239	VPS35	vacuolar protein sorting 35 homolog (S. cerevisiae)		44840	2843	0.9898	292.964
ENSSSCG00000008433	LOC100522926	calmodulin-like		18028	1153	0.9861	290.432
ENSSSCG00000023326	PNRC2	proline-rich nuclear receptor coactivator 2		37477	2398	0.9962	290.297
ENSSSCG00000013431	LOC100523423	ATP synthase subunit delta, mitochondrial-like		10316	663	0.9744	289.017
ENSSSCG00000003229	ETFB	electron-transfer-flavoprotein, beta polypeptide		13789	893	0.8197	286.819
ENSSSCG00000003555	HMGN2	high mobility group nucleosomal binding domain 2		19890	1298	0.9954	284.634
ENSSSCG00000005976				13219	866	0.8453	283.535
ENSSSCG00000000190	TUBA1B	tubulin, alpha 1b		24895	1639	0.9048	282.137
ENSSSCG00000024437	AP2M1	adaptor-related protein complex 2, mu 1 subunit		29583	1957	0.9903	280.787
ENSSSCG00000005656	SET	SET nuclear oncogene		42185	2799	0.9829	279.951
ENSSSCG00000016714	LOC100517742	cytochrome c-like		19321	1285	0.9984	279.288
ENSSSCG00000017212	SUMO2	SMT3 suppressor of mif two 3 homolog 2 (S. cerevisiae)		12220	815	0.9988	278.509
ENSSSCG00000002004	PSME2	proteasome (prosome, macropain) activator subunit 2 (PA28 beta)		15146	1016	0.8386	276.905
ENSSSCG00000030996	XBP1	X-box binding protein 1		12027	807	0.9988	276.828
ENSSSCG00000010682	PRDX3	peroxiredoxin 3		35739	2403	0.7054	276.258
ENSSSCG00000006512	FDPS	farnesyl diphosphate synthase		23033	1567	0.9974	273.028
ENSSSCG00000011356	LOC100156879	ubiquinol--cytochrome c reductase		23257	1586	0.9975	272.381
ENSSSCG00000030302	SEPW1	selenoprotein W, 1		10643	731	0.9877	270.441
ENSSSCG00000011803	EIF4A2	eukaryotic translation initiation factor 4A2		27510	1906	0.9916	268.098
ENSSSCG00000014145	COX7C	cytochrome c oxidase subunit VIIc		18241	1269	0.9653	267.001
ENSSSCG00000007279	DYNLRB1	dynein, light chain, roadblock-type 1		9719	680	0.9971	265.484
ENSSSCG00000026617	LOC100155889	eukaryotic translation initiation factor 2 subunit 2-like		20752	1461	0.8508	263.837
ENSSSCG00000030149	CAPNS1	calpain, small subunit 1		19174	1350	0.9993	263.818
ENSSSCG00000012847	TALDO1	transaldolase 1		16498	1179	0.9491	259.922
ENSSSCG00000005590	PSMB7	proteasome (prosome, macropain) subunit, beta type, 7		14348	1039	0.9365	256.509
ENSSSCG00000017913	PSMB6	proteasome (prosome, macropain) subunit, beta type, 6		12406	903	0.9236	255.194
ENSSSCG00000012534	MORF4L2	mortality factor 4 like 2		26871	1972	0.9037	253.106
ENSSSCG00000000290	COPZ1	coatomer protein complex, subunit zeta 1		26508	1947	0.962	252.893
ENSSSCG00000007743	CHCHD2	coiled-coil-helix-coiled-coil-helix domain containing 2		18946	1396	0.7744	252.092
ENSSSCG00000027224	PCBP1	poly(rC) binding protein 1		14430	1071	0.9991	250.267
ENSSSCG00000000690	MLF2	myeloid leukemia factor 2		19882	1482	0.998	249.194
ENSSSCG00000008987	CCNI	cyclin I		35480	2652	0.9996	248.506
ENSSSCG00000015337	LOC100155621	26S proteasome complex subunit DSS1-like		6974	522	0.9521	248.163
ENSSSCG00000003572	SYTL1	synaptotagmin-like 1		25485	1911	0.978	247.714
ENSSSCG00000013405	EIF4G2	eukaryotic translation initiation factor 4 gamma, 2		40674	3050	0.9993	247.71
ENSSSCG00000009407	ESD	esterase D		19436	1458	0.9767	247.614
ENSSSCG00000013436	LOC100524239	cytochrome b-c1 complex subunit 10-like		5163	388	0.9974	247.17
ENSSSCG00000010088	UBE2L3	ubiquitin-conjugating enzyme E2L 3		9815	745	0.9946	244.715
ENSSSCG00000012440	PGK1	phosphoglycerate kinase 1		21442	1640	0.9555	242.855
ENSSSCG00000013035	PHI-1	ubiquitous PKC-potentiated PP1 inhibitor		9487	727	0.9986	242.393
ENSSSCG00000005833	MBF1	endothelial differentiation-related factor 1-like		14673	1133	0.8861	240.555
ENSSSCG00000014296	VDAC1	voltage-dependent anion channel 1		24154	1866	0.9668	240.438
ENSSSCG00000016290	EFHD1	EF-hand domain family, member D1		25616	1979	0.9995	240.432
ENSSSCG00000011466	ARF4	ADP-ribosylation factor 4		34883	2698	0.9173	240.159
ENSSSCG00000013573	TRAPPC5	trafficking protein particle complex 5		8337	649	0.9985	238.611
ENSSSCG00000017957	EIF4A1	eukaryotic translation initiation factor 4A1		18567	1447	0.9945	238.341
ENSSSCG00000012327	HSD17B10	hydroxysteroid (17-beta) dehydrogenase 10		13262	1036	0.9402	237.78
ENSSSCG00000011351				8277	648	0.9599	237.26
ENSSSCG00000010058	SNRPD3	small nuclear ribonucleoprotein D3 polypeptide 18kDa		12367	971	0.9846	236.576
ENSSSCG00000000576	LOC102161427	L-lactate dehydrogenase B chain-like		14072	1106	0.9268	236.334
ENSSSCG00000028640	HNRNPC	heterogeneous nuclear ribonucleoprotein C (C1/C2)		23525	1853	0.9903	235.82
ENSSSCG00000029362	LOC100622139	charged multivesicular body protein 2a-like		6398	504	0.996	235.798
ENSSSCG00000008056	ATP6V0C	ATPase, H+ transporting, lysosomal 16kDa, V0 subunit c		14319	1130	0.9956	235.375
ENSSSCG00000027072	ATPIF1	ATPase inhibitory factor 1		8894	703	0.7525	235
ENSSSCG00000010790	ECHS1	enoyl CoA hydratase, short chain, 1, mitochondrial		13079	1051	0.7612	231.152
ENSSSCG00000007308	ROMO1	reactive oxygen species modulator 1		8012	644	0.7811	231.09
ENSSSCG00000005826	LOC100513261	14 kDa phosphohistidine phosphatase-like		4730	381	0.9948	230.602
ENSSSCG00000010261	PPA1	pyrophosphatase (inorganic) 1		17150	1382	0.9284	230.506
ENSSSCG00000005373	NANS	N-acetylneuraminic acid synthase		14994	1209	0.9959	230.365
ENSSSCG00000006358	NDUFS2	NADH dehydrogenase (ubiquinone) Fe-S protein 2, 49kDa (NADH-coenzyme Q reductase)		23118	1870	0.9086	229.633
ENSSSCG00000002013	DHRS4	dehydrogenase/reductase (SDR family) member 4		14618	1186	0.9907	228.944
ENSSSCG00000008303	CCT7	chaperonin containing TCP1, subunit 7 (eta)		23150	1886	0.9576	228
ENSSSCG00000006304	MPC2	mitochondrial pyruvate carrier 2		20464	1684	0.9246	225.722
ENSSSCG00000016434	RHEB	Ras homolog enriched in brain		11891	987	0.9311	223.783
ENSSSCG00000007085	DSTN	destrin (actin depolymerizing factor)		19727	1638	0.978	223.704
ENSSSCG00000017202	LOC100521680	histone H3.3-like		33069	2747	0.9902	223.609
ENSSSCG00000013647	CDC37	cell division cycle 37 homolog (S. cerevisiae)		19795	1646	0.9988	223.384
ENSSSCG00000001094	C7H6orf62	chromosome 7 open reading frame, human C6orf62		32442	2719	0.9945	221.628
ENSSSCG00000001858	CIB1	calcium and integrin binding 1 (calmyrin)		8340	700	0.8829	221.307
ENSSSCG00000023599	TIMM8B	translocase of inner mitochondrial membrane 8 homolog B (yeast)		5939	501	0.998	220.192
ENSSSCG00000017643	C12H17orf47	chromosome 12 open reading frame, human C17orf47		20465	1727	0.8633	220.113
ENSSSCG00000008016	MRPS34	mitochondrial ribosomal protein S34		11873	1002	0.999	220.099
ENSSSCG00000005628	ST6GALNAC2	ST6 (alpha-N-acetyl-neuraminyl-2,3-beta-galactosyl-1,3)-N-acetylgalactosaminide alpha-2,6-sialyltransferase 2		19934	1685	0.9875	219.746
ENSSSCG00000002646	TRAPPC2L	trafficking protein particle complex 2-like		6943	589	0.9983	218.957
ENSSSCG00000014289	LOC100524308	cytochrome b-c1 complex subunit 8-like		7959	676	0.9956	218.695
ENSSSCG00000025486	MDH2	malate dehydrogenase 2, NAD (mitochondrial)		26184	2241	0.971	217.03
ENSSSCG00000007381	YWHAB	tyrosine 3-monooxygenase/tryptophan 5-monooxygenase activation protein, beta polypeptide		34604	2964	0.9615	216.857
ENSSSCG00000013721	WDR83OS	WD repeat domain 83 opposite strand		8389	724	0.9669	215.228
ENSSSCG00000004480	COX7A2	COX7A2 protein		5428	472	0.9958	213.611
ENSSSCG00000015826	PROSC	proline synthetase co-transcribed homolog (bacterial)		27416	2384	0.9778	213.611
ENSSSCG00000008247	SUCLG1	succinate-CoA ligase, alpha subunit		15289	1330	0.9128	213.527
ENSSSCG00000000274	PCBP2	poly(rC) binding protein 2		14190	1235	0.9992	213.423
ENSSSCG00000024458	PDXK	pyridoxal (pyridoxine, vitamin B6) kinase		10568	934	0.7966	210.171
ENSSSCG00000007524	ATP5E	ATP synthase, H+ transporting, mitochondrial F1 complex, epsilon subunit		23253	2056	0.4674	210.079
ENSSSCG00000017891	TXNDC17	thioredoxin domain containing 17		6189	550	0.9909	209.018
ENSSSCG00000003189	PRMT1	protein arginine methyltransferase 1		12428	1115	0.9982	207.039
ENSSSCG00000001991	DHRS1	dehydrogenase/reductase (SDR family) member 1		22376	2016	0.9271	206.167
ENSSSCG00000025782	TMEM256	transmembrane protein 256		6765	612	0.8627	205.325
ENSSSCG00000023670	MDH1	malate dehydrogenase 1, NAD (soluble)		12209	1107	0.9368	204.861
ENSSSCG00000017666	CLTC	clathrin, heavy chain (Hc)		40641	3688	0.9921	204.691
ENSSSCG00000003691	MRLC2	myosin regulatory light chain		12035	1093	0.968	204.528
ENSSSCG00000022398	NUCKS1	nuclear casein kinase and cyclin-dependent kinase substrate 1		10596	966	0.9876	203.747
ENSSSCG00000006363	UFC1	ubiquitin-fold modifier conjugating enzyme 1		11391	1042	0.9837	203.058
ENSSSCG00000029066	LOC100739304	isopentenyl-diphosphate Delta-isomerase 1-like		14395	1318	0.519	202.872
ENSSSCG00000022820	VAMP8	vesicle-associated membrane protein 8		10897	999	0.8258	202.613
ENSSSCG00000027827	GALE	UDP-galactose-4-epimerase		18491	1702	0.9994	201.803
ENSSSCG00000017123	LOC100523520	death-associated protein 1-like		2300	213	0.9953	200.574
ENSSSCG00000000097	TOMM22	translocase of outer mitochondrial membrane 22 homolog (yeast)		11748	1090	0.9982	200.2
ENSSSCG00000022234	TOMM6	translocase of outer mitochondrial membrane 6 homolog (yeast)		2383	222	0.9955	199.387
ENSSSCG00000030510	FBL	fibrillarin		13165	1227	0.85	199.298
ENSSSCG00000010203	HNRNPF	heterogeneous nuclear ribonucleoprotein F		22680	2117	0.9934	198.998
ENSSSCG00000024673	NME1	NME/NM23 nucleoside diphosphate kinase 1		8131	759	0.9881	198.989
ENSSSCG00000013727	C2H19orf43	chromosome 2 open reading frame, human C19orf43		10423	981	0.9613	197.356
ENSSSCG00000000377	LOC100737962	proliferation-associated protein 2G4-like		22720	2139	0.8275	197.298
ENSSSCG00000016872	HMGCS1	3-hydroxy-3-methylglutaryl-CoA synthase 1 (soluble)		54548	5149	0.9627	196.781
ENSSSCG00000009309				3844	363	0.9366	196.699
ENSSSCG00000006582	S100A14	S100 calcium binding protein A14		11669	1102	0.9982	196.688
ENSSSCG00000021944	RAC1	ras-related C3 botulinum toxin substrate 1 (rho family, small GTP binding protein Rac1)		31855	3011	0.8266	196.514
ENSSSCG00000029003	LOC100739087	60S ribosomal protein L14-like		7674	731	0.9713	194.998
ENSSSCG00000010116	SLC25A1	solute carrier family 25 (mitochondrial carrier; citrate transporter), member 1		16258	1553	0.9813	194.456
ENSSSCG00000002036	LOC100155139	proteasome subunit beta type-5-like		10890	1042	0.9914	194.127
ENSSSCG00000000994	GMDS	GDP-mannose 4,6-dehydratase		21872	2107	0.9815	192.819
ENSSSCG00000023245	NONO	non-POU domain containing, octamer-binding		23881	2311	0.9996	191.946
ENSSSCG00000009247	HNRPDL	heterogeneous nuclear ribonucleoprotein D-like		7157	693	0.9986	191.833
ENSSSCG00000006775				22048	2139	0.9953	191.463
ENSSSCG00000002749	HP	haptoglobin		15424	1500	0.8373	190.999
ENSSSCG00000010137	RANBP1	RAN binding protein 1		12120	1181	0.9873	190.625
ENSSSCG00000004058	EZR	ezrin		25892	2526	0.7324	190.396
ENSSSCG00000011616	COPG1	coatomer protein complex, subunit gamma 1		18358	1793	0.9994	190.183
ENSSSCG00000026807	NDUFB4	NADH dehydrogenase (ubiquinone) 1 beta subcomplex, 4, 15kDa		6695	655	0.8092	189.861
ENSSSCG00000027257	PSMB1	proteasome (prosome, macropain) subunit, beta type, 1		9345	922	0.9664	188.267
ENSSSCG00000024144	NDUFS7	NADH dehydrogenase (ubiquinone) Fe-S protein 7, 20kDa (NADH-coenzyme Q reductase)		7589	750	0.9987	187.953
ENSSSCG00000002307	ERH	enhancer of rudimentary homolog (Drosophila)		7943	785	0.972	187.949
ENSSSCG00000000719	NDUFA9	NADH dehydrogenase (ubiquinone) 1 alpha subcomplex, 9, 39kDa		12778	1269	0.9992	187.037
ENSSSCG00000010517	PGAM1	phosphoglycerate mutase 1 (brain)		7793	774	0.9987	187.021
ENSSSCG00000006232				17072	1696	0.8939	186.976
ENSSSCG00000017024	CCNG1	cyclin G1		24996	2493	0.9791	186.241
ENSSSCG00000008466	LOC100516606	cytochrome c oxidase subunit 7A-related protein, mitochondrial-like		10982	1097	0.9161	185.952
ENSSSCG00000005904	VPS28	vacuolar protein sorting 28 homolog (S. cerevisiae)		12394	1246	0.7721	184.765
ENSSSCG00000028002	LOC100620600	14-3-3 protein epsilon-like		7497	754	0.6989	184.69
ENSSSCG00000025719	LOC100620851	anaphase-promoting complex subunit 11-like		3040	307	0.9316	183.934
ENSSSCG00000006528	DPM3	dolichyl-phosphate mannosyltransferase polypeptide 3		5032	509	0.7603	183.632
ENSSSCG00000002377	EIF2B2	eukaryotic translation initiation factor 2B, subunit 2 beta, 39kDa		15291	1548	0.9961	183.481
ENSSSCG00000023584				11281	1149	0.9539	182.37
ENSSSCG00000028553	ILF2	interleukin enhancer binding factor 2		15802	1637	0.9963	179.304
ENSSSCG00000007281	MAP1LC3A	microtubule-associated protein 1 light chain 3 alpha		13760	1428	0.7682	178.985
ENSSSCG00000006556	TPM3	tropomyosin 3		13791	1435	0.9951	178.513
ENSSSCG00000021672	WBP2	WW domain binding protein 2		17548	1832	0.9989	177.921
ENSSSCG00000012783	IDH3G	isocitrate dehydrogenase 3 (NAD+) gamma		13051	1363	0.9846	177.858
ENSSSCG00000024126	CCT5	chaperonin containing TCP1, subunit 5 (epsilon)		14843	1551	0.9194	177.761
ENSSSCG00000026393				7271	762	0.9186	177.241
ENSSSCG00000010275	PCBD1	pterin-4 alpha-carbinolamine dehydratase/dimerization cofactor of hepatocyte nuclear factor 1 alpha		8284	872	0.9564	176.461
ENSSSCG00000000905	NDUFA12	NADH dehydrogenase (ubiquinone) 1 alpha subcomplex, 12		6166	651	0.9739	175.934
ENSSSCG00000013302	CAT	catalase		23399	2475	0.9467	175.61
ENSSSCG00000022343	ENO1	enolase 1, (alpha)		12984	1374	0.6426	175.529
ENSSSCG00000011893	COX17	COX17 cytochrome c oxidase assembly homolog		4096	435	0.9885	174.903
ENSSSCG00000014042	PRELID1	PRELI domain containing 1		11743	1250	0.9944	174.5
ENSSSCG00000008368	UGP2	UDP-glucose pyrophosphorylase 2		37999	4060	0.9079	173.849
ENSSSCG00000012523	TCEAL8	transcription elongation factor A (SII)-like 8		3313	354	0.9972	173.838
ENSSSCG00000020926	SDHB	succinate dehydrogenase complex, subunit B, iron sulfur (Ip)		12322	1319	0.9333	173.525
ENSSSCG00000030167	SLC25A39	solute carrier family 25, member 39		13600	1458	0.9314	173.264
ENSSSCG00000021472	POLR2E	polymerase (RNA) II (DNA directed) polypeptide E, 25kDa		9460	1015	0.9645	173.122
ENSSSCG00000003520	CDC42	cell division cycle 42 (GTP binding protein, 25kDa)		19189	2061	0.999	172.942
ENSSSCG00000010627	PDCD4	programmed cell death 4 (neoplastic transformation inhibitor)		14899	1608	0.9577	172.106
ENSSSCG00000006166	NDUFB8	NADH dehydrogenase (ubiquinone) 1 beta subcomplex, 8, 19kDa		9060	981	0.9195	171.548
ENSSSCG00000003106	AP2S1	adaptor-related protein complex 2, sigma 1 subunit		8084	879	0.9852	170.83
ENSSSCG00000013778	NDUFB7	NADH dehydrogenase (ubiquinone) 1 beta subcomplex, 7, 18kDa		2947	321	0.9408	170.53
ENSSSCG00000028468				4120	449	0.7862	170.442
ENSSSCG00000017213	HN1	hematological and neurological expressed 1		6386	698	0.9871	169.942
ENSSSCG00000025966	EIF4H	eukaryotic translation initiation factor 4H		23406	2564	0.9941	169.565
ENSSSCG00000002050	DAD1	defender against cell death 1		6596	730	0.9904	167.836
ENSSSCG00000005300	VCP	valosin containing protein		29519	3282	0.9982	167.066
ENSSSCG00000028968				15184	1694	0.938	166.494
ENSSSCG00000025814	LOC100622784	39S ribosomal protein L12, mitochondrial-like		8001	896	0.6283	165.868
ENSSSCG00000004875	CYB5A	cytochrome b5 type A (microsomal)		15900	1785	0.9944	165.457
ENSSSCG00000025180	RPL31	ribosomal protein L31		18562	2088	0.9071	165.128
ENSSSCG00000023110	UBXN1	UBX domain protein 1		9444	1064	0.9981	164.87
ENSSSCG00000001769	MORF4L1	mortality factor 4 like 1		17185	1937	0.9886	164.796
ENSSSCG00000022774	GLTSCR2	glioma tumor suppressor candidate region gene 2		19367	2199	0.9172	163.592
ENSSSCG00000000058	LOC100152658	NHP2-like protein 1-like		12998	1476	0.9776	163.575
ENSSSCG00000010001	USMG5	up-regulated during skeletal muscle growth 5 homolog (mouse)		1526	174	0.9943	162.904
ENSSSCG00000009851	PEBP1	phosphatidylethanolamine binding protein 1		19899	2269	0.706	162.901
ENSSSCG00000027307	NDUFA11	NADH dehydrogenase (ubiquinone) 1 alpha subcomplex, 11, 14.7kDa		10381	1188	0.521	162.311
ENSSSCG00000009912	POP5	processing of precursor 5, ribonuclease P/MRP subunit (S. cerevisiae)		13099	1509	0.9119	161.241
ENSSSCG00000006623	PSMB4	proteasome (prosome, macropain) subunit, beta type, 4		8198	945	0.928	161.14
ENSSSCG00000016692				22777	2626	0.9939	161.112
ENSSSCG00000029630	TBPRF10	TBP-related factor 10		6806	785	0.8803	161.045
ENSSSCG00000015034	SDHD	succinate dehydrogenase complex, subunit D, integral membrane protein		11329	1308	0.9916	160.883
ENSSSCG00000012965	DRAP1	DR1-associated protein 1 (negative cofactor 2 alpha)		6295	728	0.9986	160.617
ENSSSCG00000016379	HDLBP	high density lipoprotein binding protein		28828	3335	0.9964	160.563
ENSSSCG00000013171	LDHB	lactate dehydrogenase B		11044	1282	0.7613	160.016
ENSSSCG00000008239	CAPG	capping protein (actin filament), gelsolin-like		10115	1176	0.9983	159.766
ENSSSCG00000000767	ATP6V1E1	ATPase, H+ transporting, lysosomal 31kDa, V1 subunit E1		11648	1359	0.9845	159.206
ENSSSCG00000014565	LOC100519082	interferon-induced transmembrane protein 1-like		13248	1548	0.9994	158.966
ENSSSCG00000013757	C2H19orf53	chromosome 2 open reading frame, human C19orf53		8421	985	0.9868	158.801
ENSSSCG00000000496	CCT2	chaperonin containing TCP1, subunit 2 (beta)		18473	2166	0.9395	158.418
ENSSSCG00000016349	NDUFA10	NADH dehydrogenase (ubiquinone) 1 alpha subcomplex, 10, 42kDa		15319	1798	0.8582	158.258
ENSSSCG00000021591	RBM3	RNA binding motif (RNP1, RRM) protein 3		10127	1190	0.9723	158.074
ENSSSCG00000016724	MRPS24	mitochondrial ribosomal protein S24		5590	662	0.9879	156.848
ENSSSCG00000003850	C6H1orf123	chromosome 6 open reading frame, human C1orf123		6603	782	0.9233	156.841
ENSSSCG00000010063	DDT	D-dopachrome tautomerase		7014	831	0.7124	156.78
ENSSSCG00000001005	PSMG4	proteasome (prosome, macropain) assembly chaperone 4		3138	372	0.9919	156.688
ENSSSCG00000026182	LOC100621926	interferon-induced transmembrane protein 1-like		9751	1157	0.9637	156.546
ENSSSCG00000022295	C1H9orf16	chromosome 1 open reading frame, human C9orf16		5360	641	0.9953	155.322
ENSSSCG00000003692	LOC733637	myosin regulatory light chain 2 protein		10756	1287	0.8057	155.238
ENSSSCG00000004446	LOC100153343	RWD domain-containing protein 1-like		8983	1075	0.9833	155.217
ENSSSCG00000009746	RAN	RAN, member RAS oncogene family		23897	2860	0.951	155.204
ENSSSCG00000012525	BEX1	brain expressed, X-linked 1		6876	823	0.9903	155.189
ENSSSCG00000003348	SSU72	SSU72 RNA polymerase II CTD phosphatase homolog (S. cerevisiae)		9280	1115	0.9516	154.596
ENSSSCG00000010996	BAG1	BCL2-associated athanogene		27484	3303	0.9873	154.56
ENSSSCG00000029158	ZMAT2	zinc finger, matrin-type 2		10300	1238	0.9976	154.541
ENSSSCG00000015973	ATP5G3	ATP synthase, H+ transporting, mitochondrial Fo complex, subunit C3 (subunit 9)		10696	1286	0.8538	154.492
ENSSSCG00000021620	STIP1	stress-induced-phosphoprotein 1		18969	2282	0.9404	154.403
ENSSSCG00000013029	TRMT112	tRNA methyltransferase 11-2 homolog (S. cerevisiae)		7908	954	0.8281	153.973
ENSSSCG00000008540	PPP1CB	protein phosphatase 1, catalytic subunit, beta isozyme		22218	2683	0.997	153.819
ENSSSCG00000011003	LOC733605	NADH dehydrogenase 1 beta subcomplex 6		7447	902	0.8404	153.356
ENSSSCG00000024413	PPP2R1A	protein phosphatase 2, regulatory subunit A, alpha		18695	2267	0.9929	153.179
ENSSSCG00000010320	VDAC2	voltage-dependent anion channel 2		7306	888	0.8919	152.824
ENSSSCG00000028414	LOC100623381	uncharacterized LOC100623381		7628	931	0.5994	152.19
ENSSSCG00000008516	DPY30	dpy-30 homolog (C. elegans)		5701	699	0.9742	151.496
ENSSSCG00000018091	ND5	NADH dehydrogenase subunit 5		14842	1821	0.9978	151.394
ENSSSCG00000021408	TKT	transketolase		17129	2107	0.9948	151.006
ENSSSCG00000030630				10546	1301	0.4397	150.569
ENSSSCG00000022760	HNRNPK	heterogeneous nuclear ribonucleoprotein K		20353	2529	0.9834	149.488
ENSSSCG00000000194	LOC100127131	uncharacterized LOC100127131		12934	1608	0.99	149.408
ENSSSCG00000030632	UBE2V1	ubiquitin-conjugating enzyme E2 variant 1		17253	2145	0.9972	149.404
ENSSSCG00000001101	SCGN	secretagogin, EF-hand calcium binding protein		11922	1484	0.9993	149.225
ENSSSCG00000005491	ATP6V1G1	ATPase, H+ transporting, lysosomal 13kDa, V1 subunit G1		7277	906	0.9801	149.194
ENSSSCG00000000891	LTA4H	leukotriene A4 hydrolase		17621	2196	0.9449	149.047
ENSSSCG00000012896	NDUFV1	NADH dehydrogenase (ubiquinone) flavoprotein 1, 51kDa		12545	1572	0.9828	148.233
ENSSSCG00000006624	SELENBP1	selenium binding protein 1		16650	2092	0.9842	147.836
ENSSSCG00000026761	CCT8	chaperonin containing TCP1, subunit 8 (theta)		16274	2055	0.9946	147.099
ENSSSCG00000003605	PTP4A2	protein tyrosine phosphatase type IVA, member 2		5104	646	0.9845	146.759
ENSSSCG00000001951	PSMA6	proteasome (prosome, macropain) subunit, alpha type, 6		7835	995	0.999	146.266
ENSSSCG00000023562	SNRPE	small nuclear ribonucleoprotein polypeptide E		4369	556	0.9388	145.96
ENSSSCG00000003347	MRPL20	mitochondrial ribosomal protein L20		6298	806	0.9355	145.142
ENSSSCG00000025534	CSE1L	CSE1 chromosome segregation 1-like (yeast)		19933	2552	0.9722	145.084
ENSSSCG00000022864	EIF6	eukaryotic translation initiation factor 6		8652	1110	0.9495	144.784
ENSSSCG00000006752	CSDE1	cold shock domain containing E1, RNA-binding		32710	4224	0.9624	143.841
ENSSSCG00000006527	KRTCAP2	keratinocyte associated protein 2		4034	521	0.9962	143.822
ENSSSCG00000023777	ATP5L	ATP synthase, H+ transporting, mitochondrial Fo complex, subunit G		22183	2869	0.9599	143.62
ENSSSCG00000000266	LOC100516439	UPF0160 protein MYG1, mitochondrial-like		3716	483	0.9959	142.907
ENSSSCG00000015227	SRPR	signal recognition particle receptor (docking protein)		22603	2940	0.999	142.806
ENSSSCG00000028143	NEDD8	neural precursor cell expressed, developmentally down-regulated 8		1888	246	0.9553	142.558
ENSSSCG00000028019	LRRC59	leucine rich repeat containing 59		22877	2981	0.742	142.549
ENSSSCG00000017114	NDUFS6	NADH dehydrogenase (ubiquinone) Fe-S protein 6, 13kDa (NADH-coenzyme Q reductase)		7030	920	0.9228	141.936
ENSSSCG00000027121	ODC	ornithine decarboxylase		12889	1688	0.9911	141.832
ENSSSCG00000001400	DDX39B	DEAD (Asp-Glu-Ala-Asp) box polypeptide 39B		12909	1700	0.9882	141.049
ENSSSCG00000028865	SAP18	Sin3A-associated protein, 18kDa		9464	1261	0.9715	139.407
ENSSSCG00000007984	MRPL28	mitochondrial ribosomal protein L28		9172	1229	0.9601	138.624
ENSSSCG00000000141	EIF3D	eukaryotic translation initiation factor 3, subunit D		16577	2237	0.9441	137.647
ENSSSCG00000006785				4715	641	0.9501	136.631
ENSSSCG00000009249	HNRNPD	heterogeneous nuclear ribonucleoprotein D (AU-rich element RNA binding protein 1, 37kDa)		4454	606	0.9983	136.522
ENSSSCG00000024655	PHB2	prohibitin 2		8064	1103	0.9909	135.8
ENSSSCG00000014361	CYSTM1	cysteine-rich transmembrane module containing 1		6937	949	0.902	135.779
ENSSSCG00000003672	LOC100517718	adenylyl cyclase-associated protein 1-like		16310	2236	0.9982	135.49
ENSSSCG00000012902	CDK2AP2	cyclin-dependent kinase 2 associated protein 2		10725	1474	0.9817	135.153
ENSSSCG00000025881	PDHB	pyruvate dehydrogenase (lipoamide) beta		13005	1788	0.9044	135.104
ENSSSCG00000028626	HNRNPL	heterogeneous nuclear ribonucleoprotein L		7843	1081	0.914	134.767
ENSSSCG00000010233	DNAJC12	DnaJ (Hsp40) homolog, subfamily C, member 12		5714	788	0.986	134.692
ENSSSCG00000016077	HSPD1	heat shock 60kDa protein 1 (chaperonin)		18256	2522	0.9897	134.458
ENSSSCG00000005528	NDUFA8	NADH dehydrogenase (ubiquinone) 1 alpha subcomplex, 8, 19kDa		5898	818	0.9988	133.93
ENSSSCG00000012757	LOC606742	centrin 2		8111	1131	0.9885	133.21
ENSSSCG00000001505	PFDN6	prefoldin subunit 6		4192	586	0.9983	132.877
ENSSSCG00000012528	NGFRAP1	nerve growth factor receptor (TNFRSF16) associated protein 1		2682	375	0.9787	132.848
ENSSSCG00000016215	TUBA4A	tubulin, alpha 4a		10542	1477	0.9939	132.577
ENSSSCG00000005842	TMEM141	transmembrane protein 141		6020	846	0.9113	132.176
ENSSSCG00000007849	CRYM	crystallin, mu		9773	1377	0.9622	131.832
ENSSSCG00000025108	LOC100515002	glucose-6-phosphate 1-dehydrogenase X-like		11056	1560	0.9968	131.644
ENSSSCG00000003914	PRDX1	peroxiredoxin 1		6700	946	0.9799	131.556
ENSSSCG00000000895	SNRPF	small nuclear ribonucleoprotein polypeptide F		4735	671	0.9881	131.076
ENSSSCG00000030567	SSR3	signal sequence receptor, gamma (translocon-associated protein gamma)		8450	1199	0.9566	130.907
ENSSSCG00000006487	CCT3	chaperonin containing TCP1, subunit 3 (gamma)		13710	1949	0.9133	130.663
ENSSSCG00000000522	NAP1L1	nucleosome assembly protein 1-like 1		20379	2914	0.9928	129.903
ENSSSCG00000026606	PAIP2	poly(A) binding protein interacting protein 2		10300	1479	0.9993	129.359
ENSSSCG00000022904	LOC100626089	phenylalanine--tRNA ligase beta subunit-like		4381	630	0.8984	129.169
ENSSSCG00000009327	HMGB1	high mobility group box 1		24926	3585	0.9116	129.149
ENSSSCG00000002042				10313	1488	0.8958	128.738
ENSSSCG00000003385	PARK7	parkinson protein 7		7109	1028	0.5837	128.452
ENSSSCG00000021461	LOC100739319	vacuolar-sorting protein SNF8-like		6014	870	0.9989	128.402
ENSSSCG00000003046	RABAC1	Rab acceptor 1 (prenylated)		5902	854	0.9801	128.371
ENSSSCG00000008377	CCT4	chaperonin containing TCP1, subunit 4 (delta)		15621	2262	0.9991	128.275
ENSSSCG00000020769	PSMA2	proteasome (prosome, macropain) subunit, alpha type, 2		11077	1616	0.8571	127.323
ENSSSCG00000011000	DNAJA1	DnaJ (Hsp40) homolog, subfamily A, member 1		16146	2368	0.9992	126.651
ENSSSCG00000003776	ACADM	acyl-CoA dehydrogenase, C-4 to C-12 straight chain		16650	2445	0.928	126.492
ENSSSCG00000015637	SEC61G	Sec61 gamma subunit		5021	738	0.9634	126.375
ENSSSCG00000011615	LOC100622795	ras-related protein Rab-7a-like		12111	1781	0.9433	126.311
ENSSSCG00000016711	CBX3	chromobox homolog 3		12453	1832	0.9962	126.263
ENSSSCG00000007514	VAPB	VAMP (vesicle-associated membrane protein)-associated protein B and C		15511	2282	0.9947	126.256
ENSSSCG00000012274	NDUFB11	NADH dehydrogenase (ubiquinone) 1 beta subcomplex, 11, 17.3kDa		5838	859	0.993	126.24
ENSSSCG00000011372	IMPDH2	IMP (inosine 5'-monophosphate) dehydrogenase 2		10453	1545	0.9987	125.672
ENSSSCG00000014338	HSPA9	heat shock 70kDa protein 9 (mortalin)		21085	3119	0.8955	125.57
ENSSSCG00000007713	WBSCR22	Williams Beuren syndrome chromosome region 22		9241	1367	0.899	125.567
ENSSSCG00000011565	LOC100522899	probable protein BRICK1-like		1519	225	0.9956	125.401
ENSSSCG00000026096	DUT	deoxyuridine triphosphatase		2605	386	0.9041	125.356
ENSSSCG00000003493	CAPZB	capping protein (actin filament) muscle Z-line, beta		11261	1671	0.997	125.178
ENSSSCG00000022757	TIMM13	translocase of inner mitochondrial membrane 13 homolog (yeast)		7197	1070	0.9486	124.938
ENSSSCG00000011613	LOC100516295	histone H1x-like		4311	645	0.9953	124.149
ENSSSCG00000004691	EIF3J	eukaryotic translation initiation factor 3, subunit J		12234	1831	0.8531	124.11
ENSSSCG00000008638	YWHAQ	tyrosine 3-monooxygenase/tryptophan 5-monooxygenase activation protein, theta polypeptide		5777	868	0.9297	123.626
ENSSSCG00000002953	C6H19orf33	chromosome 6 open reading frame, human C19orf33		2064	312	0.9904	122.88
ENSSSCG00000000273	LOC100517160	proline-rich protein 13		8740	1330	0.9647	122.064
ENSSSCG00000024059	VAT1	vesicle amine transport 1		18974	2894	0.9775	121.783
ENSSSCG00000026914	PLA2G16	phospholipase A2, group XVI		6814	1040	0.9298	121.701
ENSSSCG00000018086	ND4L	NADH dehydrogenase subunit 4L		1945	297	0.9933	121.644
ENSSSCG00000013463	LSM7	LSM7 homolog, U6 small nuclear RNA associated (S. cerevisiae)		3208	490	0.9857	121.609
ENSSSCG00000016750	YKT6	YKT6 v-SNARE homolog (S. cerevisiae)		8856	1353	0.8367	121.581
ENSSSCG00000006925	CCBL2	cysteine conjugate-beta lyase 2		12369	1894	0.9879	121.306
ENSSSCG00000017259	PRKAR1A	protein kinase, cAMP-dependent, regulatory, type I, alpha		9950	1524	0.981	121.273
ENSSSCG00000030798	FUS	fused in sarcoma		12729	1950	0.9964	121.251
ENSSSCG00000003602	PEF1	penta-EF-hand domain containing 1		10521	1612	0.9789	121.232
ENSSSCG00000007646	LAMTOR4	late endosomal/lysosomal adaptor, MAPK and MTOR activator 4		4054	623	0.9839	120.871
ENSSSCG00000013421	PTBP1	polypyrimidine tract binding protein 1		19407	2986	0.999	120.724
ENSSSCG00000013878	PGLS	6-phosphogluconolactonase		9456	1455	0.8522	120.718
ENSSSCG00000004537	TXNL1	thioredoxin-like 1		7563	1164	0.9991	120.689
ENSSSCG00000006525				15087	2330	0.9991	120.274
ENSSSCG00000021972	UBL4A	ubiquitin-like 4A		4945	770	0.9403	119.289
ENSSSCG00000024390	PSMB3	proteasome (prosome, macropain) subunit, beta type, 3		2074	325	0.7138	118.536
ENSSSCG00000024700	LOC100737301	low molecular weight phosphotyrosine protein phosphatase-like		2825	444	0.8694	118.185
ENSSSCG00000003088	APOE	apolipoprotein E		7004	1102	0.9991	118.057
ENSSSCG00000007312	SCAND1	SCAN domain containing 1		3432	540	0.9981	118.054
ENSSSCG00000006835	SARS	seryl-tRNA synthetase		15911	2505	0.8854	117.982
ENSSSCG00000007669	GNB2	guanine nucleotide binding protein (G protein), beta polypeptide 2		8244	1298	0.7435	117.975
ENSSSCG00000000037	ARFGAP3	ADP-ribosylation factor GTPase activating protein 3		17668	2786	0.9842	117.797
ENSSSCG00000009906	SRSF9	serine/arginine-rich splicing factor 9		4488	708	0.9986	117.746
ENSSSCG00000029256	AKR1A1	aldo-keto reductase family 1, member A1 (aldehyde reductase)		6227	986	0.9564	117.308
ENSSSCG00000021560	UBE2I	ubiquitin-conjugating enzyme E2I		6542	1036	0.9836	117.294
ENSSSCG00000027294	LOC100627162	protein CDV3 homolog		17465	2774	0.9791	116.947
ENSSSCG00000008640	IAH1	isoamyl acetate-hydrolyzing esterase 1 homolog (S. cerevisiae)		7171	1141	0.9728	116.74
ENSSSCG00000029058	C14H10orf116	chromosome 10 open reading frame 116 ortholog		2616	418	0.9426	116.249
ENSSSCG00000002433	PSMC1	proteasome (prosome, macropain) 26S subunit, ATPase, 1		9754	1569	0.9955	115.474
ENSSSCG00000000252	KRT8	keratin 8		10608	1709	0.9977	115.297
ENSSSCG00000016577	ATP6V1F	ATPase, H+ transporting, lysosomal 14kDa, V1 subunit F		6309	1018	0.9411	115.117
ENSSSCG00000009310	POLR1D	polymerase (RNA) I polypeptide D, 16kDa		3271	529	0.9849	114.855
ENSSSCG00000027168	MRPS21	mitochondrial ribosomal protein S21		1629	264	0.9924	114.615
ENSSSCG00000013366	LDHA	lactate dehydrogenase A		10361	1683	0.9976	114.352
ENSSSCG00000024019	GTF2H5	general transcription factor IIH, polypeptide 5		2013	327	0.9908	114.346
ENSSSCG00000009268	CRY	CRY protein		7882	1282	0.9984	114.202
ENSSSCG00000021317				5466	890	0.9933	114.079
ENSSSCG00000007188	LOC654323	FKBP1A-like		10302	1690	0.9189	113.23
ENSSSCG00000020888				2797	459	0.9935	113.189
ENSSSCG00000005190	NFIB	nuclear factor I/B		10438	1717	0.9983	112.921
ENSSSCG00000028477	SERP1	stress-associated endoplasmic reticulum protein 1		1218	201	0.99	112.558
ENSSSCG00000024477				2470	408	0.9118	112.451
ENSSSCG00000000116	LOC100524934	DNA-directed RNA polymerases I, II, and III subunit RPABC2-like		3258	540	0.8981	112.068
ENSSSCG00000001834	MFGE8	milk fat globule-EGF factor 8 protein		12255	2038	0.9661	111.695
ENSSSCG00000010759	GLRX3	glutaredoxin 3		7823	1303	0.947	111.521
ENSSSCG00000000406	PTGES3	prostaglandin E synthase 3 (cytosolic)		10765	1795	0.9944	111.398
ENSSSCG00000002023	PABPN1	poly(A) binding protein, nuclear 1		6039	1008	0.9901	111.283
ENSSSCG00000013383	C2H11orf58	chromosome 11 open reading frame 58 ortholog		5924	989	0.998	111.262
ENSSSCG00000013600	RAB11B	RAB11B, member RAS oncogene family		11779	1968	0.9848	111.176
ENSSSCG00000011447	SPCS1	signal peptidase complex subunit 1 homolog (S. cerevisiae)		7571	1265	0.9929	111.17
ENSSSCG00000005849	TUBB4B	tubulin, beta 4B class IVb		10275	1718	0.9668	111.093
ENSSSCG00000001038	TMEM14C	transmembrane protein 14C		5744	962	0.9709	110.909
ENSSSCG00000014559	PSMD13	proteasome (prosome, macropain) 26S subunit, non-ATPase, 13		8887	1489	0.9993	110.863
ENSSSCG00000011409	NPRL2	nitrogen permease regulator-like 2 (S. cerevisiae)		7338	1233	0.9992	110.545
ENSSSCG00000006340	UAP1	UDP-N-acteylglucosamine pyrophosphorylase 1		12851	2171	0.9959	109.952
ENSSSCG00000007088	SNX5	sorting nexin 5		15012	2546	0.9434	109.523
ENSSSCG00000016893	NDUFS4	NADH dehydrogenase (ubiquinone) Fe-S protein 4, 18kDa (NADH-coenzyme Q reductase)		3323	567	0.8325	108.861
ENSSSCG00000013581	PET100	PET100 homolog (S. cerevisiae)		3902	667	0.7946	108.664
ENSSSCG00000015384	AD014	mitochondrial TOMM7		2462	422	0.9597	108.368
ENSSSCG00000006062	YWHAZ	tyrosine 3-monooxygenase/tryptophan 5-monooxygenase activation protein, zeta polypeptide		9577	1642	0.9982	108.338
ENSSSCG00000004870	CNDP2	CNDP dipeptidase 2 (metallopeptidase M20 family)		13006	2239	0.9924	107.899
ENSSSCG00000027757	LOC100622909	uncharacterized LOC100622909		4031	694	0.6859	107.89
ENSSSCG00000004048	TCP1	t-complex 1		18329	3163	0.7164	107.638
ENSSSCG00000022256	LOC100621791	protein DEPP-like		3614	627	0.9984	107.065
ENSSSCG00000017971	NAA38	N(alpha)-acetyltransferase 38, NatC auxiliary subunit		2039	354	0.9859	106.989
ENSSSCG00000029679	TRAPPC1	trafficking protein particle complex 1		4980	868	0.9965	106.57
ENSSSCG00000013602	HNRNPM	heterogeneous nuclear ribonucleoprotein M		13598	2374	0.992	106.395
ENSSSCG00000017867	EMC6	ER membrane protein complex subunit 6		3802	665	0.9925	106.198
ENSSSCG00000010286	ANAPC16	anaphase promoting complex subunit 16		7143	1250	0.9904	106.144
ENSSSCG00000027444	STAU1	staufen, RNA binding protein, homolog 1 (Drosophila)		15384	2694	0.9863	106.071
ENSSSCG00000016100	NDUFB3	NADH dehydrogenase (ubiquinone) 1 beta subcomplex, 3, 12kDa		5549	972	0.7294	106.041
ENSSSCG00000003120	NAPA	N-ethylmaleimide-sensitive factor attachment protein, alpha		9356	1642	0.9994	105.838
ENSSSCG00000026990	FAM162A	family with sequence similarity 162, member A		3982	701	0.9857	105.514
ENSSSCG00000010806	RGS2	regulator of G-protein signaling 2, 24kDa		8449	1489	0.9738	105.399
ENSSSCG00000006612	S100A10	S100 calcium binding protein A10		8571	1512	0.8981	105.295
ENSSSCG00000016495	NDUFB2	NADH dehydrogenase (ubiquinone) 1 beta subcomplex, 2, 8kDa		4046	714	0.5518	105.258
ENSSSCG00000002776	ATP6V0D1	ATPase, H+ transporting, lysosomal 38kDa, V0 subunit d1		21334	3779	0.5086	104.863
ENSSSCG00000012791				5425	962	0.999	104.749
ENSSSCG00000000144	TXN2	thioredoxin 2		9552	1696	0.7842	104.615
ENSSSCG00000013891	CCDC124	coiled-coil domain containing 124		5418	962	0.9958	104.614
ENSSSCG00000002873	GPI	glucose-6-phosphate isomerase		9437	1677	0.9541	104.527
ENSSSCG00000001696	MRPL14	mitochondrial ribosomal protein L14		5309	947	0.9335	104.133
ENSSSCG00000015963	OLA1	Obg-like ATPase 1		7356	1314	0.9406	103.985
ENSSSCG00000003402	PGD	phosphogluconate dehydrogenase		8031	1443	0.9979	103.378
ENSSSCG00000004998	FKBP3	FK506 binding protein 3, 25kDa		2027	366	0.9918	102.872
ENSSSCG00000008222	CHMP3	charged multivesicular body protein 3		6764	1222	0.955	102.815
ENSSSCG00000016226	LOC100524650	phenylalanine--tRNA ligase beta subunit-like		6071	1097	0.9207	102.797
ENSSSCG00000001564	LOC100739153	serine/arginine-rich splicing factor 3-like		7948	1437	0.9729	102.737
ENSSSCG00000017496	MIEN1	migration and invasion enhancer 1		4563	825	0.9855	102.736
ENSSSCG00000026488	LOC780417	UB2E2		6815	1235	0.915	102.5
ENSSSCG00000013510	UBXN6	UBX domain protein 6		11117	2017	0.9152	102.378
ENSSSCG00000029161	ADI1	acireductone dioxygenase 1		7505	1366	0.91	102.053
ENSSSCG00000016094	BZW1	basic leucine zipper and W2 domains 1		13081	2381	0.9966	102.049
ENSSSCG00000013442	LOC100524666	alpha/beta hydrolase domain-containing protein 17A-like		8587	1566	0.9725	101.853
ENSSSCG00000026981				4143	758	0.934	101.525
ENSSSCG00000013229	NDUFS3	NADH dehydrogenase (ubiquinone) Fe-S protein 3, 30kDa (NADH-coenzyme Q reductase)		7253	1331	0.704	101.22
ENSSSCG00000004697				3625	666	0.6802	101.102
ENSSSCG00000028133				6644	1221	0.8051	101.074
ENSSSCG00000007522	CTSZ	cathepsin Z		7701	1418	0.9605	100.878
ENSSSCG00000025264	PQBP1	polyglutamine binding protein 1		4465	823	0.9951	100.774
ENSSSCG00000030300	MT-2B	metallothionein isoform		2284	421	0.9834	100.772
ENSSSCG00000001531	SNRPC	small nuclear ribonucleoprotein polypeptide C		4054	748	0.9773	100.672
ENSSSCG00000005174	RRAGA	Ras-related GTP binding A		5105	945	0.9958	100.344
ENSSSCG00000021677				6816	1263	0.9161	100.243
ENSSSCG00000013369	LOC100525680	serum amyloid A-2 protein-like		2257	419	0.9833	100.056
ENSSSCG00000000180	FKBP11	FK506 binding protein 11, 19 kDa		3244	603	0.9867	99.9286
ENSSSCG00000025571	POLR2G	polymerase (RNA) II (DNA directed) polypeptide G		5055	943	0.9565	99.5716
ENSSSCG00000004385	SNX3	sorting nexin 3		9384	1752	0.5571	99.4901
ENSSSCG00000017191	SRP68	signal recognition particle 68kDa		13111	2473	0.9931	98.4777
ENSSSCG00000013636				5243	990	0.9747	98.3719
ENSSSCG00000009176	LAMTOR3	late endosomal/lysosomal adaptor, MAPK and MTOR activator 3		7057	1333	0.7532	98.3368
ENSSSCG00000023380	LOC100621691	iron-sulfur cluster assembly enzyme ISCU, mitochondrial-like		5812	1098	0.8561	98.3217
ENSSSCG00000007942	HO2	heme oxygenase 2		8771	1658	0.997	98.2632
ENSSSCG00000007272	CHMP4B	charged multivesicular body protein 4B		8480	1608	0.653	97.9571
ENSSSCG00000001436	RNF5	ring finger protein 5, E3 ubiquitin protein ligase		6596	1252	0.9952	97.8594
ENSSSCG00000015988	HNRNPA3	heterogeneous nuclear ribonucleoprotein A3		16171	3070	0.873	97.8419
ENSSSCG00000002956	PSMD8	proteasome (prosome, macropain) 26S subunit, non-ATPase, 8		10117	1923	0.6859	97.7234
ENSSSCG00000029763	IFI35	interferon-induced protein 35		5887	1119	0.9571	97.7215
ENSSSCG00000012014	BTG3	BTG family, member 3		6959	1325	0.966	97.5567
ENSSSCG00000020790	MYEOV2	myeloma overexpressed 2		3655	699	0.6409	97.1262
ENSSSCG00000011601	LSM3	LSM3 homolog, U6 small nuclear RNA associated (S. cerevisiae)		3973	760	0.9316	97.1027
ENSSSCG00000030422	LOC100522989	prefoldin subunit 1-like		1670	320	0.975	96.9377
ENSSSCG00000011764	NDUFB5	NADH dehydrogenase (ubiquinone) 1 beta subcomplex, 5, 16kDa		4388	845	0.9657	96.4575
ENSSSCG00000017929	RNASEK	ribonuclease, RNase K		3301	636	0.9921	96.4083
ENSSSCG00000006667	BOLA1	bolA homolog 1 (E. coli)		4222	816	0.9596	96.1068
ENSSSCG00000000033	TSPO	translocator protein (18kDa)		4120	799	0.9962	95.7804
ENSSSCG00000001093	ACOT13	acyl-CoA thioesterase 13		1759	342	0.9942	95.5357
ENSSSCG00000002763	PRMT7	protein arginine methyltransferase 7		4071	794	0.9433	95.2372
ENSSSCG00000009930	GLTP	glycolipid transfer protein		8459	1650	0.9939	95.2273
ENSSSCG00000013855	FAM32A	family with sequence similarity 32, member A		9168	1796	0.9204	94.8188
ENSSSCG00000000870	ARL1	ADP-ribosylation factor-like 1		16608	3254	0.984	94.8038
ENSSSCG00000004912	LOC100524124	signal peptidase complex catalytic subunit SEC11C-like		5926	1164	0.9605	94.566
ENSSSCG00000008291	BOLA3	bolA family member 3		1695	333	0.991	94.5478
ENSSSCG00000004546	SUMO1	SMT3 suppressor of mif two 3 homolog 1 (S. cerevisiae)		2662	526	0.943	94.0045
ENSSSCG00000028167	SLIRP	SRA stem-loop interacting RNA binding protein		1730	342	0.9591	93.9607
ENSSSCG00000030328	NDUFB10	NADH dehydrogenase (ubiquinone) 1 beta subcomplex, 10, 22kDa		11252	2228	0.8573	93.8082
ENSSSCG00000026904	NFKBIB	nuclear factor of kappa light polypeptide gene enhancer in B-cells inhibitor, beta		6267	1244	0.9461	93.5762
ENSSSCG00000000083	RPS19BP1	ribosomal protein S19 binding protein 1		4828	961	0.8616	93.319
ENSSSCG00000006628	PSMD4	proteasome (prosome, macropain) 26S subunit, non-ATPase, 4		5767	1152	0.9991	92.9873
ENSSSCG00000016289	EIF4E2	eukaryotic translation initiation factor 4E family member 2		4590	917	0.9956	92.9757
ENSSSCG00000006054	ATP6V1C1	ATPase, H+ transporting, lysosomal 42kDa, V1 subunit C1		8604	1719	0.9988	92.9717
ENSSSCG00000007362	SRSF6	serine/arginine-rich splicing factor 6		8918	1795	0.9905	92.2846
ENSSSCG00000017412	RAB5C	RAB5C, member RAS oncogene family		9264	1874	0.9424	91.8238
ENSSSCG00000015730	MKI67	antigen identified by monoclonal antibody Ki-67		7827	1587	0.9931	91.6104
ENSSSCG00000022749	MRPL40	mitochondrial ribosomal protein L40		3930	797	0.995	91.5926
ENSSSCG00000003660	PABPC4	poly(A) binding protein, cytoplasmic 4 (inducible form)		10917	2215	0.9982	91.5495
ENSSSCG00000022647	TIMM17B	translocase of inner mitochondrial membrane 17 homolog B (yeast)		7919	1609	0.8651	91.4198
ENSSSCG00000010953	ISCA1	iron-sulfur cluster assembly 1		3252	661	0.997	91.3851
ENSSSCG00000013990	GUK1	guanylate kinase 1		4904	1000	0.975	91.0912
ENSSSCG00000011710	EIF2A	eukaryotic translation initiation factor 2A, 65kDa		7493	1533	0.9185	90.7904
ENSSSCG00000017907	OMC	oxoglutarate/malate carrier-like		7664	1569	0.9955	90.7316
ENSSSCG00000007749	MRPS17	mitochondrial ribosomal protein S17		3658	754	0.8767	90.1153
ENSSSCG00000017754	LGALS9	lectin, galactoside-binding, soluble, 9		7916	1634	0.9853	89.987
ENSSSCG00000000045	LOC100156627	NADH dehydrogenase [ubiquinone] 1 alpha subcomplex subunit 6-like		5873	1214	0.5082	89.8602
ENSSSCG00000006564	RAB13	RAB13, member RAS oncogene family		5928	1230	0.9911	89.5219
ENSSSCG00000029470				1232	256	0.6797	89.3916
ENSSSCG00000006807	LOC102159944	ragulator complex protein LAMTOR5-like		3511	730	0.9781	89.3376
ENSSSCG00000006830	PSMA5	proteasome (prosome, macropain) subunit, alpha type, 5		4802	999	0.9039	89.2859
ENSSSCG00000017406	STAT5B	signal transducer and activator of transcription 5B		17624	3671	0.96	89.1756
ENSSSCG00000011662	COPB2	coatomer protein complex, subunit beta 2 (beta prime)		13472	2813	0.9975	88.9587
ENSSSCG00000022600	LOC100621513	probable hydrolase PNKD-like		2830	591	0.978	88.9457
ENSSSCG00000030049				17649	3689	0.9301	88.8664
ENSSSCG00000030587	PSMD7	proteasome (prosome, macropain) 26S subunit, non-ATPase, 7		8009	1676	0.9242	88.7627
ENSSSCG00000005627	AK1	adenylate kinase 1		6224	1304	0.9808	88.6581
ENSSSCG00000007623	BUD31	BUD31 homolog (S. cerevisiae)		3565	748	0.9291	88.5287
ENSSSCG00000006469	MRPL24	mitochondrial ribosomal protein L24		4718	992	0.9889	88.3431
ENSSSCG00000005323	HINT2	histidine triad nucleotide binding protein 2		2902	611	0.9935	88.2231
ENSSSCG00000002530	CINP	cyclin-dependent kinase 2 interacting protein		2473	522	0.8946	87.9994
ENSSSCG00000029059	SSRP1	structure specific recognition protein 1		14314	3030	0.9224	87.7495
ENSSSCG00000004583	GTF2A2	general transcription factor IIA, 2, 12kDa		4656	990	0.9222	87.3583
ENSSSCG00000014307	H2AFY	H2A histone family, member Y		8217	1756	0.9767	86.919
ENSSSCG00000028178	FH	fumarate hydratase		8718	1866	0.9925	86.7824
ENSSSCG00000013391	PSMA1	proteasome (prosome, macropain) subunit, alpha type, 1		6040	1294	0.9598	86.7019
ENSSSCG00000011930	ATG3	autophagy related 3		7029	1511	0.9927	86.4083
ENSSSCG00000008008	STUB1	STIP1 homology and U-box containing protein 1, E3 ubiquitin protein ligase		4238	912	0.9989	86.3162
ENSSSCG00000017287	TBP10	Tat-binding protein 10		12352	2659	0.7127	86.287
ENSSSCG00000030225	TRA2B	transformer 2 beta homolog (Drosophila)		8569	1845	0.9859	86.27
ENSSSCG00000007097	SEC23B	Sec23 homolog B (S. cerevisiae)		17241	3714	0.9658	86.2277
ENSSSCG00000013232	MTCH2	mitochondrial carrier 2		5047	1094	0.9973	85.6924
ENSSSCG00000030295	LOC100520245	nuclear transport factor 2-like		11328	2462	0.879	85.4656
ENSSSCG00000011968	NIT2	nitrilase family, member 2		4214	920	0.8826	85.0811
ENSSSCG00000014818	STARD10	StAR-related lipid transfer (START) domain containing 10		8012	1750	0.8029	85.0411
ENSSSCG00000011371	NDUFAF3	NADH dehydrogenase (ubiquinone) complex I, assembly factor 3		3271	715	0.9902	84.9769
ENSSSCG00000022674	DAZAP2	DAZ associated protein 2		4219	925	0.9946	84.7216
ENSSSCG00000005072	PSMA3	proteasome (prosome, macropain) subunit, alpha type, 3		12044	2651	0.5779	84.3893
ENSSSCG00000013906	KXD1	KxDL motif containing 1		6176	1361	0.9978	84.2899
ENSSSCG00000026314	LOC100738422	phenylalanine-4-hydroxylase-like		2145	473	0.9662	84.235
ENSSSCG00000006498	RAB25	RAB25, member RAS oncogene family		5145	1136	0.9736	84.1266
ENSSSCG00000029737	CKS1B	CDC28 protein kinase regulatory subunit 1B		3342	738	0.9864	84.1155
ENSSSCG00000023369	SEPX1	methionine sulfoxide reductase B1		1464	324	0.6543	83.931
ENSSSCG00000028479	C17H20orf30	chromosome 20 open reading frame 30 homolog		6704	1486	0.9993	83.7995
ENSSSCG00000011961	TFG	TRK-fused gene		4616	1024	0.9502	83.7321
ENSSSCG00000030089	RBM18	RNA binding motif protein 18		14363	3192	0.9511	83.5812
ENSSSCG00000012920	CORO1B	coronin, actin binding protein, 1B		7278	1618	0.9611	83.5526
ENSSSCG00000002868	LOC100739263	xaa-Pro dipeptidase-like		5114	1140	0.9491	83.3263
ENSSSCG00000013524	QIL1	QIL1 protein		3977	891	0.8799	82.9095
ENSSSCG00000016817	LOC100526020	threonine--tRNA ligase, cytoplasmic-like		11363	2554	0.9307	82.6415
ENSSSCG00000006366	PFDN2	prefoldin subunit 2		2068	465	0.9785	82.6083
ENSSSCG00000014100	TBCA	tubulin folding cofactor A		2850	641	0.7223	82.5873
ENSSSCG00000017549	PHB	prohibitin		8173	1839	0.9483	82.5517
ENSSSCG00000008198	ANKRD39	ankyrin repeat domain 39		3854	869	0.9965	82.3793
ENSSSCG00000027127	MAP2K2	mitogen-activated protein kinase kinase 2		12735	2873	0.9955	82.336
ENSSSCG00000015570	IVNS1ABP	influenza virus NS1A binding protein		7639	1728	0.9936	82.1143
ENSSSCG00000002756	CYB5B	cytochrome b5 type B (outer mitochondrial membrane)		4228	957	0.9906	82.0633
ENSSSCG00000026414	LOC100738261	copper transport protein ATOX1-like		2398	543	0.7587	82.0305
ENSSSCG00000013305	CAPRIN1	cell cycle associated protein 1		24991	5660	0.9825	82.015
ENSSSCG00000011552	ARPC4	actin related protein 2/3 complex, subunit 4, 20kDa		2241	508	0.9882	81.9416
ENSSSCG00000011572	SEC13	SEC13 homolog (S. cerevisiae)		2942	669	0.7922	81.6851
ENSSSCG00000013905	FKBP8	FK506 binding protein 8, 38kDa		8883	2022	0.9026	81.6027
ENSSSCG00000026124	TSTA3	tissue specific transplantation antigen P35B		4390	1000	0.667	81.5438
ENSSSCG00000001930	PKM	pyruvate kinase, muscle		10158	2322	0.9996	81.2591
ENSSSCG00000026153	ACAT1	acetyl-CoA acetyltransferase 1		7192	1647	0.9186	81.1115
ENSSSCG00000017209	MIF4GD	MIF4G domain containing		5978	1371	0.9876	80.9925
ENSSSCG00000025838				5539	1275	0.7757	80.6951
ENSSSCG00000000633	YBX3	Y box binding protein 3		10534	2426	0.8821	80.6545
ENSSSCG00000002459	C7H14orf142	uncharacterized protein C14orf142 homolog		2925	674	0.8932	80.6106
ENSSSCG00000001852	IDH2	isocitrate dehydrogenase 2 (NADP+), mitochondrial		6709	1550	0.9961	80.3993
ENSSSCG00000023933	EFCAB4A	EF-hand calcium binding domain 4A		6626	1533	0.9974	80.2852
ENSSSCG00000024995	C2H11orf83	chromosome 2 open reading frame, human C11orf83		2631	609	0.9885	80.2472
ENSSSCG00000016570	TSPAN33	tetraspanin 33		8390	1943	0.9954	80.2076
ENSSSCG00000017940	GPS2	G protein pathway suppressor 2		5733	1328	0.9669	80.1881
ENSSSCG00000002040	MRPL52	mitochondrial ribosomal protein L52		4884	1132	0.7032	80.1411
ENSSSCG00000015340	ASNS	asparagine synthetase (glutamine-hydrolyzing)		12154	2821	0.7175	80.0281
ENSSSCG00000014305	SAR1B	SAR1 homolog B (S. cerevisiae)		5477	1273	0.9914	79.9172
ENSSSCG00000006681	TXNIP	thioredoxin interacting protein		12992	3022	0.9434	79.856
ENSSSCG00000005467	HSDL2	hydroxysteroid dehydrogenase like 2		8094	1885	0.9931	79.7587
ENSSSCG00000014264	LOC100518898	histidine triad nucleotide-binding protein 1-like		9412	2196	0.9235	79.6115
ENSSSCG00000025831	P311	P311 protein		7972	1861	0.9941	79.5696
ENSSSCG00000030318	SDHC	succinate dehydrogenase complex, subunit C, integral membrane protein, 15kDa		7734	1806	0.923	79.5449
ENSSSCG00000014022	HNRNPH1	heterogeneous nuclear ribonucleoprotein H1 (H)		6402	1499	0.9626	79.3305
ENSSSCG00000029857	LOC100525970	eukaryotic translation initiation factor 2 subunit 3-like		20866	4910	0.9976	78.9376
ENSSSCG00000006203	COPS5	COP9 constitutive photomorphogenic homolog subunit 5 (Arabidopsis)		6490	1530	0.9582	78.7915
ENSSSCG00000027538	TMEM258	transmembrane protein 258		3007	710	0.8592	78.6686
ENSSSCG00000016041	LOC100513955	asparagine synthetase domain-containing protein 1-like		10107	2387	0.9937	78.6495
ENSSSCG00000011501	SUCLG2	succinate-CoA ligase, GDP-forming, beta subunit		10471	2475	0.9527	78.5849
ENSSSCG00000014945	TAF1D	TATA box binding protein (TBP)-associated factor, RNA polymerase I, D, 41kDa		1908	451	0.8936	78.5829
ENSSSCG00000013747	RAD23A	RAD23 homolog A (S. cerevisiae)		5104	1207	0.9975	78.547
ENSSSCG00000016590	SND1	staphylococcal nuclease and tudor domain containing 1		7527	1782	0.9983	78.4586
ENSSSCG00000028504	RFC2	replication factor C (activator 1) 2, 40kDa		6224	1474	0.8107	78.4329
ENSSSCG00000003183	RRAS	related RAS viral (r-ras) oncogene homolog		4119	977	0.9652	78.3111
ENSSSCG00000006370				2270	539	0.8442	78.2282
ENSSSCG00000025217	PYCR1	pyrroline-5-carboxylate reductase 1		3203	763	0.7077	77.9756
ENSSSCG00000002926	TBCB	tubulin folding cofactor B		4075	972	0.9866	77.8731
ENSSSCG00000024644	CIDEA	cell death-inducing DFFA-like effector a		4004	956	0.9749	77.7969
ENSSSCG00000015197	LOC100521985	sperm surface protein Sp17-like		3242	776	0.9987	77.6028
ENSSSCG00000006386	COPA	coatomer protein complex, subunit alpha		22794	5456	0.9588	77.6019
ENSSSCG00000006468	HDGF	hepatoma-derived growth factor		11049	2664	0.8716	77.0398
ENSSSCG00000024753	ZGPAT	zinc finger, CCCH-type with G patch domain		6057	1467	0.9182	76.6926
ENSSSCG00000007286	ACSS2	acyl-CoA synthetase short-chain family member 2		21422	5193	0.6085	76.6245
ENSSSCG00000015617	LOC100624161	G0/G1 switch protein 2-like		3421	831	0.9856	76.4677
ENSSSCG00000005012	ARF6	ADP-ribosylation factor 6		2164	528	0.9981	76.1289
ENSSSCG00000005104	MRPS11	mitochondrial ribosomal protein S11		4852	1184	0.9831	76.1194
ENSSSCG00000010734	OAT	ornithine aminotransferase		9063	2214	0.967	76.0362
ENSSSCG00000011125				13398	3282	0.9205	75.8276
ENSSSCG00000017555	LUC7L3	LUC7-like 3 (S. cerevisiae)		7758	1902	0.9958	75.7644
ENSSSCG00000011290	HIGD1A	HIG1 hypoxia inducible domain family, member 1A		6111	1502	0.9154	75.5733
ENSSSCG00000029582	LOC100624391	scrapie-responsive protein 1-like		2322	572	0.771	75.4037
ENSSSCG00000016721	DBNL	drebrin-like		9452	2333	0.9983	75.255
ENSSSCG00000009585	GADD45G	growth arrest and DNA-damage-inducible, gamma		5229	1292	0.8916	75.1765
ENSSSCG00000009178				3160	783	0.9068	74.9638
ENSSSCG00000005105	MRPL46	mitochondrial ribosomal protein L46		4103	1017	0.9744	74.9388
ENSSSCG00000017090	ANXA6	annexin A6		3575	887	0.8805	74.865
ENSSSCG00000017219	HID1	HID1 domain containing		13548	3365	0.9842	74.7853
ENSSSCG00000012718	LOC100525445	protein LDOC1-like		5900	1466	0.9898	74.7557
ENSSSCG00000018051	COPS3	COP9 constitutive photomorphogenic homolog subunit 3 (Arabidopsis)		13078	3256	0.7773	74.6076
ENSSSCG00000000359	BLOC1S1	biogenesis of lysosomal organelles complex-1, subunit 1		2691	670	0.8239	74.6045
ENSSSCG00000008587	LOC100521960	pre-mRNA branch site protein p14-like		5141	1280	0.8508	74.6043
ENSSSCG00000025533	COX7A1	cytochrome c oxidase polypeptide VIIa-muscle/heart		1316	328	0.9939	74.5261
ENSSSCG00000014804	LAMTOR1	late endosomal/lysosomal adaptor, MAPK and MTOR activator 1		5825	1452	0.7996	74.517
ENSSSCG00000007525	SLMO2	slowmo homolog 2 (Drosophila)		10837	2704	0.9752	74.4438
ENSSSCG00000030211	NBR1	neighbor of BRCA1 gene 1		22116	5520	0.8947	74.4207
ENSSSCG00000016372	STK25	serine/threonine kinase 25		8450	2110	0.9464	74.3876
ENSSSCG00000007995	LOC100525039	protein FAM195A-like		3435	858	0.9977	74.3645
ENSSSCG00000015140	LOC100524210	heat shock cognate 71 kDa protein-like		7752	1938	0.2141	74.2995
ENSSSCG00000004057	SYTL3	synaptotagmin-like 3		6996	1750	0.9943	74.2571
ENSSSCG00000028943	ECH1	enoyl CoA hydratase 1, peroxisomal		3286	826	0.931	73.8948
ENSSSCG00000013470	MRPS33	mitochondrial ribosomal protein S33		1277	321	0.9938	73.8945
ENSSSCG00000001571	MTCH1	mitochondrial carrier 1		8023	2017	0.9693	73.8851
ENSSSCG00000029608	SEC62	SEC62 homolog (S. cerevisiae)		2931	738	0.9986	73.771
ENSSSCG00000010029	DRG1	developmentally regulated GTP binding protein 1		7651	1927	0.986	73.7501
ENSSSCG00000029294				583	147	0.9796	73.6677
ENSSSCG00000017206	GRB2	growth factor receptor-bound protein 2		5351	1350	0.9926	73.6253
ENSSSCG00000008659	LOC100737301	low molecular weight phosphotyrosine protein phosphatase-like		6329	1598	0.888	73.5672
ENSSSCG00000013991	C2H1orf35	chromosome 1 open reading frame 35		3575	903	0.9967	73.5385
ENSSSCG00000005316	TPM2	tropomyosin 2 (beta)		4373	1106	0.9602	73.443
ENSSSCG00000010877	HNRNPU	heterogeneous nuclear ribonucleoprotein U (scaffold attachment factor A)		10266	2599	0.9965	73.3704
ENSSSCG00000029581	PLIN3	perilipin 3		5596	1418	0.9344	73.304
ENSSSCG00000008358	ACTR2	ARP2 actin-related protein 2 homolog (yeast)		15394	3901	0.98	73.2996
ENSSSCG00000000364	SARNP	SAP domain containing ribonucleoprotein		2496	633	0.9494	73.2432
ENSSSCG00000020808	CCT6A	chaperonin containing TCP1, subunit 6A (zeta 1)		8483	2156	0.9777	73.0848
ENSSSCG00000008079	FAM120A	family with sequence similarity 120A		16731	4256	0.9995	73.0208
ENSSSCG00000017639	SUPT4H1	suppressor of Ty 4 homolog 1 (S. cerevisiae)		5327	1357	0.9941	72.917
ENSSSCG00000001692	MRPS18A	mitochondrial ribosomal protein S18A		3355	855	0.4374	72.8874
ENSSSCG00000009211	PIGY	phosphatidylinositol glycan anchor biosynthesis, class Y		5095	1300	0.9869	72.7993
ENSSSCG00000013627	PRKCSH	protein kinase C substrate 80K-H		8970	2293	0.9171	72.6632
ENSSSCG00000005001	RPL10	ribosomal protein L10		2523	645	0.1659	72.658
ENSSSCG00000028102				2972	762	0.3005	72.4469
ENSSSCG00000006350	FCGR2B	Fc fragment of IgG, low affinity IIb, receptor (CD32)		6120	1571	0.9866	72.3605
ENSSSCG00000023616				2220	570	0.9298	72.3443
ENSSSCG00000006523	MTX1	metaxin 1		4327	1112	0.9928	72.2784
ENSSSCG00000026923				1601	412	0.9369	72.1806
ENSSSCG00000010331	ANXA11	annexin A11		9779	2530	0.9905	71.796
ENSSSCG00000013592	ELAVL1	ELAV (embryonic lethal, abnormal vision, Drosophila)-like 1 (Hu antigen R)		9241	2395	0.9946	71.6704
ENSSSCG00000017210	MRPS7	mitochondrial ribosomal protein S7		4299	1115	0.9848	71.6174
ENSSSCG00000013241	NR1H3	nuclear receptor subfamily 1, group H, member 3		6398	1660	0.997	71.5916
ENSSSCG00000014337	ETF1	eukaryotic translation termination factor 1		15361	3989	0.9484	71.5289
ENSSSCG00000010073	CHCHD10	coiled-coil-helix-coiled-coil-helix domain containing 10		7339	1909	0.4343	71.4097
ENSSSCG00000013364	LOC100524238	tumor susceptibility gene 101 protein-like		4625	1204	0.7708	71.3529
ENSSSCG00000009403	ITM2B	integral membrane protein 2B		4369	1138	0.9842	71.3125
ENSSSCG00000022545	CALM3	calmodulin 3 (phosphorylase kinase, delta)		8564	2248	0.9996	70.763
ENSSSCG00000004570	TPM3	tropomyosin 3		4293	1127	0.9956	70.756
ENSSSCG00000001754	PSMA4	proteasome (prosome, macropain) subunit, alpha type, 4		13041	3430	0.9233	70.6225
ENSSSCG00000029577	NOP16	NOP16 nucleolar protein		3992	1050	0.919	70.62
ENSSSCG00000009666	EPHX2	epoxide hydrolase 2, cytoplasmic		7958	2095	0.9995	70.558
ENSSSCG00000006260	LYPLA1	lysophospholipase I		8939	2356	0.9894	70.4758
ENSSSCG00000010158	TOMM20	translocase of outer mitochondrial membrane 20 homolog (yeast)		7292	1933	0.9984	70.0714
ENSSSCG00000025768	CALM1	calmodulin 1 (phosphorylase kinase, delta)		16818	4469	0.998	69.9021
ENSSSCG00000006756	BCAS2	breast carcinoma amplified sequence 2		3596	957	0.7847	69.7965
ENSSSCG00000009974	EWSR1	Ewing sarcoma breakpoint region 1		7062	1885	0.9459	69.5893
ENSSSCG00000004056	DYNLT1	dynein, light chain, Tctex-type 1		1434	383	0.8956	69.5467
ENSSSCG00000022599				2768	740	0.8514	69.4801
ENSSSCG00000009799	DIABLO	diablo, IAP-binding mitochondrial protein		5350	1434	0.9045	69.2996
ENSSSCG00000017690	DHRS11	dehydrogenase/reductase (SDR family) member 11		5583	1499	0.9953	69.1819
ENSSSCG00000010568	NPM3	nucleophosmin/nucleoplasmin 3		1976	531	0.9868	69.1224
ENSSSCG00000007803	TUFM	Tu translation elongation factor, mitochondrial		6931	1867	0.9813	68.9569
ENSSSCG00000013427	CIRBP	cold inducible RNA binding protein		5032	1359	0.9926	68.7777
ENSSSCG00000009509	IPO5	importin 5		16901	4569	0.9348	68.7096
ENSSSCG00000008014	NUBP2	nucleotide binding protein 2		4385	1187	0.9739	68.6191
ENSSSCG00000001907	UBL7	ubiquitin-like 7 (bone marrow stromal cell-derived)		5135	1391	0.8555	68.5708
ENSSSCG00000014031				4550	1238	0.7092	68.268
ENSSSCG00000002925	POLR2I	polymerase (RNA) II (DNA directed) polypeptide I, 14.5kDa		4988	1358	0.701	68.2265
ENSSSCG00000008571	HADHA	hydroxyacyl-CoA dehydrogenase/3-ketoacyl-CoA thiolase/enoyl-CoA hydratase (trifunctional protein), alpha subunit		10102	2756	0.9909	68.0855
ENSSSCG00000007178	LOC100512637	small nuclear ribonucleoprotein-associated protein B'-like		3374	921	0.6091	68.0474
ENSSSCG00000002998	SNRPA	small nuclear ribonucleoprotein polypeptide A		5023	1372	0.8141	68.0041
ENSSSCG00000009244	LOC100737758	protein transport protein Sec31A-like		15763	4306	0.9991	67.9972
ENSSSCG00000015473	TMEM183A	transmembrane protein 183A		7225	1974	0.9975	67.9856
ENSSSCG00000028920	POLDIP2	polymerase (DNA-directed), delta interacting protein 2		8282	2264	0.9342	67.9493
ENSSSCG00000030478	MRPL42	mitochondrial ribosomal protein L42		2441	668	0.7859	67.8762
ENSSSCG00000015504	CACYBP	calcyclin binding protein		7629	2089	0.7922	67.8352
ENSSSCG00000015690	UBXN4	UBX domain protein 4		5472	1499	0.966	67.8064
ENSSSCG00000030593				1769	486	0.428	67.6111
ENSSSCG00000022696	RAB11A	RAB11A, member RAS oncogene family		18640	5126	0.9306	67.545
ENSSSCG00000026472	RPL7L1	ribosomal protein L7-like 1		18942	5210	0.9163	67.5327
ENSSSCG00000023971	H3F3A	H3 histone, family 3A		1490	411	0.9051	67.3396
ENSSSCG00000015560	ARPC5	actin related protein 2/3 complex, subunit 5, 16kDa		6887	1901	0.9932	67.2937
ENSSSCG00000015938	SSB	Sjogren syndrome antigen B (autoantigen La)		7856	2172	0.9977	67.1843
ENSSSCG00000026847	ABHD14B	abhydrolase domain containing 14B		9046	2503	0.8462	67.1308
ENSSSCG00000025774	STRADB	STE20-related kinase adaptor beta		910	252	0.9881	67.076
ENSSSCG00000000133	TSTD1	thiosulfate sulfurtransferase (rhodanese)-like domain containing 1		5199	1440	0.8972	67.0631
ENSSSCG00000001862	ETFA	electron-transfer-flavoprotein, alpha polypeptide		5105	1414	0.9639	67.0614
ENSSSCG00000028904	BABAM1	BRISC and BRCA1 A complex member 1		4610	1277	0.9945	67.0558
ENSSSCG00000028736				1379	382	0.9843	67.0544
ENSSSCG00000016677	GARS	glycyl-tRNA synthetase		8632	2395	0.9979	66.9472
ENSSSCG00000008968	LOC100737184	non-histone chromosomal protein HMG-14-like		1091	303	0.7195	66.8819
ENSSSCG00000026374	UBCH5B	E2 ubiquitin-conjugating enzyme UbcH5B		7663	2133	0.9044	66.732
ENSSSCG00000011082	COMMD3	COMM domain containing 3		3130	873	0.9943	66.5972
ENSSSCG00000013043	MACROD1	MACRO domain containing 1		4193	1170	0.9983	66.568
ENSSSCG00000021278				3806	1063	0.301	66.5061
ENSSSCG00000006337	HSD17B7	hydroxysteroid (17-beta) dehydrogenase 7		5654	1582	0.9437	66.3858
ENSSSCG00000025303	FAM50A	family with sequence similarity 50, member A		5381	1511	0.994	66.1492
ENSSSCG00000017489	LOC100512253	26S proteasome non-ATPase regulatory subunit 3-like		7887	2216	0.9734	66.1102
ENSSSCG00000008573	RAB10	RAB10, member RAS oncogene family		12690	3567	0.9992	66.0822
ENSSSCG00000014058	CLTB	clathrin, light chain B		2699	759	0.9025	66.0522
ENSSSCG00000011644	ANAPC13	anaphase promoting complex subunit 13		800	225	0.5867	66.044
ENSSSCG00000011770	DNAJC19	DnaJ (Hsp40) homolog, subfamily C, member 19		3665	1036	0.9614	65.7114
ENSSSCG00000011274	CTNNB1	catenin (cadherin-associated protein), beta 1, 88kDa		11686	3305	0.9362	65.6781
ENSSSCG00000027660	IFI44L	interferon-induced protein 44-like		6536	1850	0.9903	65.6246
ENSSSCG00000028150	LSM12	LSM12 homolog (S. cerevisiae)		3591	1019	0.8548	65.4587
ENSSSCG00000007609	ARPC1A	actin related protein 2/3 complex, subunit 1A, 41kDa		8080	2294	0.7197	65.4251
ENSSSCG00000014339	CTNNA1	catenin (cadherin-associated protein), alpha 1, 102kDa		13008	3702	0.9784	65.268
ENSSSCG00000016738	H2AFZ	H2A histone family, member Z		6130	1746	0.996	65.2142
ENSSSCG00000030177	EBNA1BP2	EBNA1 binding protein 2		6324	1803	0.9606	65.1512
ENSSSCG00000024052	GPX4	glutathione peroxidase 4		1014	290	0.8552	64.9481
ENSSSCG00000029425	MRPS18B	mitochondrial ribosomal protein S18B		4988	1427	0.9692	64.9275
ENSSSCG00000021410	STRAP	serine/threonine kinase receptor associated protein		7106	2035	0.9253	64.8615
ENSSSCG00000008180	EIF5B	eukaryotic translation initiation factor 5B		24170	6923	0.575	64.8498
ENSSSCG00000004049	ACAT2	acetyl-CoA acetyltransferase 2		5543	1588	0.9515	64.8366
ENSSSCG00000003645	UTP11L	UTP11-like, U3 small nucleolar ribonucleoprotein, (yeast)		4996	1432	0.9763	64.8046
ENSSSCG00000003753	PDZK1IP1	PDZK1 interacting protein 1		2888	832	0.97	64.4763
ENSSSCG00000000685	TPI1	triosephosphate isomerase 1		4396	1267	0.9968	64.4477
ENSSSCG00000000061	PMM1	phosphomannomutase 1		5304	1533	0.9204	64.2669
ENSSSCG00000007278	AHCY	adenosylhomocysteinase		7278	2106	0.9805	64.1918
ENSSSCG00000012823	DKC1	dyskeratosis congenita 1, dyskerin		5764	1668	0.994	64.188
ENSSSCG00000007165	MRPS26	mitochondrial ribosomal protein S26		4145	1200	0.9483	64.1608
ENSSSCG00000016545	CHCHD3	coiled-coil-helix-coiled-coil-helix domain containing 3		5424	1571	0.9835	64.1312
ENSSSCG00000002295	NFS	NFS protein		4381	1269	0.9756	64.1265
ENSSSCG00000007521	NELFCD	TH1-like (Drosophila)		7790	2257	0.9894	64.1109
ENSSSCG00000006930	SH3GLB1	SH3-domain GRB2-like endophilin B1		4950	1435	0.993	64.0737
ENSSSCG00000023792	SNRNP70	small nuclear ribonucleoprotein 70kDa (U1)		4685	1359	0.9978	64.0348
ENSSSCG00000011237	PDCD6IP	programmed cell death 6 interacting protein		8051	2342	0.9893	63.8541
ENSSSCG00000003566	NUDC	nuclear distribution C homolog (A. nidulans)		4562	1331	0.994	63.6654
ENSSSCG00000007275	RALY	RNA binding protein, autoantigenic (hnRNP-associated with lethal yellow homolog (mouse))		6482	1896	0.9895	63.5034
ENSSSCG00000003812	PGM1	phosphoglucomutase 1		8407	2460	0.9931	63.4793
ENSSSCG00000023998	PSMD2	proteasome (prosome, macropain) 26S subunit, non-ATPase, 2		10081	2950	0.9949	63.4757
ENSSSCG00000015231	DCPS	decapping enzyme, scavenger		5890	1724	0.9832	63.4606
ENSSSCG00000021118	GSPT1	G1 to S phase transition 1		20840	6103	0.9962	63.4279
ENSSSCG00000016096	PPIL3	peptidylprolyl isomerase (cyclophilin)-like 3		2446	717	0.9749	63.367
ENSSSCG00000022367				1892	555	0.7081	63.322
ENSSSCG00000007763	BCKDK	branched chain ketoacid dehydrogenase kinase		6361	1872	0.9797	63.1169
ENSSSCG00000003196	PTOV1	prostate tumor overexpressed 1		4225	1248	0.9984	62.8837
ENSSSCG00000003064				1310	387	0.9974	62.8762
ENSSSCG00000002843	LOC100625487	lon protease homolog 2, peroxisomal-like		5362	1585	0.6599	62.8382
ENSSSCG00000020686				7020	2076	0.8102	62.811
ENSSSCG00000014881	CLNS1A	chloride channel, nucleotide-sensitive, 1A		5227	1546	0.9806	62.8014
ENSSSCG00000003964	PPIH	peptidylprolyl isomerase H (cyclophilin H)		2914	864	0.919	62.6472
ENSSSCG00000029005	KPNA2	karyopherin alpha 2 (RAG cohort 1, importin alpha 1)		3717	1105	0.952	62.4822
ENSSSCG00000014371	NDUFA2	NADH dehydrogenase (ubiquinone) 1 alpha subcomplex, 2, 8kDa		1815	540	0.8648	62.4323
ENSSSCG00000001655	MEA1	male-enhanced antigen 1		4401	1311	0.595	62.3555
ENSSSCG00000008129	LOC102164928	U5 small nuclear ribonucleoprotein 200 kDa helicase-like		6515	1941	0.9912	62.3469
ENSSSCG00000009241	COPS4	COP9 constitutive photomorphogenic homolog subunit 4 (Arabidopsis)		5722	1705	0.9695	62.3375
ENSSSCG00000017732	ZNF207	zinc finger protein 207		7065	2107	0.991	62.2836
ENSSSCG00000006032	LOC100155040	ER membrane protein complex subunit 2-like		3799	1133	0.955	62.2824
ENSSSCG00000005372				3540	1056	0.7377	62.2681
ENSSSCG00000002905	RBM42	RNA binding motif protein 42		6040	1802	0.9584	62.2599
ENSSSCG00000000769	BID	BH3 interacting domain death agonist		4091	1226	0.9894	61.9819
ENSSSCG00000000908	UBE2N	ubiquitin-conjugating enzyme E2N		6683	2003	0.9955	61.975
ENSSSCG00000006630	VPS72	vacuolar protein sorting 72 homolog (S. cerevisiae)		4439	1332	0.9985	61.9023
ENSSSCG00000017626	SRSF1	serine/arginine-rich splicing factor 1		9222	2769	0.9982	61.8626
ENSSSCG00000012162	EIF1AX	eukaryotic translation initiation factor 1A, X-linked		5772	1736	0.9977	61.7594
ENSSSCG00000010260	SAR1A	SAR1 homolog A (S. cerevisiae)		5337	1607	0.9888	61.689
ENSSSCG00000022300	MAT2A	methionine adenosyltransferase II, alpha		8817	2655	0.9446	61.6854
ENSSSCG00000025104				2510	756	0.4312	61.6706
ENSSSCG00000008569	LCTHIO	long-chain 3-ketoacyl-CoA thiolase		13265	3997	0.6805	61.6452
ENSSSCG00000002655	MAP1LC3B	microtubule-associated protein 1 light chain 3 beta		5343	1610	0.9988	61.6432
ENSSSCG00000014032	NHP2	NHP2 ribonucleoprotein		2396	723	0.8893	61.5566
ENSSSCG00000008878	PPID	peptidylprolyl isomerase D		5120	1545	0.9825	61.5556
ENSSSCG00000001512	CUTA	cutA divalent cation tolerance homolog (E. coli)		2464	745	0.9758	61.4343
ENSSSCG00000012703	RBMX	RNA binding motif protein, X-linked		9811	2969	0.8404	61.3803
ENSSSCG00000005273	OSTF1	osteoclast stimulating factor 1		4369	1323	0.9932	61.3407
ENSSSCG00000006153	FABP5	fatty acid binding protein 5 (psoriasis-associated)		3211	974	0.9908	61.2361
ENSSSCG00000012252	DDX3X	DEAD (Asp-Glu-Ala-Asp) box polypeptide 3, X-linked		16568	5031	0.9217	61.1705
ENSSSCG00000029944	FASN	fatty acid synthase		14387	4381	0.9521	60.9991
ENSSSCG00000016695	LOC100516841	probable 3-hydroxyisobutyrate dehydrogenase, mitochondrial-like		4510	1374	0.9512	60.97
ENSSSCG00000022421	GTF2F2	general transcription factor IIF, polypeptide 2, 30kDa		1727	527	0.9526	60.8706
ENSSSCG00000002269	MTHFD1	methylenetetrahydrofolate dehydrogenase (NADP+ dependent) 1, methenyltetrahydrofolate cyclohydrolase, formyltetrahydrofolate synthetase		11055	3374	0.9241	60.8611
ENSSSCG00000030368	HSP70.2	heat shock protein 70.2		5883	1797	0.9989	60.8103
ENSSSCG00000005596	LOC100154462	actin related protein 2/3 complex subunit 5-like protein		3165	967	0.9845	60.7958
ENSSSCG00000016989	RPL26L1	ribosomal protein L26-like 1		2695	824	0.8386	60.7516
ENSSSCG00000013315	EIF3M	eukaryotic translation initiation factor 3, subunit M		11601	3553	0.9161	60.6494
ENSSSCG00000013748	GADD45GIP1	growth arrest and DNA-damage-inducible, gamma interacting protein 1		2321	711	0.9972	60.6362
ENSSSCG00000008773	PGM2	phosphoglucomutase 2		12767	3927	0.905	60.3885
ENSSSCG00000002366	NPC2	Niemann-Pick disease, type C2		4927	1518	0.9124	60.2888
ENSSSCG00000016026	ZC3H15	zinc finger CCCH-type containing 15		9331	2876	0.8971	60.265
ENSSSCG00000002505	PAPOLA	poly(A) polymerase alpha		13950	4300	0.9837	60.2604
ENSSSCG00000012957	SF3B2	splicing factor 3b, subunit 2, 145kDa		9930	3062	0.8831	60.238
ENSSSCG00000030053	ARCN1	archain 1		5629	1739	0.9977	60.1254
ENSSSCG00000001658	MRPL2	mitochondrial ribosomal protein L2		3489	1080	0.9759	60.0072
ENSSSCG00000002707	GABARAPL2	GABA(A) receptor-associated protein-like 2		3953	1229	0.9731	59.7449
ENSSSCG00000004542	NARS	asparaginyl-tRNA synthetase		6049	1883	0.9262	59.6705
ENSSSCG00000003849	MAGOH	mago-nashi homolog, proliferation-associated (Drosophila)		4749	1479	0.8695	59.6431
ENSSSCG00000008017	NME3	NME/NM23 nucleoside diphosphate kinase 3		2802	873	0.9931	59.6184
ENSSSCG00000008486	GALM	galactose mutarotase (aldose 1-epimerase)		7757	2417	0.9123	59.6133
ENSSSCG00000024330	PSENEN	presenilin enhancer gamma secretase subunit		972	303	0.9934	59.5868
ENSSSCG00000023984				5179	1616	0.8979	59.5293
ENSSSCG00000010243	CCAR1	cell division cycle and apoptosis regulator 1		3563	1115	0.9274	59.3563
ENSSSCG00000023158	RPS27L	ribosomal protein S27-like		15549	4868	0.9008	59.3305
ENSSSCG00000015534	ACBD6	acyl-CoA binding domain containing 6		4727	1480	0.8716	59.3267
ENSSSCG00000004470	HMGN3	high mobility group nucleosomal binding domain 3		2243	703	0.9872	59.2653
ENSSSCG00000026877	C5H12orf57	chromosome 12 open reading frame 57 ortholog		2890	908	0.9416	59.1205
ENSSSCG00000014828	RAB6A	RAB6A, member RAS oncogene family		9635	3028	0.9983	59.1047
ENSSSCG00000013908	C2H19orf60	chromosome 2 open reading frame, human C19orf60		3655	1150	0.8565	59.0358
ENSSSCG00000026293	STX5	syntaxin 5		5669	1790	0.9989	58.8274
ENSSSCG00000014016	SQSTM1	sequestosome 1		6696	2115	0.9924	58.8073
ENSSSCG00000016223	ACSL3	acyl-CoA synthetase long-chain family member 3		7721	2440	0.9992	58.7773
ENSSSCG00000015435	NAMPT	nicotinamide phosphoribosyltransferase		8675	2743	0.9887	58.7449
ENSSSCG00000009097	ANXA5	annexin A5		7478	2366	0.6885	58.7079
ENSSSCG00000008194	ACTR1B	ARP1 actin-related protein 1 homolog B, centractin beta (yeast)		6656	2106	0.9919	58.7058
ENSSSCG00000008474	LOC102166222	histone H3.3-like		1513	479	0.9979	58.6718
ENSSSCG00000012173	SAT1	spermidine/spermine N1-acetyltransferase 1		7858	2491	0.4857	58.5955
ENSSSCG00000010299	ANXA7	annexin A7		6421	2042	0.8888	58.4081
ENSSSCG00000003158	SUS2DD	dimeric dihydrodiol dehydrogenase		3481	1108	0.9991	58.3567
ENSSSCG00000027946	MVP	major vault protein		8849	2817	0.9957	58.349
ENSSSCG00000020864	VDR	vitamin D (1,25- dihydroxyvitamin D3) receptor		14468	4608	0.9727	58.3206
ENSSSCG00000008019	HN1L	hematological and neurological expressed 1-like		11696	3731	0.9124	58.2289
ENSSSCG00000022225	NOP58	NOP58 ribonucleoprotein		4735	1511	0.9504	58.2079
ENSSSCG00000015710	ACTR3	ARP3 actin-related protein 3 homolog (yeast)		8477	2709	0.9627	58.1245
ENSSSCG00000003643	SF3A3	splicing factor 3a, subunit 3, 60kDa		6361	2035	0.9184	58.0614
ENSSSCG00000006581	S100A16	S100 calcium binding protein A16		3637	1165	0.9897	57.9887
ENSSSCG00000017104	NSUN2	NOP2/Sun RNA methyltransferase family, member 2		9447	3029	0.9977	57.9323
ENSSSCG00000015545	GLUL	glutamate-ammonia ligase		6082	1951	0.9969	57.9049
ENSSSCG00000008181	TXNDC9	thioredoxin domain containing 9		5381	1727	0.9398	57.8758
ENSSSCG00000011955	PCNP	PEST proteolytic signal containing nuclear protein		1901	611	0.9427	57.7919
ENSSSCG00000013768	LOC100513647	uncharacterized LOC100513647		4446	1431	0.9972	57.7107
ENSSSCG00000023247	OPTN	optineurin		6242	2010	0.997	57.6838
ENSSSCG00000011449	GNL3	guanine nucleotide binding protein-like 3 (nucleolar)		5949	1917	0.9969	57.6432
ENSSSCG00000004294	SYNCRIP	synaptotagmin binding, cytoplasmic RNA interacting protein		6264	2023	0.9822	57.5151
ENSSSCG00000023600	LOC100628134	28S ribosomal protein S25, mitochondrial-like		1318	426	0.8638	57.4688
ENSSSCG00000023109				6757	2184	0.8425	57.4682
ENSSSCG00000024693	MRPL17	mitochondrial ribosomal protein L17		10856	3512	0.9379	57.4171
ENSSSCG00000006653	ENSA	endosulfine alpha		3514	1137	0.9991	57.4073
ENSSSCG00000011550	CAMK1	calcium/calmodulin-dependent protein kinase I		4471	1449	0.9683	57.3142
ENSSSCG00000017196	MRPL38	mitochondrial ribosomal protein L38		3522	1143	0.9983	57.236
ENSSSCG00000017419	DNAJC7	DnaJ (Hsp40) homolog, subfamily C, member 7		6047	1963	0.9689	57.2197
ENSSSCG00000005671	CRAT	carnitine O-acetyltransferase		8018	2603	0.9996	57.2161
ENSSSCG00000004206	ARHGAP18	Rho GTPase activating protein 18		6449	2094	0.9795	57.206
ENSSSCG00000026257	STMN1	stathmin 1		3050	991	0.9919	57.1679
ENSSSCG00000003490	MRTO4	mRNA turnover 4 homolog (S. cerevisiae)		3785	1230	0.9911	57.1593
ENSSSCG00000023122	KHDRBS1	KH domain containing, RNA binding, signal transduction associated 1		8250	2684	0.997	57.0949
ENSSSCG00000009910	RNF10	ring finger protein 10		8249	2687	0.994	57.0243
ENSSSCG00000000914	BTG1	B-cell translocation gene 1, anti-proliferative		5481	1786	0.9636	57.0039
ENSSSCG00000006237	SDCBP	syndecan binding protein (syntenin)		6429	2098	0.9914	56.9199
ENSSSCG00000017397	MLX	MLX, MAX dimerization protein		5824	1901	0.9816	56.907
ENSSSCG00000003791	SRSF11	serine/arginine-rich splicing factor 11		8472	2775	0.991	56.7086
ENSSSCG00000013082	SDHAF2	succinate dehydrogenase complex assembly factor 2		4081	1337	0.9993	56.6972
ENSSSCG00000010565	DPCD	deleted in primary ciliary dyskinesia homolog (mouse)		4656	1528	0.5602	56.5999
ENSSSCG00000015380	CDCA7L	cell division cycle associated 7-like		9043	2975	0.9368	56.4614
ENSSSCG00000025284	COQ9	coenzyme Q9 homolog (S. cerevisiae)		5617	1851	0.8887	56.3669
ENSSSCG00000015565	C9H1orf21	chromosome 9 open reading frame, human C1orf21		7418	2448	0.8685	56.2862
ENSSSCG00000017388	LOC100518575	cytochrome c oxidase assembly protein 3 homolog, mitochondrial-like		2490	825	0.9576	56.0624
ENSSSCG00000013774	GIPC1	GIPC PDZ domain containing family, member 1		3727	1238	0.9467	55.9197
ENSSSCG00000021644	BRD7	bromodomain containing 7		5912	1965	0.972	55.8854
ENSSSCG00000007721	GTF2I	general transcription factor IIi		12516	4164	0.989	55.8317
ENSSSCG00000030125	SEP15	15 kDa selenoprotein		4225	1409	0.9681	55.6983
ENSSSCG00000009554	GRTP1	growth hormone regulated TBC protein 1		2024	675	0.9259	55.6971
ENSSSCG00000000253	KRT18	keratin 18		4219	1410	0.8816	55.5798
ENSSSCG00000016857	DAB2	Dab, mitogen-responsive phosphoprotein, homolog 2 (Drosophila)		7512	2514	0.9988	55.503
ENSSSCG00000015040	PTS	6-pyruvoyltetrahydropterin synthase		1308	438	0.9977	55.4702
ENSSSCG00000005996	MRPL13	mitochondrial ribosomal protein L13		2473	829	0.9686	55.411
ENSSSCG00000003649	MYCBP	c-myc binding protein		4723	1584	0.9949	55.3846
ENSSSCG00000004145	ABRACL	ABRA C-terminal like		3068	1029	0.8581	55.3817
ENSSSCG00000012378	PDZD11	PDZ domain containing 11		3367	1130	0.9823	55.3466
ENSSSCG00000013300	EHF	ets homologous factor		4208	1414	0.9908	55.278
ENSSSCG00000014624	ARFIP2	ADP-ribosylation factor interacting protein 2		5463	1836	0.9891	55.2694
ENSSSCG00000026250				945	318	0.827	55.199
ENSSSCG00000010821				13732	4640	0.9278	54.9721
ENSSSCG00000013734	HOOK2	hook microtubule-tethering protein 2		7372	2491	0.992	54.9715
ENSSSCG00000017394	TUBG1	tubulin, gamma 1		4846	1639	0.9908	54.92
ENSSSCG00000025673	LOC100514259	protein MANBAL-like		3495	1183	0.9941	54.8768
ENSSSCG00000029457	YARS	tyrosyl-tRNA synthetase		7803	2650	0.9789	54.6943
ENSSSCG00000024315	LOC102167055	39S ribosomal protein L55, mitochondrial-like		1687	573	0.9773	54.6873
ENSSSCG00000008270	LOC100627441	39S ribosomal protein L53, mitochondrial-like		6024	2049	0.8502	54.6096
ENSSSCG00000005759	MRPS2	mitochondrial ribosomal protein S2		6406	2180	0.5986	54.5829
ENSSSCG00000009150	HADH	hydroxyacyl-CoA dehydrogenase		5225	1780	0.9798	54.5246
ENSSSCG00000010345	GHITM	growth hormone inducible transmembrane protein		11760	4010	0.9451	54.474
ENSSSCG00000006638	CDC42SE1	CDC42 small effector 1		3614	1233	0.9854	54.4442
ENSSSCG00000007474	DPM1	dolichyl-phosphate mannosyltransferase polypeptide 1, catalytic subunit		3155	1078	0.9787	54.3634
ENSSSCG00000014141	RFESD	Rieske (Fe-S) domain containing		1792	613	0.956	54.3005
ENSSSCG00000006499	LAMTOR2	late endosomal/lysosomal adaptor, MAPK and MTOR activator 2		4715	1614	0.8048	54.2631
ENSSSCG00000017065	LOC100739413	39S ribosomal protein L22, mitochondrial-like		1245	427	0.8501	54.1586
ENSSSCG00000030002	C6H18orf21	chromosome 6 open reading frame, human C18orf21		3394	1165	0.9485	54.1143
ENSSSCG00000002472	IFI27L2	interferon, alpha-inducible protein 27-like 2		629	216	0.9954	54.0908
ENSSSCG00000011578	TAMM41	TAM41, mitochondrial translocator assembly and maintenance protein, homolog (S. cerevisiae)		3723	1280	0.9961	54.0268
ENSSSCG00000015943	GORASP2	golgi reassembly stacking protein 2, 55kDa		7107	2445	0.9489	53.9925
ENSSSCG00000007496	RTFDC1	protein RTF2 homolog		4431	1528	0.9712	53.8647
ENSSSCG00000023643	PDHA1	pyruvate dehydrogenase (lipoamide) alpha 1		11104	3834	0.999	53.7964
ENSSSCG00000025674	SNRNP27	small nuclear ribonucleoprotein 27kDa (U4/U6.U5)		2470	854	0.9906	53.7236
ENSSSCG00000015892	PSMD14	proteasome (prosome, macropain) 26S subunit, non-ATPase, 14		3640	1260	0.9571	53.6608
ENSSSCG00000005038	PSMC6	proteasome (prosome, macropain) 26S subunit, ATPase, 6		4713	1632	0.9792	53.6418
ENSSSCG00000012530	TCEAL4	transcription elongation factor A (SII)-like 4		3430	1190	0.9933	53.5394
ENSSSCG00000022635	LOC100627578	protein BEX4-like		1045	363	0.978	53.4732
ENSSSCG00000008183	MRPL30	mitochondrial ribosomal protein L30		2361	821	0.9415	53.4169
ENSSSCG00000015486	PIGC	phosphatidylinositol glycan anchor biosynthesis, class C		4874	1695	0.8985	53.4124
ENSSSCG00000001757	WDR61	WD repeat domain 61		3366	1171	0.9599	53.3929
ENSSSCG00000004353	CCNC	cyclin C		6247	2175	0.9871	53.3505
ENSSSCG00000008094	LOC100516792	coiled-coil-helix-coiled-coil-helix domain-containing protein 5-like		2297	800	0.6125	53.3331
ENSSSCG00000014343	MATR3	matrin 3		7997	2786	0.9964	53.3178
ENSSSCG00000001476	HSD17B8	hydroxysteroid (17-beta) dehydrogenase 8		3373	1176	0.9932	53.2764
ENSSSCG00000015948	DYNC1I2	dynein, cytoplasmic 1, intermediate chain 2		7815	2726	0.9417	53.2512
ENSSSCG00000022190	UBE2V2	ubiquitin-conjugating enzyme E2 variant 2		3380	1181	0.9958	53.161
ENSSSCG00000023148	SRSF2	serine/arginine-rich splicing factor 2		11174	3912	0.6961	53.0562
ENSSSCG00000011927	LOC100156381	ubiquitin-conjugating enzyme E2 B-like		2336	818	0.9743	53.0452
ENSSSCG00000021399	LOC102159655	histone H2A type 2-A-like		1538	539	0.9944	53.0022
ENSSSCG00000027516	CIR1	corepressor interacting with RBPJ, 1		3892	1364	0.8651	53.0011
ENSSSCG00000025940	CCZ1	CCZ1 vacuolar protein trafficking and biogenesis associated homolog (S. cerevisiae)		5003	1754	0.9721	52.9818
ENSSSCG00000004047	MRPL18	mitochondrial ribosomal protein L18		2783	977	0.9918	52.9109
ENSSSCG00000016279				3002	1054	0.8397	52.9049
ENSSSCG00000002449	NDUFB1	NADH dehydrogenase (ubiquinone) 1 beta subcomplex, 1, 7kDa		900	316	0.807	52.9032
ENSSSCG00000008398	SMEK2	SMEK homolog 2, suppressor of mek1 (Dictyostelium)		16748	5881	0.8303	52.8978
ENSSSCG00000021411	HIST1H2BD	histone cluster 1, H2bd		2363	833	0.9772	52.692
ENSSSCG00000014806	ANAPC15	anaphase promoting complex subunit 15		4641	1638	0.4591	52.6288
ENSSSCG00000004557	PPIB	peptidylprolyl isomerase B (cyclophilin B)		1723	609	0.9343	52.5526
ENSSSCG00000021632				2962	1048	0.4523	52.4989
ENSSSCG00000016871	CCL28	chemokine (C-C motif) ligand 28		2660	942	0.9692	52.4514
ENSSSCG00000025525	C13H21orf33	chromosome 13 open reading frame, human C21orf33		2492	885	0.9751	52.3035
ENSSSCG00000005302	STOML2	stomatin (EPB72)-like 2		4424	1573	0.8233	52.2411
ENSSSCG00000000974	TRABD	TraB domain containing		6671	2377	0.9874	52.13
ENSSSCG00000013630	DNM2	dynamin 2		7079	2527	0.9683	52.0347
ENSSSCG00000015013	RDX	radixin		6444	2306	0.9931	51.9066
ENSSSCG00000005915	MAF1	MAF1 homolog (S. cerevisiae)		4211	1509	0.998	51.8349
ENSSSCG00000013656	MRPL4	mitochondrial ribosomal protein L4		5425	1947	0.9332	51.7559
ENSSSCG00000002516	WARS	tryptophanyl-tRNA synthetase		4279	1538	0.9961	51.6788
ENSSSCG00000014298	PPP2CA	protein phosphatase 2, catalytic subunit, alpha isozyme		2126	765	0.9856	51.6212
ENSSSCG00000016990	LOC733646	lysosomal 9kDa H+ transporting ATPase V0 subunit e		1875	675	0.9733	51.5969
ENSSSCG00000003263	PRPF31	pre-mRNA processing factor 31		5850	2110	0.8687	51.4991
ENSSSCG00000007947	LOC100513918	mitochondrial import inner membrane translocase subunit TIM16-like		1039	375	0.9893	51.4648
ENSSSCG00000006777	RHOC	ras homolog family member C		3981	1439	0.7686	51.3875
ENSSSCG00000029462				2128	770	0.9584	51.3342
ENSSSCG00000009203	SNCA	synuclein, alpha (non A4 component of amyloid precursor)		2713	982	0.9511	51.3174
ENSSSCG00000022518				2652	964	0.9927	51.1002
ENSSSCG00000024292	IARS	isoleucyl-tRNA synthetase		6375	2318	0.9607	51.0849
ENSSSCG00000009185	ADH5	alcohol dehydrogenase 5 (class III), chi polypeptide		4278	1559	0.9814	50.9707
ENSSSCG00000012938	RBM4	RNA binding motif protein 4		2935	1071	0.8824	50.9032
ENSSSCG00000007309	RBM39	RNA binding motif protein 39		4354	1591	0.9975	50.8328
ENSSSCG00000005632	DPM2	dolichyl-phosphate mannosyltransferase polypeptide 2, regulatory subunit		2591	947	0.9968	50.821
ENSSSCG00000004368	PREP	prolyl endopeptidase		5096	1868	0.9925	50.6732
ENSSSCG00000025528	LAGE3	L antigen family, member 3		2256	827	0.8356	50.671
ENSSSCG00000017402	STAT5A	signal transducer and activator of transcription 5A		6565	2412	0.8478	50.5573
ENSSSCG00000014272	ACSL6	acyl-CoA synthetase long-chain family member 6		8174	3005	0.9787	50.5262
ENSSSCG00000021991	LOC100620809	putative protein TPRXL-like		3604	1327	0.9977	50.4475
ENSSSCG00000028886	IPO7	importin 7		16094	5933	0.9386	50.3867
ENSSSCG00000008543	LOC102163263	uncharacterized LOC102163263		965	356	0.8511	50.3505
ENSSSCG00000017526				2534	937	0.8538	50.2335
ENSSSCG00000012280	UXT	ubiquitously-expressed, prefoldin-like chaperone		1877	695	0.8849	50.1656
ENSSSCG00000003138	HSD17B14	hydroxysteroid (17-beta) dehydrogenase 14		2834	1050	0.999	50.1345
ENSSSCG00000009427	DNAJC15	DnaJ (Hsp40) homolog, subfamily C, member 15		1316	488	0.8832	50.0913
ENSSSCG00000013783	PKN1	protein kinase N1		3216	1194	0.9782	50.0309
ENSSSCG00000015987	NFE2L2	nuclear factor (erythroid-derived 2)-like 2		4790	1779	0.9736	50.0133
ENSSSCG00000017903	SPAG7	sperm associated antigen 7		2697	1002	0.999	49.9965
ENSSSCG00000012943	MRPL11	mitochondrial ribosomal protein L11		2759	1026	0.9055	49.9494
ENSSSCG00000030314	PSMG1	proteasome (prosome, macropain) assembly chaperone 1		2897	1080	0.9639	49.8254
ENSSSCG00000002545				1898	708	0.8107	49.7954
ENSSSCG00000020796	LOC100524522	speckle-type POZ protein-like		4296	1603	0.9713	49.7802
ENSSSCG00000011725	LOC100736826	GMP synthase [glutamine-hydrolyzing]-like		2469	922	0.9458	49.7412
ENSSSCG00000016376	PPP1R7	protein phosphatase 1, regulatory subunit 7		11032	4122	0.6009	49.7133
ENSSSCG00000017928	C12H17orf49	chromosome 12 open reading frame, human C17orf49		2668	998	0.988	49.6571
ENSSSCG00000006136	RMDN1	regulator of microtubule dynamics 1		2757	1034	0.999	49.527
ENSSSCG00000003470	LOC100521274	protein FAM131C-like		4185	1570	0.9529	49.5133
ENSSSCG00000013542	LOC100737271	putative ATP-dependent Clp protease proteolytic subunit, mitochondrial-like		2413	907	0.9416	49.417
ENSSSCG00000009772	TMED2	transmembrane emp24 domain trafficking protein 2		5501	2071	0.9841	49.3387
ENSSSCG00000016881	LOC100525437	ATP synthase subunit d, mitochondrial-like		1282	483	0.6646	49.3023
ENSSSCG00000007715	ABHD11	abhydrolase domain containing 11		6459	2434	0.4778	49.2914
ENSSSCG00000013045	OTUB1	OTU domain, ubiquitin aldehyde binding 1		4547	1716	0.9971	49.2191
ENSSSCG00000003334	UBE2J2	ubiquitin-conjugating enzyme E2, J2		3543	1341	0.9791	49.0759
ENSSSCG00000008898	HOPX	HOP homeobox		2996	1134	0.7919	49.0744
ENSSSCG00000006324	ALDH9A1	aldehyde dehydrogenase 9 family, member A1		7232	2738	0.8451	49.0627
ENSSSCG00000017273	PSMD12	proteasome (prosome, macropain) 26S subunit, non-ATPase, 12		10173	3860	0.9839	48.954
ENSSSCG00000013094	DDB1	damage-specific DNA binding protein 1, 127kDa		10747	4083	0.9743	48.8916
ENSSSCG00000012654	UTP14A	UTP14, U3 small nucleolar ribonucleoprotein, homolog A (yeast)		6696	2545	0.9827	48.8713
ENSSSCG00000027491	LOC100516527	uncharacterized LOC100516527		2104	800	0.8512	48.852
ENSSSCG00000001526	HMGA1	high mobility group AT-hook 1		4413	1683	0.9911	48.7053
ENSSSCG00000006821	LOC100514231	glutathione S-transferase Mu 3-like		2330	889	0.9483	48.6833
ENSSSCG00000000939	ACSS3	acyl-CoA synthetase short-chain family member 3		8368	3194	0.9987	48.6646
ENSSSCG00000025457	LOC100624122	39S ribosomal protein L45, mitochondrial-like		1501	573	0.925	48.6578
ENSSSCG00000024300	TMEM254	transmembrane protein 254		6061	2315	0.9866	48.6317
ENSSSCG00000023873	AZIN1	antizyme inhibitor 1		10744	4109	0.9681	48.5687
ENSSSCG00000010070	SMARCB1	SWI/SNF related, matrix associated, actin dependent regulator of chromatin, subfamily b, member 1		4295	1646	0.9878	48.4685
ENSSSCG00000010250	VPS26A	vacuolar protein sorting 26 homolog A (S. pombe)		7875	3019	0.9735	48.4522
ENSSSCG00000027711	SS18L2	synovial sarcoma translocation gene on chromosome 18-like 2		3153	1212	0.9554	48.3223
ENSSSCG00000016033				7114	2736	0.9671	48.2974
ENSSSCG00000001955	SRP54	signal recognition particle 54kDa		9517	3662	0.8296	48.2734
ENSSSCG00000008120	LOC100522130	fumarylacetoacetate hydrolase domain-containing protein 2-like		3204	1234	0.9911	48.2285
ENSSSCG00000006665	SF3B4	splicing factor 3b, subunit 4, 49kDa		4195	1618	0.9493	48.1592
ENSSSCG00000013370				1335	515	0.9786	48.1504
ENSSSCG00000027686	YTHDF2	YTH domain family, member 2		5355	2066	0.9913	48.1455
ENSSSCG00000013239	PSMC3	proteasome (prosome, macropain) 26S subunit, ATPase, 3		9538	3681	0.8778	48.1302
ENSSSCG00000017566	ACSF2	acyl-CoA synthetase family member 2		5055	1952	0.9969	48.1025
ENSSSCG00000004392	AMD1	adenosylmethionine decarboxylase 1		8960	3463	0.9697	48.0598
ENSSSCG00000012621	UBE2A	ubiquitin-conjugating enzyme E2A		4737	1834	0.994	47.9767
ENSSSCG00000002002	LOC780415	interferon regulatory factor 9		4095	1587	0.9968	47.9295
ENSSSCG00000014961	CWC15	CWC15 spliceosome-associated protein homolog (S. cerevisiae)		4245	1646	0.9374	47.9043
ENSSSCG00000012913	LOC733611	protein phosphatase 1 catalytic subunit alpha isoform		6736	2614	0.6033	47.8655
ENSSSCG00000023091	PEX19	peroxisomal biogenesis factor 19		14992	5834	0.8795	47.7331
ENSSSCG00000005649	URM1	ubiquitin related modifier 1		4553	1772	0.9927	47.7266
ENSSSCG00000012382	IGBP1	immunoglobulin (CD79A) binding protein 1		4101	1600	0.9062	47.6098
ENSSSCG00000001006	TUBB2B	tubulin, beta 2B class IIb		3886	1517	0.9387	47.5821
ENSSSCG00000001410	BAG6	BCL2-associated athanogene 6		9810	3831	0.9723	47.5645
ENSSSCG00000014013	RNF130	ring finger protein 130		2547	995	0.9648	47.548
ENSSSCG00000025248	LOC100620622	phosphatidylinositol transfer protein alpha isoform-like		3749	1465	0.9672	47.534
ENSSSCG00000012148	SYAP1	synapse associated protein 1		5147	2013	0.9945	47.4938
ENSSSCG00000002831	IRX3	iroquois homeobox 3		4948	1938	0.9706	47.4244
ENSSSCG00000024947				706	277	0.7365	47.3425
ENSSSCG00000010743	BCCIP	BRCA2 and CDKN1A interacting protein		5841	2295	0.8627	47.2749
ENSSSCG00000013322	IMMP1L	IMP1 inner mitochondrial membrane peptidase-like (S. cerevisiae)		2148	844	0.9479	47.2735
ENSSSCG00000011705	COMMD2	COMM domain containing 2		2868	1127	0.929	47.2695
ENSSSCG00000021783				1136	447	0.8121	47.206
ENSSSCG00000021217				1146	451	0.8359	47.1992
ENSSSCG00000013036	FKBP2	FK506 binding protein 2, 13kDa		1072	423	0.9905	47.0739
ENSSSCG00000010822	BPNT1	3'(2'), 5'-bisphosphate nucleotidase 1		4909	1938	0.9654	47.0506
ENSSSCG00000009804	PSMD9	proteasome (prosome, macropain) 26S subunit, non-ATPase, 9		6502	2569	0.9879	47.012
ENSSSCG00000014426	SPINK9	serine peptidase inhibitor, Kazal type 9		645	255	0.9686	46.9835
ENSSSCG00000022484	LOC100518170	protein FAM127-like		1940	767	0.927	46.9821
ENSSSCG00000003217	JOSD2	Josephin domain containing 2		2280	902	0.9911	46.952
ENSSSCG00000025941				10174	4025	0.9784	46.9518
ENSSSCG00000023264	LOC102166364	isocitrate dehydrogenase [NADP] cytoplasmic-like		5373	2130	0.9901	46.8558
ENSSSCG00000005478	POLE3	polymerase (DNA directed), epsilon 3, accessory subunit		5223	2071	0.915	46.8453
ENSSSCG00000007672	POP7	processing of precursor 7, ribonuclease P/MRP subunit (S. cerevisiae)		1533	608	0.9951	46.8344
ENSSSCG00000024697	TMEM125	transmembrane protein 125		3795	1507	0.9993	46.7762
ENSSSCG00000010560	LOC100152229	39S ribosomal protein L43, mitochondrial-like		3358	1335	0.9933	46.7225
ENSSSCG00000004943				3578	1423	0.9986	46.7048
ENSSSCG00000005436	RAD23B	RAD23 homolog B (S. cerevisiae)		10461	4162	0.894	46.6871
ENSSSCG00000008687	MXD4	MAX dimerization protein 4		1877	747	0.9799	46.6734
ENSSSCG00000003806	LEPROT	leptin receptor overlapping transcript		5617	2237	0.9119	46.6407
ENSSSCG00000000185	PRKAG1	protein kinase, AMP-activated, gamma 1 non-catalytic subunit		4155	1655	0.9988	46.6336
ENSSSCG00000006496	LMNA	lamin A/C		5519	2201	0.9945	46.5765
ENSSSCG00000014292	HSPA4	heat shock 70kDa protein 4		12054	4822	0.9886	46.4334
ENSSSCG00000006009	EXT1	exostosin glycosyltransferase 1		4387	1759	0.9704	46.3263
ENSSSCG00000012427				1444	579	0.8411	46.3249
ENSSSCG00000007952	TRAP1	TNF receptor-associated protein 1		5627	2257	0.9849	46.3097
ENSSSCG00000011270	LOC414417	translation factor sui1-like protein		2394	961	0.9667	46.2729
ENSSSCG00000016370	SEPT2	septin 2		7443	2994	0.9993	46.1766
ENSSSCG00000020895	CCDC64B	coiled-coil domain containing 64B		3796	1527	0.9214	46.1757
ENSSSCG00000008012				850	342	0.9971	46.1657
ENSSSCG00000010526	AVPI1	arginine vasopressin-induced 1		4409	1775	0.7572	46.139
ENSSSCG00000002852	PLEKHF1	pleckstrin homology domain containing, family F (with FYVE domain) member 1		2116	852	0.9977	46.132
ENSSSCG00000029876	SOD2	superoxide dismutase 2, mitochondrial		9513	3831	0.9298	46.1245
ENSSSCG00000023761	LOC100620404	heterogeneous nuclear ribonucleoprotein R-like		3613	1457	0.9568	46.0611
ENSSSCG00000014843	CHRDL2	chordin-like 2		2727	1101	0.9946	46.007
ENSSSCG00000014365	SRA1	steroid receptor RNA activator 1		2109	852	0.8122	45.9794
ENSSSCG00000002860	PDCD5	programmed cell death 5		3010	1216	0.7508	45.979
ENSSSCG00000022187	CISD3	CDGSH iron sulfur domain 3		868	351	0.7778	45.9345
ENSSSCG00000007148	LOC100525089	uncharacterized LOC100525089		593	240	0.9375	45.8955
ENSSSCG00000012979	RNASEH2C	ribonuclease H2, subunit C		1573	637	0.9953	45.8686
ENSSSCG00000009823	VPS29	vacuolar protein sorting 29 homolog (S. cerevisiae)		6295	2550	0.8988	45.8545
ENSSSCG00000012270	UBA1	ubiquitin-like modifier activating enzyme 1		8483	3441	0.9837	45.7921
ENSSSCG00000016753	POLD2	polymerase (DNA directed), delta 2, accessory subunit		3985	1617	0.9951	45.7767
ENSSSCG00000006983	CNOT7	CCR4-NOT transcription complex, subunit 7		4011	1636	0.9908	45.5403
ENSSSCG00000029732	LOC100519984	nucleolin-like		6788	2771	0.8968	45.5021
ENSSSCG00000024864	ATXN10	ataxin 10		4918	2009	0.9413	45.471
ENSSSCG00000026812	EMG1	EMG1 nucleolar protein homolog (S. cerevisiae)		4952	2025	0.4622	45.4236
ENSSSCG00000011491	THOC7	THO complex 7 homolog (Drosophila)		3796	1553	0.9169	45.4026
ENSSSCG00000011783				5193	2127	0.7057	45.35
ENSSSCG00000007289	TRPC4AP	transient receptor potential cation channel, subfamily C, member 4 associated protein		7889	3234	0.9932	45.3115
ENSSSCG00000009405	SUCLA2	succinate-CoA ligase, ADP-forming, beta subunit		5414	2222	0.9599	45.2585
ENSSSCG00000023719	IFT20	intraflagellar transport 20 homolog (Chlamydomonas)		4136	1698	0.9611	45.2448
ENSSSCG00000007732	SBDS	Shwachman-Bodian-Diamond syndrome		6769	2785	0.8844	45.1466
ENSSSCG00000009010	ARFIP1	ADP-ribosylation factor interacting protein 1		7504	3094	0.9832	45.0504
ENSSSCG00000029858	MFF	mitochondrial fission factor		1469	606	0.9224	45.0272
ENSSSCG00000016988	ERGIC1	endoplasmic reticulum-golgi intermediate compartment (ERGIC) 1		4434	1830	0.9612	45.006
ENSSSCG00000000245	KRT6A	keratin 6A		5130	2126	0.9882	44.8209
ENSSSCG00000005994	SNTB1	syntrophin, beta 1 (dystrophin-associated protein A1, 59kDa, basic component 1)		11123	4612	0.9313	44.798
ENSSSCG00000024982	LITAF	lipopolysaccharide-induced TNF factor		5712	2370	0.9671	44.7678
ENSSSCG00000024972	CCDC25	coiled-coil domain containing 25		6365	2644	0.9777	44.716
ENSSSCG00000010007	MTFP1	mitochondrial fission process 1		2642	1100	0.9955	44.6135
ENSSSCG00000029403	EMC8	ER membrane protein complex subunit 8		2197	915	0.9617	44.6
ENSSSCG00000000072	SLC25A17	solute carrier family 25 (mitochondrial carrier; peroxisomal membrane protein, 34kDa), member 17		4065	1696	0.9817	44.5206
ENSSSCG00000002471	ISG12(A)	putative ISG12(a) protein		2138	893	0.9406	44.4716
ENSSSCG00000016127	NDUFS1	NADH dehydrogenase (ubiquinone) Fe-S protein 1, 75kDa (NADH-coenzyme Q reductase)		7290	3051	0.9312	44.3825
ENSSSCG00000023312	PIN4	protein (peptidylprolyl cis/trans isomerase) NIMA-interacting, 4 (parvulin)		3759	1574	0.9663	44.3602
ENSSSCG00000001876	IMP3	IMP3, U3 small nucleolar ribonucleoprotein, homolog (yeast)		2710	1135	0.9956	44.3506
ENSSSCG00000027971	RFXANK	regulatory factor X-associated ankyrin-containing protein		2767	1159	0.9922	44.3457
ENSSSCG00000009036	LSM6	LSM6 homolog, U6 small nuclear RNA associated (S. cerevisiae)		1796	753	0.996	44.3034
ENSSSCG00000022845	LOC100514278	E3 ubiquitin-protein ligase Praja-2-like		8422	3533	0.9805	44.279
ENSSSCG00000016607	NDUFA5	NADH dehydrogenase (ubiquinone) 1 alpha subcomplex, 5		4824	2025	0.9941	44.2495
ENSSSCG00000017421	ACLY	ATP citrate lyase		4309	1810	0.9436	44.2205
ENSSSCG00000016057	STAT1	signal transducer and activator of transcription 1, 91kDa		5404	2274	0.9697	44.1419
ENSSSCG00000023277	NDUFA1	NADH dehydrogenase (ubiquinone) 1 alpha subcomplex, 1, 7.5kDa		1699	715	0.9594	44.1381
ENSSSCG00000001973	SCFD1	sec1 family domain containing 1		4308	1814	0.8969	44.1128
ENSSSCG00000011399	GNAI2	guanine nucleotide binding protein (G protein), alpha inhibiting activity polypeptide 2		4375	1846	0.993	44.0223
ENSSSCG00000004050	WTAP	Wilms tumor 1 associated protein		3019	1274	0.9647	44.0169
ENSSSCG00000007999	LOC100524737	uncharacterized LOC100524737		2212	934	0.9904	43.9911
ENSSSCG00000009967	PITPNB	phosphatidylinositol transfer protein, beta		6689	2826	0.9904	43.9658
ENSSSCG00000005600	PPP6C	protein phosphatase 6, catalytic subunit		3705	1571	0.9771	43.8065
ENSSSCG00000030054	PSMD5	proteasome (prosome, macropain) 26S subunit, non-ATPase, 5		3002	1274	0.7724	43.7691
ENSSSCG00000005040	GNPNAT1	glucosamine-phosphate N-acetyltransferase 1		4961	2107	0.9834	43.7352
ENSSSCG00000025598	COBLL1	cordon-bleu WH2 repeat protein-like 1		7147	3037	0.9809	43.7125
ENSSSCG00000007776	BCL7C	B-cell CLL/lymphoma 7C		2517	1073	0.9217	43.5722
ENSSSCG00000010972	DCTN3	dynactin 3 (p22)		3554	1516	0.8193	43.5456
ENSSSCG00000021195	SYF2	SYF2 homolog, RNA splicing factor (S. cerevisiae)		4594	1961	0.8623	43.5151
ENSSSCG00000027085	LOC100522678	cytochrome b-c1 complex subunit Rieske, mitochondrial-like		13084	5592	0.9689	43.461
ENSSSCG00000010314	AP3M1	adaptor-related protein complex 3, mu 1 subunit		7734	3307	0.9967	43.4406
ENSSSCG00000001423	RDBP	RD RNA binding protein		3363	1438	0.991	43.4404
ENSSSCG00000016646	IFRD1	interferon-related developmental regulator 1		4140	1772	0.9983	43.3973
ENSSSCG00000013849	TPM4	tropomyosin 4		2852	1222	0.9804	43.3515
ENSSSCG00000013613	ELOF1	elongation factor 1 homolog (S. cerevisiae)		1663	713	0.9299	43.324
ENSSSCG00000022528	DAZAP1	DAZ associated protein 1		3679	1579	0.9943	43.2787
ENSSSCG00000003194	AKT1S1	AKT1 substrate 1 (proline-rich)		4697	2018	0.8528	43.234
ENSSSCG00000015845	GTF2E2	general transcription factor IIE, polypeptide 2, beta 34kDa		3433	1475	0.998	43.2323
ENSSSCG00000026612	TIMM50	translocase of inner mitochondrial membrane 50 homolog (S. cerevisiae)		3384	1454	0.8012	43.2307
ENSSSCG00000028008	LOC100628225	vesicle-associated membrane protein 3-like		6952	2989	0.6788	43.2026
ENSSSCG00000000691	COPS7A	COP9 signalosome subunit 7A		4530	1957	0.976	42.9965
ENSSSCG00000013728	ASNA1	arsA arsenite transporter, ATP-binding, homolog 1 (bacterial)		7894	3411	0.5213	42.9874
ENSSSCG00000006961	LY6H	lymphocyte antigen 6 complex, locus H		2559	1106	0.623	42.9775
ENSSSCG00000001782	ABHD17C	abhydrolase domain containing 17C		5404	2336	0.9979	42.9703
ENSSSCG00000002496	GLRX5	glutaredoxin 5		3270	1414	0.7758	42.9561
ENSSSCG00000004869	CNDP1	carnosine dipeptidase 1 (metallopeptidase M20 family)		3991	1726	0.9832	42.9504
ENSSSCG00000023807	ACO1	aconitase 1, soluble		8305	3593	0.9608	42.9347
ENSSSCG00000007098	DTD1	D-tyrosyl-tRNA deacylase 1		3290	1424	0.9431	42.9153
ENSSSCG00000015104	TRAPPC4	trafficking protein particle complex 4		2802	1213	0.9761	42.9075
ENSSSCG00000015842	PPP2CB	protein phosphatase 2, catalytic subunit, beta isozyme		3407	1475	0.9722	42.9048
ENSSSCG00000016827	BRIX1	BRX1, biogenesis of ribosomes, homolog (S. cerevisiae)		3069	1330	0.9586	42.8619
ENSSSCG00000003974	CITED4	Cbp/p300-interacting transactivator, with Glu/Asp-rich carboxy-terminal domain, 4		1294	561	0.918	42.8447
ENSSSCG00000014577	TMEM9B	TMEM9 domain family, member B		3742	1624	0.9273	42.8
ENSSSCG00000017385	PSME3	proteasome (prosome, macropain) activator subunit 3 (PA28 gamma; Ki)		2639	1146	0.9904	42.7741
ENSSSCG00000027982	ISG15	ISG15 ubiquitin-like modifier		1591	691	0.9117	42.7679
ENSSSCG00000025033				2988	1298	0.9646	42.7594
ENSSSCG00000012838	TSPAN4	tetraspanin 4		5267	2289	0.8624	42.7409
ENSSSCG00000000684	USP5	ubiquitin specific peptidase 5 (isopeptidase T)		7422	3226	0.9836	42.7349
ENSSSCG00000005349	GRHPR	glyoxylate reductase/hydroxypyruvate reductase		3011	1309	0.861	42.7265
ENSSSCG00000013456				1449	630	0.8556	42.7222
ENSSSCG00000013576	STXBP2	syntaxin binding protein 2		4407	1918	0.9818	42.6796
ENSSSCG00000015044	C9H11orf57	chromosome 9 open reading frame, human C11orf57		3883	1690	0.9503	42.6783
ENSSSCG00000003940	HYI	hydroxypyruvate isomerase (putative)		4242	1847	0.5999	42.6609
ENSSSCG00000025638	LOC100523993	ubiquitin-conjugating enzyme E2 Z-like		6552	2853	0.9523	42.6578
ENSSSCG00000000064	ACO2	aconitase 2, mitochondrial		9109	3969	0.8486	42.63
ENSSSCG00000025321	MAZ	MYC-associated zinc finger protein (purine-binding transcription factor)		5457	2380	0.9895	42.5896
ENSSSCG00000026249				983	429	0.9883	42.562
ENSSSCG00000026044	FDFT1	farnesyl-diphosphate farnesyltransferase 1		4523	1974	0.9747	42.5604
ENSSSCG00000003908	TSPAN1	tetraspanin 1		3192	1394	0.9656	42.533
ENSSSCG00000028197				5683	2484	0.9082	42.4964
ENSSSCG00000007970	POLR3K	polymerase (RNA) III (DNA directed) polypeptide K, 12.3 kDa		3134	1371	0.9599	42.4608
ENSSSCG00000015048	DRD2	dopamine receptor D2		5689	2489	0.9815	42.4558
ENSSSCG00000015689	DARS	aspartyl-tRNA synthetase		5202	2294	0.9459	42.1214
ENSSSCG00000012850	DEAF1	deformed epidermal autoregulatory factor 1 (Drosophila)		4708	2082	0.9553	42.0032
ENSSSCG00000017731	PSMD11	proteasome (prosome, macropain) 26S subunit, non-ATPase, 11		3233	1430	0.9909	41.9948
ENSSSCG00000014411	LARS	leucyl-tRNA synthetase		8297	3670	0.9842	41.9934
ENSSSCG00000001638	MRPS10	mitochondrial ribosomal protein S10		3569	1580	0.9614	41.9581
ENSSSCG00000003089	TOMM40	translocase of outer mitochondrial membrane 40 homolog (yeast)		2130	943	0.9343	41.956
ENSSSCG00000015648	EIF2D	eukaryotic translation initiation factor 2D		4674	2074	0.9836	41.8607
ENSSSCG00000010495	ALDH18A1	aldehyde dehydrogenase 18 family, member A1		7694	3415	0.9982	41.8492
ENSSSCG00000028542	HNRNPUL2	heterogeneous nuclear ribonucleoprotein U-like 2		5055	2244	0.9982	41.8432
ENSSSCG00000016367				6550	2909	0.9233	41.8238
ENSSSCG00000002910	ALKBH6	alkB, alkylation repair homolog 6 (E. coli)		2513	1117	0.8747	41.7893
ENSSSCG00000012873	LOC100738589	uncharacterized LOC100738589		876	390	0.9923	41.7221
ENSSSCG00000010121	LOC100153062	ubiquitin fusion degradation protein 1 homolog-like		4934	2198	0.9568	41.6963
ENSSSCG00000013467	SGTA	small glutamine-rich tetratricopeptide repeat (TPR)-containing, alpha		5120	2281	0.9553	41.6937
ENSSSCG00000011653	PCCB	propionyl CoA carboxylase, beta polypeptide		5323	2373	0.9102	41.6663
ENSSSCG00000008048				3045	1358	0.8498	41.6499
ENSSSCG00000014372	IK	IK cytokine, down-regulator of HLA II		6552	2924	0.9802	41.622
ENSSSCG00000008057				3209	1436	1	41.5089
ENSSSCG00000022725	FLOT1	flotillin 1		3885	1741	0.9943	41.4494
ENSSSCG00000012856	NAP1L4	nucleosome assembly protein 1-like 4		5142	2307	0.9831	41.401
ENSSSCG00000006193	TRAM1	translocation associated membrane protein 1		3167	1421	0.9873	41.3981
ENSSSCG00000008900	SRP72	signal recognition particle 72kDa		9758	4384	0.9906	41.3444
ENSSSCG00000005621	LOC100737331	cyclin-dependent kinase 9-like		4014	1804	0.9895	41.3302
ENSSSCG00000016539	AKR1B1	aldo-keto reductase family 1, member B1 (aldose reductase)		3128	1409	0.9638	41.2365
ENSSSCG00000003439	DHRS3	dehydrogenase/reductase (SDR family) member 3		2658	1200	0.9292	41.1434
ENSSSCG00000012583	ACSL4	acyl-CoA synthetase long-chain family member 4		10836	4901	0.9843	41.0687
ENSSSCG00000016661	SEPT7	septin 7		6397	2895	0.8162	41.0444
ENSSSCG00000025363	SNX17	sorting nexin 17		5947	2692	0.9502	41.0345
ENSSSCG00000006928	LMO4	LIM domain only 4		2695	1220	0.8975	41.0322
ENSSSCG00000022790	SNX2	sorting nexin 2		5683	2579	0.9159	40.931
ENSSSCG00000022176				654	297	0.6566	40.9023
ENSSSCG00000023674	DBP-5	son3 protein		16120	7325	0.9948	40.8774
ENSSSCG00000010493				3147	1431	0.8309	40.8492
ENSSSCG00000021005	UBQLN1	ubiquilin 1		9099	4140	0.9457	40.8244
ENSSSCG00000003976	NFYC	nuclear transcription factor Y, gamma		3876	1764	0.9932	40.8142
ENSSSCG00000008693	NOP14	NOP14 nucleolar protein		6253	2851	0.9982	40.7397
ENSSSCG00000010083	PPIL2	peptidylprolyl isomerase (cyclophilin)-like 2		4683	2139	0.9963	40.6668
ENSSSCG00000029173	TMEM167A	transmembrane protein 167A		466	213	0.9906	40.638
ENSSSCG00000003111	SAE1	SUMO1 activating enzyme subunit 1		4640	2121	0.9703	40.6353
ENSSSCG00000013021	SF1	splicing factor 1		4200	1920	0.9979	40.6326
ENSSSCG00000003922	UROD	uroporphyrinogen decarboxylase		2907	1329	0.9278	40.6299
ENSSSCG00000012817	FUNDC2	FUN14 domain containing 2		4169	1906	0.6905	40.6289
ENSSSCG00000010802	UCHL5	ubiquitin carboxyl-terminal hydrolase L5		3426	1568	0.9011	40.5852
ENSSSCG00000010368	GLUD1	glutamate dehydrogenase 1		6650	3044	0.9957	40.5792
ENSSSCG00000011066	LOC100515849	ATP-dependent zinc metalloprotease YME1L1-like		5541	2539	0.9267	40.537
ENSSSCG00000010476				14479	6638	0.978	40.5161
ENSSSCG00000000046	CYP2D25	vitamin D3 25-Hydroxylase		3596	1649	0.7301	40.5065
ENSSSCG00000006650	GOLPH3L	golgi phosphoprotein 3-like		1870	858	0.9837	40.4837
ENSSSCG00000017866	LOC100519729	tax1-binding protein 3-like		2918	1339	0.9671	40.4791
ENSSSCG00000010098	THAP7	THAP domain containing 7		2045	939	0.9947	40.4533
ENSSSCG00000003199	AP2A1	adaptor-related protein complex 2, alpha 1 subunit		8522	3916	0.9234	40.4227
ENSSSCG00000013539	GTF2F1	general transcription factor IIF, polypeptide 1, 74kDa		4418	2032	0.9734	40.3858
ENSSSCG00000003491	AKR7A2	aldo-keto reductase family 7, member A2 (aflatoxin aldehyde reductase)		3077	1416	0.988	40.3636
ENSSSCG00000016593	ARF5	ADP-ribosylation factor 5		2413	1113	0.9533	40.2706
ENSSSCG00000016488	SSBP1	single-stranded DNA binding protein 1, mitochondrial		1962	905	0.9867	40.2695
ENSSSCG00000015298	SRI	sorcin		3326	1536	0.9967	40.2214
ENSSSCG00000012846	PDDC1	Parkinson disease 7 domain containing 1		5163	2385	0.8792	40.2105
ENSSSCG00000003392	SLC25A33	solute carrier family 25 (pyrimidine nucleotide carrier), member 33		2605	1206	0.9818	40.1224
ENSSSCG00000001471	BRD2	bromodomain containing 2		10106	4708	0.9416	39.8721
ENSSSCG00000008242	LOC100524080	uncharacterized LOC100524080		4891	2281	0.9947	39.8289
ENSSSCG00000016745	DDX56	DEAD (Asp-Glu-Ala-Asp) box helicase 56		4211	1964	0.9369	39.8263
ENSSSCG00000016970	SMN1	survival of motor neuron 1, telomeric		2783	1298	0.9746	39.8258
ENSSSCG00000017558	TOB1	transducer of ERBB2, 1		2230	1041	0.9914	39.7906
ENSSSCG00000006544	UBE2Q1	ubiquitin-conjugating enzyme E2Q family member 1		3750	1751	0.9469	39.7806
ENSSSCG00000030578	MRPL15	mitochondrial ribosomal protein L15		4791	2241	0.992	39.711
ENSSSCG00000002351	PTGR2	prostaglandin reductase 2		3976	1861	0.871	39.685
ENSSSCG00000000059	XRCC6	X-ray repair complementing defective repair in Chinese hamster cells 6		4433	2075	0.9908	39.6831
ENSSSCG00000002636	LOC100620736	transcription factor 25-like		2180	1028	0.7539	39.3903
ENSSSCG00000016874	PAIP1	poly(A) binding protein interacting protein 1		5789	2731	0.9524	39.3739
ENSSSCG00000008729	PNAS-5	apoptosis-related protein		3232	1525	0.9534	39.3666
ENSSSCG00000001075	DEK	DEK oncogene		2670	1260	0.9524	39.3611
ENSSSCG00000021010	TMEM219	transmembrane protein 219		1870	883	0.9785	39.3375
ENSSSCG00000001779	ZFAND6	zinc finger, AN1-type domain 6		3546	1675	0.9875	39.3233
ENSSSCG00000011459	SELK	selenoprotein K		1820	860	0.9047	39.3096
ENSSSCG00000015443	DLD	dihydrolipoamide dehydrogenase		5627	2660	0.9669	39.2936
ENSSSCG00000006144	C4H8orf59	chromosome 4 open reading frame, human C8orf59		3061	1449	0.499	39.2393
ENSSSCG00000012811	VBP1	von Hippel-Lindau binding protein 1		3940	1867	0.8779	39.1993
ENSSSCG00000011113	NUDT5	nudix (nucleoside diphosphate linked moiety X)-type motif 5		2058	976	0.9877	39.1671
ENSSSCG00000013039	NUDT22	nudix (nucleoside diphosphate linked moiety X)-type motif 22		2317	1099	0.9336	39.1611
ENSSSCG00000012758	NSDHL	NAD(P) dependent steroid dehydrogenase-like		4140	1964	0.9913	39.1548
ENSSSCG00000023263	LOC100628029	39S ribosomal protein L45, mitochondrial-like		2181	1035	0.9295	39.1419
ENSSSCG00000029141				1944	923	0.9913	39.122
ENSSSCG00000009028				2726	1296	0.8488	39.0703
ENSSSCG00000003775	LOC733698	rab geranylgeranyltransferase, beta subunit		3355	1596	0.9919	39.0468
ENSSSCG00000023255	MOSPD3	motile sperm domain containing 3		3478	1656	0.8521	39.0117
ENSSSCG00000007557				6407	3060	0.8549	38.8919
ENSSSCG00000022932	SNW1	SNW domain containing 1		6009	2871	0.8548	38.8772
ENSSSCG00000001987	RIPK3	receptor-interacting serine-threonine kinase 3		3812	1822	0.9984	38.8625
ENSSSCG00000007423	UBE2C	ubiquitin-conjugating enzyme E2C		2226	1064	0.7415	38.8606
ENSSSCG00000020799	CPSF3	cleavage and polyadenylation specific factor 3, 73kDa		5922	2832	0.9615	38.842
ENSSSCG00000004862				1957	936	0.9797	38.8366
ENSSSCG00000008741	FGFBP1	fibroblast growth factor binding protein 1		1491	714	0.9972	38.7887
ENSSSCG00000004963	ANP32A	acidic (leucine-rich) nuclear phosphoprotein 32 family, member A		4115	1971	0.8792	38.7801
ENSSSCG00000001132	LOC100153328	butyrophilin subfamily 1 member A1-like		5182	2484	0.9698	38.75
ENSSSCG00000007228				2279	1093	0.903	38.7303
ENSSSCG00000005786	SNRPA1	small nuclear ribonucleoprotein polypeptide A'		2588	1243	0.9469	38.674
ENSSSCG00000021253	LOC100621868	PTB domain-containing engulfment adapter protein 1-like		662	318	0.9528	38.6685
ENSSSCG00000017958				792	381	0.9948	38.6124
ENSSSCG00000024355	LOC100620859	adenylate kinase 2, mitochondrial-like		3930	1893	0.8246	38.5628
ENSSSCG00000008273	LOC100626252	WW domain-binding protein 1-like		2212	1066	0.9099	38.5438
ENSSSCG00000007187	NSFL1C	NSFL1 (p97) cofactor (p47)		5504	2657	0.9872	38.478
ENSSSCG00000021793				7713	3733	0.8837	38.3788
ENSSSCG00000020703				8078	3913	0.8395	38.346
ENSSSCG00000027594	USP16	ubiquitin specific peptidase 16		6498	3151	0.9864	38.3052
ENSSSCG00000005701	ASS1	argininosuccinate synthase 1		3295	1598	0.9424	38.3005
ENSSSCG00000008756	DHX15	DEAH (Asp-Glu-Ala-His) box polypeptide 15		6441	3127	0.9626	38.2606
ENSSSCG00000002540				4367	2121	0.7341	38.2445
ENSSSCG00000008316	NAGK	N-acetylglucosamine kinase		2493	1213	0.9984	38.1758
ENSSSCG00000029360				602	293	0.8089	38.1641
ENSSSCG00000016246				1041	507	0.9803	38.139
ENSSSCG00000009396	PHF11	PHD finger protein 11		3381	1647	0.9939	38.131
ENSSSCG00000020682	LOC100525869	cytochrome c1, heme protein, mitochondrial-like		1999	974	0.4517	38.1224
ENSSSCG00000015095	UBE4A	ubiquitination factor E4A		14325	6986	0.9551	38.0884
ENSSSCG00000030426	C1H9orf78	chromosome 1 open reading frame, human C9orf78		3173	1549	0.9722	38.0491
ENSSSCG00000009622	POLR3D	polymerase (RNA) III (DNA directed) polypeptide D, 44kDa		7708	3770	0.9785	37.9775
ENSSSCG00000003680	RALBP1	ralA binding protein 1		4910	2402	0.9929	37.9695
ENSSSCG00000006261	TCEA1	transcription elongation factor A (SII), 1		5198	2544	0.9961	37.9529
ENSSSCG00000002885	USF2	upstream transcription factor 2, c-fos interacting		3645	1784	0.9103	37.9515
ENSSSCG00000003858				668	327	0.9969	37.945
ENSSSCG00000010035	YWHAH	tyrosine 3-monooxygenase/tryptophan 5-monooxygenase activation protein, eta polypeptide		3922	1921	0.9151	37.9233
ENSSSCG00000014435	CSNK1A1	casein kinase 1, alpha 1		3311	1622	0.9803	37.917
ENSSSCG00000000746	WASH1	WAS protein family homolog 1		3201	1571	0.9975	37.8474
ENSSSCG00000001556	MAPK14	mitogen-activated protein kinase 14		7767	3814	0.9937	37.8267
ENSSSCG00000028202	RANGAP1	Ran GTPase activating protein 1		2914	1432	0.9944	37.7983
ENSSSCG00000028758	LBP	lipopolysaccharide binding protein		3722	1832	0.9984	37.7378
ENSSSCG00000012336	GNL3L	guanine nucleotide binding protein-like 3 (nucleolar)-like		4392	2166	0.976	37.6643
ENSSSCG00000026025	HMGCL	3-hydroxymethyl-3-methylglutaryl-CoA lyase		3841	1898	0.8767	37.5902
ENSSSCG00000012149	RBBP7	retinoblastoma binding protein 7		3982	1969	0.9411	37.5649
ENSSSCG00000017514	KPNB1	karyopherin (importin) beta 1		13966	6906	0.9496	37.564
ENSSSCG00000003152	RUVBL2	RuvB-like 2 (E. coli)		3681	1823	0.9923	37.5064
ENSSSCG00000005615	PTRH1	peptidyl-tRNA hydrolase 1 homolog (S. cerevisiae)		2131	1056	0.7661	37.484
ENSSSCG00000015599	PPP2R5A	protein phosphatase 2, regulatory subunit B', alpha		5498	2727	0.9732	37.4495
ENSSSCG00000007845	LOC100524613	cytochrome b-c1 complex subunit 2, mitochondrial-like		5071	2522	0.9425	37.3486
ENSSSCG00000016208	ZFAND2B	zinc finger, AN1-type domain 2B		2480	1234	0.9781	37.3304
ENSSSCG00000029828	RAB5B	RAB5B, member RAS oncogene family		7018	3495	0.9093	37.2986
ENSSSCG00000017015	RARS	arginyl-tRNA synthetase		2187	1092	0.9533	37.2008
ENSSSCG00000016220	DNPEP	aspartyl aminopeptidase		3071	1534	0.9583	37.1861
ENSSSCG00000027043	FTSJ1	FtsJ RNA methyltransferase homolog 1 (E. coli)		2556	1278	0.9742	37.1498
ENSSSCG00000030045	PRMT5	protein arginine methyltransferase 5		5156	2578	0.9061	37.1498
ENSSSCG00000006431	SPTA1	spectrin, alpha, erythrocytic 1 (elliptocytosis 2)		3671	1836	0.9286	37.1397
ENSSSCG00000011966				1361	681	0.3671	37.1225
ENSSSCG00000028593	C12H17orf56	chromosome 17 open reading frame 56 homolog		5601	2803	0.9996	37.1166
ENSSSCG00000011494	PSMD6	proteasome (prosome, macropain) 26S subunit, non-ATPase, 6		1772	887	0.9335	37.1079
ENSSSCG00000022867	GRPEL1	GrpE-like 1, mitochondrial (E. coli)		4077	2048	0.7729	36.9774
ENSSSCG00000020835	EIF4EBP3	eukaryotic translation initiation factor 4E binding protein 3		1355	681	0.9809	36.9588
ENSSSCG00000002723	AARS	alanyl-tRNA synthetase		5952	2997	0.9122	36.8895
ENSSSCG00000030760				1412	712	0.9916	36.8367
ENSSSCG00000013299	APIP	APAF1 interacting protein		2308	1164	0.8548	36.8306
ENSSSCG00000015066				4137	2087	0.8745	36.8205
ENSSSCG00000015597				1965	992	0.7994	36.794
ENSSSCG00000018034				914	462	0.881	36.7477
ENSSSCG00000010258	AIFM2	apoptosis-inducing factor, mitochondrion-associated, 2		4843	2449	0.9069	36.7326
ENSSSCG00000021827	PSMG2	proteasome (prosome, macropain) assembly chaperone 2		2032	1029	0.8678	36.6804
ENSSSCG00000017524	CDK5RAP3	CDK5 regulatory subunit associated protein 3		2834	1437	0.9464	36.6327
ENSSSCG00000028092	LOC100524008	guanine nucleotide-binding protein G(I)/G(S)/G(O) subunit gamma-2-like		6855	3477	0.9819	36.6209
ENSSSCG00000026931	SERTAD1	SERTA domain containing 1		1416	720	0.9931	36.5306
ENSSSCG00000014375	HARS	histidyl-tRNA synthetase		3773	1919	0.9964	36.5206
ENSSSCG00000023280	SULT2B1	sulfotransferase family, cytosolic, 2B, member 1		1923	979	0.9969	36.4857
ENSSSCG00000028381	LOC100736802	FLYWCH-type zinc finger-containing protein 1-like		7774	3960	0.9859	36.4649
ENSSSCG00000020972	LOC100520636	very long-chain specific acyl-CoA dehydrogenase, mitochondrial-like		4460	2272	0.7201	36.463
ENSSSCG00000025312	PDCD2	programmed cell death 2		1475	753	0.9947	36.3851
ENSSSCG00000009404	MED4	mediator complex subunit 4		2448	1250	0.9376	36.3771
ENSSSCG00000006079	HRSP12	heat-responsive protein 12		3194	1631	0.8332	36.3753
ENSSSCG00000022836				3497	1788	0.5291	36.3291
ENSSSCG00000013651	FDX1L	ferredoxin 1-like		1630	834	0.964	36.3034
ENSSSCG00000003132	KDELR1	KDEL (Lys-Asp-Glu-Leu) endoplasmic reticulum protein retention receptor 1		3430	1755	0.9322	36.3031
ENSSSCG00000025455	RALB	v-ral simian leukemia viral oncogene homolog B		6671	3416	0.8627	36.2743
ENSSSCG00000010726	BUB3	BUB3 mitotic checkpoint protein		5298	2716	0.9864	36.2333
ENSSSCG00000024564	IMMT	inner membrane protein, mitochondrial		4303	2206	0.9914	36.232
ENSSSCG00000005514	RAB14	RAB14, member RAS oncogene family		3345	1716	0.9971	36.208
ENSSSCG00000028646	LOC100521690	methylmalonic aciduria and homocystinuria type D homolog, mitochondrial-like		4735	2430	0.9412	36.1943
ENSSSCG00000030608	METAP2	methionyl aminopeptidase 2		11240	5769	0.7417	36.1903
ENSSSCG00000002312	LOC100154509	serine/arginine-rich splicing factor 5-like		1838	945	0.8984	36.1277
ENSSSCG00000008408	RTN4	reticulon 4		3324	1712	0.9877	36.0648
ENSSSCG00000017878	LOC100522828	ubiquitin-conjugating enzyme E2 G1-like		3216	1660	0.9542	35.986
ENSSSCG00000021060	RCBTB1	regulator of chromosome condensation (RCC1) and BTB (POZ) domain containing protein 1		7373	3807	0.9685	35.9739
ENSSSCG00000003289	ISOC2	isochorismatase domain containing 2		1090	563	0.833	35.962
ENSSSCG00000016441	LOC100522910	ATP-binding cassette sub-family F member 2-like		4385	2265	0.9722	35.9607
ENSSSCG00000015325	BET1	Bet1 golgi vesicular membrane trafficking protein		2824	1459	0.9397	35.953
ENSSSCG00000014030	PHYKPL	5-phosphohydroxy-L-lysine phospho-lyase		11633	6014	0.4511	35.9298
ENSSSCG00000017155	EIF4A3	eukaryotic translation initiation factor 4A3		7828	4048	0.3407	35.92
ENSSSCG00000012836	AP2A2	adaptor-related protein complex 2, alpha 2 subunit		4845	2508	0.9753	35.8833
ENSSSCG00000023423	UBALD2	UBA-like domain containing 2		3181	1647	0.9162	35.8754
ENSSSCG00000002288	ATP6V1D	ATPase, H+ transporting, lysosomal 34kDa, V1 subunit D		6347	3288	0.6685	35.8561
ENSSSCG00000012837	CHID1	chitinase domain containing 1		2795	1448	0.9282	35.8542
ENSSSCG00000002797	GOT2	glutamic-oxaloacetic transaminase 2, mitochondrial (aspartate aminotransferase 2)		2916	1513	0.5803	35.7993
ENSSSCG00000000500	RAB3IP	RAB3A interacting protein		3204	1663	0.9669	35.7871
ENSSSCG00000011179	MRPL3	Mitochondrial ribosomal protein L3		3647	1894	0.9124	35.767
ENSSSCG00000021642	LOC100625042	glucose-induced degradation protein 8 homolog		1333	693	0.8773	35.7292
ENSSSCG00000029270	C17H8orf40	chromosome 8 open reading frame 40		5685	2962	0.9841	35.651
ENSSSCG00000024026	SUMO3	small ubiquitin-like modifier 3		2994	1561	0.9917	35.6267
ENSSSCG00000001506	RGL2	ral guanine nucleotide dissociation stimulator-like 2		5208	2716	0.9963	35.6178
ENSSSCG00000012916	POLD4	polymerase (DNA-directed), delta 4, accessory subunit		4485	2344	0.6271	35.5411
ENSSSCG00000028168	TAF7	TAF7 RNA polymerase II, TATA box binding protein (TBP)-associated factor, 55kDa		2009	1050	0.9943	35.54
ENSSSCG00000000077	ADSL	adenylosuccinate lyase		3385	1774	0.9256	35.4431
ENSSSCG00000006325	MGST3	microsomal glutathione S-transferase 3		1862	976	0.9293	35.4369
ENSSSCG00000014170	CAST	calpastatin		4468	2346	0.9126	35.3762
ENSSSCG00000021236	LOC100737254	phosphomannomutase 2-like		4488	2359	0.9941	35.3387
ENSSSCG00000017428	JUP	junction plakoglobin		6124	3220	0.9997	35.3269
ENSSSCG00000017339	NMT1	N-myristoyltransferase 1		9451	4979	0.9831	35.2583
ENSSSCG00000000158	RTCB	tRNA-splicing ligase RtcB homolog		4959	2615	0.9174	35.2248
ENSSSCG00000022145	RPF1	ribosome production factor 1 homolog (S. cerevisiae)		2610	1380	0.942	35.1308
ENSSSCG00000017468	SMARCE1	SWI/SNF related, matrix associated, actin dependent regulator of chromatin, subfamily e, member 1		2056	1089	0.8026	35.0688
ENSSSCG00000030162	LOC100627556	protein farnesyltransferase/geranylgeranyltransferase type-1 subunit alpha-like		3541	1876	0.976	35.0606
ENSSSCG00000008860				1710	906	0.2605	35.0586
ENSSSCG00000023335	LOC100524554	cytochrome c oxidase assembly factor 5-like		419	222	0.9685	35.058
ENSSSCG00000029262	GOSR1	golgi SNAP receptor complex member 1		2293	1215	0.9926	35.0553
ENSSSCG00000007253	MAPRE1	microtubule-associated protein, RP/EB family, member 1		4889	2591	0.9857	35.0493
ENSSSCG00000000003	TTC38	tetratricopeptide repeat domain 38		4290	2274	0.9987	35.0423
ENSSSCG00000028655	LOC100620478	ras-related protein Rab-18-like		11438	6064	0.8984	35.0362
ENSSSCG00000021977	GPD1L	glycerol-3-phosphate dehydrogenase 1-like		7299	3871	0.9871	35.0241
ENSSSCG00000013013	ARL2	ADP-ribosylation factor-like 2		1779	945	0.9905	34.968
ENSSSCG00000013615	ECSIT	ECSIT signalling integrator		2773	1474	0.9993	34.9445
ENSSSCG00000009043	ABCE1	ATP-binding cassette, sub-family E (OABP), member 1		6788	3612	0.9873	34.9076
ENSSSCG00000029802	LOC100514795	60S ribosomal protein L23a-like		1148	611	0.5319	34.9001
ENSSSCG00000002846	DNAJA2	DnaJ (Hsp40) homolog, subfamily A, member 2		3454	1841	0.9848	34.8494
ENSSSCG00000002703	TERF2IP	telomeric repeat binding factor 2, interacting protein		4481	2389	0.9343	34.8405
ENSSSCG00000001686	YIPF3	Yip1 domain family, member 3		2978	1588	0.9565	34.8338
ENSSSCG00000014167	GLRX	glutaredoxin (thioltransferase)		1058	565	0.9965	34.7827
ENSSSCG00000012036	C13H21orf59	chromosome 13 open reading frame, human C21orf59		3559	1902	0.9012	34.7571
ENSSSCG00000009441	SUGT1	SGT1, suppressor of G2 allele of SKP1 (S. cerevisiae)		2129	1138	0.9886	34.7504
ENSSSCG00000004432	HDAC2	histone deacetylase 2		5838	3124	0.9257	34.712
ENSSSCG00000024927	STX12	syntaxin 12		4601	2464	0.9578	34.6847
ENSSSCG00000016047	MSTN	myostatin		2318	1242	0.9992	34.6671
ENSSSCG00000009692	LOC100737683	PIN2/TERF1-interacting telomerase inhibitor 1-like		2834	1519	0.9809	34.6552
ENSSSCG00000008352	PNO1	partner of NOB1 homolog (S. cerevisiae)		4321	2320	0.85	34.5957
ENSSSCG00000025751				1610	865	0.7584	34.5729
ENSSSCG00000030022	LOC100623965	tRNA-dihydrouridine(16/17) synthase [NAD(P)(+)]-like		1047	564	0.8528	34.4821
ENSSSCG00000013423	WDR18	WD repeat domain 18		3158	1702	0.9342	34.465
ENSSSCG00000017667	PTRH2	peptidyl-tRNA hydrolase 2		1674	904	0.9856	34.3964
ENSSSCG00000028113	LOC100517869	F-actin-capping protein subunit alpha-2-like		3880	2098	0.9376	34.352
ENSSSCG00000025203	KNOP1	lysine-rich nucleolar protein 1		3412	1845	0.9485	34.351
ENSSSCG00000027049	SNAPIN	SNAP-associated protein		1810	980	0.8082	34.3067
ENSSSCG00000021825				465	252	0.9921	34.2751
ENSSSCG00000004163	BCLAF1	BCL2-associated transcription factor 1		9885	5361	0.9994	34.2497
ENSSSCG00000012124	TRAPPC2	trafficking protein particle complex 2		2903	1576	0.9924	34.215
ENSSSCG00000002557				1434	779	0.8601	34.1931
ENSSSCG00000023782	LOC100624447	isocitrate dehydrogenase [NAD] subunit beta, mitochondrial-like		1819	989	0.5854	34.1635
ENSSSCG00000007683	CUX1	cut-like homeobox 1		3261	1775	0.9115	34.1255
ENSSSCG00000023118	BZW2	basic leucine zipper and W2 domains 2		1567	855	0.9965	34.0431
ENSSSCG00000001137	LOC595122	histone H1.3-like protein		1224	668	0.988	34.0354
ENSSSCG00000005672				5168	2824	0.9377	33.9926
ENSSSCG00000029989	MED28	mediator complex subunit 28		5490	3001	0.986	33.9807
ENSSSCG00000004358	ASCC3	activating signal cointegrator 1 complex subunit 3		3667	2008	0.9721	33.9214
ENSSSCG00000006061	ZNF706	zinc finger protein 706		5046	2765	0.9606	33.8983
ENSSSCG00000010773	TUBGCP2	tubulin, gamma complex associated protein 2		5030	2758	0.9942	33.8766
ENSSSCG00000013037	VEGFB	vascular endothelial growth factor B		2004	1099	0.9809	33.8709
ENSSSCG00000013853	HSH2D	hematopoietic SH2 domain containing		2388	1311	0.9443	33.8343
ENSSSCG00000027252	HCFC1R1	host cell factor C1 regulator 1 (XPO1 dependent)		1718	944	0.9947	33.8047
ENSSSCG00000008553	PREB	prolactin regulatory element binding		3279	1802	0.9029	33.7997
ENSSSCG00000013263	CREB3L1	cAMP responsive element binding protein 3-like 1		4579	2517	0.9674	33.792
ENSSSCG00000003485	RCC2	regulator of chromosome condensation 2		6614	3636	0.9879	33.7883
ENSSSCG00000017796	BLMH	bleomycin hydrolase		2880	1584	0.9729	33.7725
ENSSSCG00000028679	LOC100514609	pleckstrin homology domain-containing family B member 2-like		5421	2982	0.9852	33.7674
ENSSSCG00000016214	STK16	serine/threonine kinase 16		2655	1462	0.9631	33.7321
ENSSSCG00000012459	LOC100153260	apolipoprotein O-like		2509	1382	0.9805	33.7224
ENSSSCG00000008733				2073	1143	0.9694	33.6883
ENSSSCG00000011916	ATP6V1A	ATPase, H+ transporting, lysosomal 70kDa, V1 subunit A		8891	4904	0.9449	33.6765
ENSSSCG00000017079	G3BP1	GTPase activating protein (SH3 domain) binding protein 1		4838	2669	0.9888	33.67
ENSSSCG00000003332	SDF4	stromal cell derived factor 4		2721	1502	0.972	33.65
ENSSSCG00000013848	RAB8A	RAB8A, member RAS oncogene family		3495	1930	0.9979	33.6369
ENSSSCG00000017420	CNP	2',3'-cyclic nucleotide 3' phosphodiesterase		5558	3072	0.9622	33.6065
ENSSSCG00000001780	FAH	fumarylacetoacetate hydrolase (fumarylacetoacetase)		2776	1536	0.9909	33.5702
ENSSSCG00000003943	MED8	mediator complex subunit 8		3469	1920	0.7562	33.5606
ENSSSCG00000010537	GOT1	glutamic-oxaloacetic transaminase 1, soluble (aspartate aminotransferase 1)		3544	1962	0.9822	33.5522
ENSSSCG00000028491	SRP9	signal recognition particle 9kDa		3707	2053	0.8802	33.5397
ENSSSCG00000013155	ZFP91	ZFP91 zinc finger protein		2423	1344	0.9881	33.4873
ENSSSCG00000011739	PDCD10	programmed cell death 10		2348	1304	0.8236	33.4462
ENSSSCG00000004656	EID1	EP300 interacting inhibitor of differentiation 1		1037	576	0.9913	33.4412
ENSSSCG00000000955	TBC1D22A	TBC1 domain family, member 22A		2830	1573	0.9415	33.4183
ENSSSCG00000021730				2292	1274	0.2896	33.4173
ENSSSCG00000002965	ACTN4	actinin, alpha 4		5072	2825	0.9947	33.3493
ENSSSCG00000017039	TTC1	tetratricopeptide repeat domain 1		3347	1867	0.7922	33.2995
ENSSSCG00000014829	MRPL48	mitochondrial ribosomal protein L48		2766	1543	0.8218	33.2976
ENSSSCG00000006388	DCAF8	DDB1 and CUL4 associated factor 8		4020	2246	0.9955	33.2462
ENSSSCG00000008877	ETFDH	electron-transferring-flavoprotein dehydrogenase		4653	2602	0.9535	33.2164
ENSSSCG00000025003	LOC100518219	ruvB-like 1-like		2788	1560	0.8897	33.1967
ENSSSCG00000010104	MZT2B	mitotic spindle organizing protein 2B		2060	1153	0.7485	33.1867
ENSSSCG00000005646	LOC100628217	ubiquinone biosynthesis protein COQ4 homolog, mitochondrial-like		4155	2327	0.5599	33.1666
ENSSSCG00000017822	RPA1	replication protein A1, 70kDa		5206	2916	0.9715	33.1622
ENSSSCG00000022102	ERCC1	excision repair cross-complementing rodent repair deficiency, complementation group 1 (includes overlapping antisense sequence)		1142	640	0.6547	33.1446
ENSSSCG00000010221	LOC102161120	heterogeneous nuclear ribonucleoprotein K pseudogene		2473	1389	0.6415	33.0711
ENSSSCG00000030668	C7H6orf125	uncharacterized protein C6orf125 homolog		7250	4074	0.1215	33.0555
ENSSSCG00000004225	TPD52L1	tumor protein D52-like 1		2040	1147	0.9712	33.0364
ENSSSCG00000023325	ACY1	aminoacylase 1		2452	1379	0.8978	33.028
ENSSSCG00000008771	C8H4orf19	chromosome 8 open reading frame, human C4orf19		2070	1165	0.8403	33.0043
ENSSSCG00000022507	POLR2H	polymerase (RNA) II (DNA directed) polypeptide H		2814	1584	0.786	32.9986
ENSSSCG00000009775	CDK2AP1	cyclin-dependent kinase 2 associated protein 1		522	294	0.9864	32.9799
ENSSSCG00000016509	LUC7L2	LUC7-like 2 (S. cerevisiae)		4510	2543	0.9693	32.9425
ENSSSCG00000012258	FUNDC1	FUN14 domain containing 1		3608	2038	0.9921	32.8843
ENSSSCG00000026424	C14H10orf32	chromosome 10 open reading frame 32 ortholog		564	319	0.9843	32.8409
ENSSSCG00000008990	LOC100513028	39S ribosomal protein L1, mitochondrial-like		1566	886	0.9391	32.831
ENSSSCG00000022666	PA2G4	proliferation-associated 2G4, 38kDa		3074	1740	0.3908	32.8156
ENSSSCG00000012953	YIF1A	Yip1 interacting factor homolog A (S. cerevisiae)		2080	1178	0.9236	32.7978
ENSSSCG00000007826	LOC100520426	leucine carboxyl methyltransferase 1-like		2015	1143	0.9773	32.7458
ENSSSCG00000027723	UBE2F	ubiquitin-conjugating enzyme E2F (putative)		3522	1998	0.7162	32.7431
ENSSSCG00000013107	PRPF19	PRP19/PSO4 pre-mRNA processing factor 19 homolog (S. cerevisiae)		4122	2339	0.941	32.7344
ENSSSCG00000003595	LOC100520252	serine incorporator 2-like		1344	763	0.9751	32.7191
ENSSSCG00000022996	PAGR1	PAXIP1 associated glutamate-rich protein 1		2013	1143	0.9676	32.7133
ENSSSCG00000000114	PICK1	protein interacting with PRKCA 1		3714	2109	0.8943	32.7108
ENSSSCG00000001030	EEF1E1	eukaryotic translation elongation factor 1 epsilon 1		3866	2199	0.9845	32.656
ENSSSCG00000021553	CTNNBL1	catenin, beta like 1		1104	628	0.9172	32.6539
ENSSSCG00000011406	TUSC2	tumor suppressor candidate 2		2910	1657	0.997	32.621
ENSSSCG00000005532	MRRF	mitochondrial ribosome recycling factor		2977	1696	0.8956	32.6046
ENSSSCG00000023604	LOC100627689	cytosol aminopeptidase-like		1570	897	0.8963	32.5112
ENSSSCG00000020848	CMBL	carboxymethylenebutenolidase homolog (Pseudomonas)		1077	616	0.9026	32.4759
ENSSSCG00000004682	B2M	beta-2-microglobulin		1756	1005	0.8597	32.4552
ENSSSCG00000025329	DDX49	DEAD (Asp-Glu-Ala-Asp) box polypeptide 49		3207	1837	0.9543	32.4277
ENSSSCG00000000460	HSBP1	heat shock factor binding protein 1		913	523	0.6788	32.4261
ENSSSCG00000000365	ORMDL2	ORM1-like 2 (S. cerevisiae)		801	459	0.9826	32.415
ENSSSCG00000002443	TC2N	tandem C2 domains, nuclear		8073	4628	0.9929	32.4017
ENSSSCG00000010620	XPNPEP1	X-prolyl aminopeptidase (aminopeptidase P) 1, soluble		4520	2596	0.97	32.3415
ENSSSCG00000023603	UBALD1	UBA-like domain containing 1		2317	1333	0.949	32.2866
ENSSSCG00000024789	SRRT	serrate RNA effector molecule homolog (Arabidopsis)		4730	2724	0.9886	32.2538
ENSSSCG00000005287				2272	1311	0.7956	32.1908
ENSSSCG00000010247				9632	5559	0.9228	32.1844
ENSSSCG00000012689	ZNF75D	zinc finger protein 75D		4586	2648	0.6945	32.1693
ENSSSCG00000022282	LOC100522692	3-hydroxybutyrate dehydrogenase type 2-like		4783	2762	0.9714	32.1664
ENSSSCG00000000472	LOC100513987	uncharacterized LOC100513987		2807	1621	0.7156	32.1651
ENSSSCG00000008558	AGBL5	ATP/GTP binding protein-like 5		10791	6232	0.6155	32.1633
ENSSSCG00000009145	OSTC	oligosaccharyltransferase complex subunit (non-catalytic)		1910	1104	0.9683	32.1359
ENSSSCG00000003458	EFHD2	EF-hand domain family, member D2		4270	2470	0.9632	32.1112
ENSSSCG00000022463	ING1	inhibitor of growth family, member 1		1182	684	0.9035	32.0987
ENSSSCG00000008339	GFPT1	glutamine--fructose-6-phosphate transaminase 1		5221	3023	0.9811	32.0805
ENSSSCG00000011661	MRPS22	mitochondrial ribosomal protein S22		9590	5557	0.8334	32.0556
ENSSSCG00000003885	CMPK1	cytidine monophosphate (UMP-CMP) kinase 1, cytosolic		5386	3125	0.8045	32.0142
ENSSSCG00000008480	MORN2	MORN repeat containing 2		1187	689	0.7823	32.0006
ENSSSCG00000011620	LOC100518399	ruvB-like 1-like		1720	999	0.8348	31.9808
ENSSSCG00000004142	CITED2	Cbp/p300-interacting transactivator, with Glu/Asp-rich carboxy-terminal domain, 2		1415	822	0.9708	31.975
ENSSSCG00000010995	CHMP5	charged multivesicular body protein 5		2246	1305	0.5816	31.9687
ENSSSCG00000007795	SEPHS2	selenophosphate synthetase 2		2070	1203	0.9925	31.9618
ENSSSCG00000008529	YPEL5	yippee-like 5 (Drosophila)		4149	2413	0.8997	31.9383
ENSSSCG00000006996	FRG1	FSHD region gene 1		2231	1298	0.973	31.9265
ENSSSCG00000023223	LOC100739086	zinc finger protein 22-like		1165	678	0.9956	31.917
ENSSSCG00000022594	LOC100739665	protein Hikeshi-like		970	565	0.8637	31.8896
ENSSSCG00000008508	FAM98A	family with sequence similarity 98, member A		6462	3764	0.9676	31.8892
ENSSSCG00000014670	LOC733579	tripartite motif protein TRIM5		4434	2586	0.6616	31.8488
ENSSSCG00000021145	AP1S1	adaptor-related protein complex 1, sigma 1 subunit		4823	2813	0.8038	31.8474
ENSSSCG00000023257	PDAP1	PDGFA associated protein 1		6321	3690	0.713	31.8189
ENSSSCG00000030642	PCNA	proliferating cell nuclear antigen		3668	2143	0.993	31.7931
ENSSSCG00000020962	LOC100512860	dynein light chain 2, cytoplasmic-like		4205	2457	0.9536	31.7897
ENSSSCG00000013838	AKAP8L	A kinase (PRKA) anchor protein 8-like		3311	1935	0.9855	31.7837
ENSSSCG00000005247	TJP2	tight junction protein 2		7985	4669	0.9886	31.7671
ENSSSCG00000009397	CAB39L	calcium binding protein 39-like		5907	3455	0.9546	31.7574
ENSSSCG00000009916	ACADS	acyl-CoA dehydrogenase, C-2 to C-3 short chain		3572	2090	0.9608	31.7462
ENSSSCG00000008004	FAM173A	family with sequence similarity 173, member A		5899	3455	0.3713	31.7144
ENSSSCG00000009788	DENR	density-regulated protein		4608	2700	0.9796	31.7011
ENSSSCG00000010585	ACTR1A	ARP1 actin-related protein 1 homolog A, centractin alpha (yeast)		5198	3047	0.9577	31.6876
ENSSSCG00000021624	LAD1	ladinin 1		3885	2279	0.86	31.6645
ENSSSCG00000005944	NDRG1	N-myc downstream regulated 1		1781	1046	0.9293	31.627
ENSSSCG00000008030	TSR3	TSR3, 20S rRNA accumulation, homolog (S. cerevisiae)		1976	1162	0.9957	31.5869
ENSSSCG00000010674	C14H10orf84	chromosome 10 open reading frame 84		4389	2581	0.9171	31.5867
ENSSSCG00000007843	LOC100620271	cytochrome b-c1 complex subunit 2, mitochondrial-like		3080	1812	0.9189	31.5732
ENSSSCG00000028448	LAP3	leucine aminopeptidase 3		1319	776	0.9575	31.5725
ENSSSCG00000003904	LRRC41	leucine rich repeat containing 41		7472	4402	0.6715	31.5292
ENSSSCG00000013062	MTA2	metastasis associated 1 family, member 2		4435	2619	0.9916	31.4546
ENSSSCG00000009180	RG9MTD2	tRNA methyltransferase 10 homolog A (S. cerevisiae)		2063	1220	0.9787	31.4098
ENSSSCG00000002629	FBXO9	F-box protein 9		3711	2195	0.9781	31.4038
ENSSSCG00000030024	LOC100739491	protein transport protein Sec24D-like		2868	1697	0.7702	31.3923
ENSSSCG00000003098	PPP5C	protein phosphatase 5, catalytic subunit		3437	2036	0.9263	31.3565
ENSSSCG00000024661	LOC100620279	zinc finger protein 524-like		2027	1201	0.9184	31.35
ENSSSCG00000015175	VWA5A	von Willebrand factor A domain containing 5A		8426	4998	0.9324	31.3149
ENSSSCG00000029848	LOC102162313	cleavage and polyadenylation specificity factor subunit 5-like		1625	964	0.5373	31.3114
ENSSSCG00000017836	PAFAH1B1	platelet-activating factor acetylhydrolase 1b, regulatory subunit 1 (45kDa)		3438	2040	0.9892	31.3041
ENSSSCG00000012569	ATG4A	autophagy related 4A, cysteine peptidase		2693	1598	0.6151	31.303
ENSSSCG00000016884	PELO	pelota homolog (Drosophila)		1950	1158	0.9836	31.279
ENSSSCG00000007355	TOP1	topoisomerase (DNA) I		4142	2460	0.898	31.2753
ENSSSCG00000025464	ORAI1	ORAI calcium release-activated calcium modulator 1		8198	4871	0.96	31.2619
ENSSSCG00000021091				1275	758	0.7203	31.244
ENSSSCG00000021821	MYO1C	myosin IC		8867	5274	0.8206	31.2293
ENSSSCG00000022703	LOC100737651	39S ribosomal protein L27, mitochondrial-like		1306	777	0.6821	31.2211
ENSSSCG00000022866	NXF1	nuclear RNA export factor 1		3813	2275	0.9895	31.1323
ENSSSCG00000016585	IMPDH1	IMP (inosine 5'-monophosphate) dehydrogenase 1		4147	2479	0.9209	31.073
ENSSSCG00000030597	HAPLN3	hyaluronan and proteoglycan link protein 3		6828	4082	0.9782	31.0704
ENSSSCG00000021299	LOC100522509	uncharacterized LOC100522509		326	195	0.9949	31.0534
ENSSSCG00000006099	ESRP1	epithelial splicing regulatory protein 1		6256	3743	0.9829	31.0458
ENSSSCG00000030957	NFKB1	nuclear factor of kappa light polypeptide gene enhancer in B-cells 1		936	562	0.9947	30.9361
ENSSSCG00000022299	ACTR10	actin-related protein 10 homolog (S. cerevisiae)		6367	3823	0.7719	30.9355
ENSSSCG00000009372	MRPS31	mitochondrial ribosomal protein S31		2205	1324	0.9569	30.9348
ENSSSCG00000025720	LOC100737738	histone H1.0-like		974	585	0.6786	30.9264
ENSSSCG00000029050				1609	967	0.3361	30.9069
ENSSSCG00000029162				3550	2134	0.9583	30.9001
ENSSSCG00000027956	LOC100515297	ankyrin repeat domain-containing protein 13D-like		4921	2960	0.9294	30.8807
ENSSSCG00000030740				894	538	0.2361	30.8661
ENSSSCG00000009557	PCID2	PCI domain containing 2		2615	1574	0.9987	30.8598
ENSSSCG00000015056	REXO2	RNA exonuclease 2		651	392	0.7628	30.8476
ENSSSCG00000005982	WDYHV1	WDYHV motif containing 1		2390	1443	0.9501	30.7651
ENSSSCG00000015503	MRPS14	mitochondrial ribosomal protein S14		1198	725	0.9338	30.6934
ENSSSCG00000005041	FERMT2	fermitin family member 2		4339	2628	0.9696	30.6684
ENSSSCG00000011314	LZTFL1	leucine zipper transcription factor-like 1		2510	1521	0.9763	30.6528
ENSSSCG00000029426	RHOG	ras homolog family member G		435	264	0.9924	30.6063
ENSSSCG00000000877	SCYL2	SCY1-like 2 (S. cerevisiae)		7157	4345	0.9659	30.5962
ENSSSCG00000003178	IRF3	interferon regulatory factor 3		2652	1612	0.9882	30.5587
ENSSSCG00000013007	ZFPL1	zinc finger protein-like 1		2189	1331	0.985	30.5488
ENSSSCG00000009828	LOC733612	protein phosphatase 1 catalytic subunit gamma isoform		1969	1198	0.899	30.5292
ENSSSCG00000024180	PAP7	peripherial benzodiazepine receptor associated protein		2478	1509	0.9715	30.5027
ENSSSCG00000023288	SFRS18	PNN-interacting serine/arginine-rich protein		2399	1461	0.989	30.5004
ENSSSCG00000014061	THOC3	THO complex 3		2426	1478	0.9696	30.489
ENSSSCG00000011631	UBA5	ubiquitin-like modifier activating enzyme 5		1505	918	0.9989	30.4523
ENSSSCG00000010679	EIF3A	eukaryotic translation initiation factor 3, subunit A		8773	5355	0.9836	30.4309
ENSSSCG00000007962	SNRNP25	small nuclear ribonucleoprotein 25kDa (U11/U12)		1081	661	0.9123	30.3774
ENSSSCG00000011704	WWTR1	WW domain containing transcription regulator 1		2412	1475	0.9593	30.3747
ENSSSCG00000010735	LHPP	phospholysine phosphohistidine inorganic pyrophosphate phosphatase		3496	2141	0.6469	30.3306
ENSSSCG00000005422	NIPSNAP3A	nipsnap homolog 3A (C. elegans)		1476	904	0.9735	30.328
ENSSSCG00000004456	PGM3	phosphoglucomutase 3		5618	3446	0.7307	30.2826
ENSSSCG00000007108	PLK1S1	polo-like kinase 1 substrate 1		3847	2363	0.9894	30.2402
ENSSSCG00000005920	BOP1	block of proliferation 1		3130	1923	0.9958	30.2337
ENSSSCG00000022107	CHTOP	chromatin target of PRMT1		4151	2552	0.9244	30.2133
ENSSSCG00000007499	TFAP2C	transcription factor AP-2 gamma (activating enhancer binding protein 2 gamma)		4952	3045	0.9957	30.2078
ENSSSCG00000003211	NR1H2	nuclear receptor subfamily 1, group H, member 2		3551	2187	0.9314	30.1598
ENSSSCG00000029741	RALA	v-ral simian leukemia viral oncogene homolog A (ras related)		4551	2803	0.863	30.1585
ENSSSCG00000011251	MYD88	myeloid differentiation primary response gene (88)		4185	2579	0.9888	30.1419
ENSSSCG00000000161	PWP1	PWP1 homolog (S. cerevisiae)		3104	1915	0.965	30.1078
ENSSSCG00000014258	ISOC1	isochorismatase domain containing 1		3898	2409	0.9087	30.056
ENSSSCG00000026229				908	562	0.605	30.0107
ENSSSCG00000017746	COPRS	coordinator of PRMT5, differentiation stimulator		1577	977	0.9171	29.9822
ENSSSCG00000006589	S100A12	S100 calcium binding protein A12		1009	627	0.2903	29.8916
ENSSSCG00000009907	GATC	glutamyl-tRNA(Gln) amidotransferase, subunit C		743	462	0.9307	29.8726
ENSSSCG00000005183	PSIP1	PC4 and SFRS1 interacting protein 1		3048	1897	0.9747	29.8452
ENSSSCG00000004764	GCHFR	GTP cyclohydrolase I feedback regulator		1561	972	0.9588	29.8307
ENSSSCG00000010756	MGMT	O-6-methylguanine-DNA methyltransferase		1513	943	0.8961	29.8025
ENSSSCG00000023142	GAMT	guanidinoacetate N-methyltransferase		1778	1110	0.9162	29.7533
ENSSSCG00000015712	DDX18	DEAD (Asp-Glu-Ala-Asp) box polypeptide 18		6353	3967	0.9882	29.747
ENSSSCG00000029879	LTF	lactotransferrin		3735	2333	0.9867	29.7373
ENSSSCG00000013293	COMMD9	COMM domain containing 9		1954	1222	0.9861	29.7016
ENSSSCG00000001820	HDDC3	HD domain containing 3		2448	1531	0.7884	29.7004
ENSSSCG00000003872	EPS15	epidermal growth factor receptor pathway substrate 15		8787	5500	0.9278	29.6759
ENSSSCG00000026478	PADI2	peptidyl arginine deiminase, type II		8230	5158	0.9853	29.6377
ENSSSCG00000001960	EAPP	E2F-associated phosphoprotein		2160	1358	0.8976	29.5447
ENSSSCG00000006877	SNX7	sorting nexin 7		2716	1709	0.9175	29.5198
ENSSSCG00000028232	LSM2	LSM2 homolog, U6 small nuclear RNA associated (S. cerevisiae)		348	219	0.9772	29.5163
ENSSSCG00000017071	SAP30L	SAP30-like		872	549	0.8816	29.5033
ENSSSCG00000016982	LOC100521048	biorientation of chromosomes in cell division protein 1-like		2003	1262	0.9326	29.4814
ENSSSCG00000017286	SMARCD2	SWI/SNF related, matrix associated, actin dependent regulator of chromatin, subfamily d, member 2		4084	2574	0.9223	29.4716
ENSSSCG00000011612	RPN1	ribophorin I		3597	2268	0.9987	29.4594
ENSSSCG00000021615	SRSF10	serine/arginine-rich splicing factor 10		2111	1333	0.8575	29.416
ENSSSCG00000013780	TECR	trans-2,3-enoyl-CoA reductase		1668	1054	0.8805	29.3956
ENSSSCG00000014878	PAK1	p21 protein (Cdc42/Rac)-activated kinase 1		6392	4040	0.5072	29.3888
ENSSSCG00000009223	NUDT9	nudix (nucleoside diphosphate linked moiety X)-type motif 9		2336	1477	0.9919	29.3777
ENSSSCG00000022516	PEPD	peptidase D		1380	874	0.905	29.3288
ENSSSCG00000022892	LOC102161979	mitochondrial chaperone BCS1-like		2220	1409	0.9744	29.2663
ENSSSCG00000002869	LOC100511455	protein LSM14 homolog A-like		1703	1081	0.9408	29.2627
ENSSSCG00000027530	TAF12	TAF12 RNA polymerase II, TATA box binding protein (TBP)-associated factor, 20kDa		1478	939	0.9446	29.2371
ENSSSCG00000024587	ECI1	enoyl-CoA delta isomerase 1		4589	2918	0.3787	29.2118
ENSSSCG00000011027	KIF5B	kinesin family member 5B		8830	5618	0.9564	29.1948
ENSSSCG00000017950	TP53	tumor protein p53		3082	1966	0.9608	29.1189
ENSSSCG00000003755	MCOLN2	mucolipin 2		4840	3090	0.9696	29.0946
ENSSSCG00000003875	TTC39A	tetratricopeptide repeat domain 39A		5261	3360	0.8643	29.0841
ENSSSCG00000025135	MAP2K5	mitogen-activated protein kinase kinase 5		945	604	0.9586	29.0617
ENSSSCG00000017106	MED10	mediator complex subunit 10		1664	1064	0.9295	29.0494
ENSSSCG00000008602	LAPTM4A	lysosomal protein transmembrane 4 alpha		1943	1244	0.9727	29.0121
ENSSSCG00000005917	HSF1	heat shock transcription factor 1		3022	1936	0.9876	28.9945
ENSSSCG00000027135	PPM1G	protein phosphatase, Mg2+/Mn2+ dependent, 1G		3484	2232	0.9901	28.9941
ENSSSCG00000017190	EXOC7	exocyst complex component 7		3374	2164	0.9958	28.961
ENSSSCG00000011013	WAC	WW domain containing adaptor with coiled-coil		7095	4552	0.9205	28.9519
ENSSSCG00000020823	BSCL2	Berardinelli-Seip congenital lipodystrophy 2 (seipin)		3176	2040	0.9892	28.9185
ENSSSCG00000028563	HNRNPR	heterogeneous nuclear ribonucleoprotein R		2932	1884	0.8057	28.9074
ENSSSCG00000000552	MED21	mediator complex subunit 21		2016	1296	0.7816	28.8943
ENSSSCG00000021255	ADA	adenosine deaminase		2195	1412	0.9476	28.8753
ENSSSCG00000010707	LOC100514194	RNA polymerase II-associated factor 1 homolog-like		7142	4597	0.6824	28.8584
ENSSSCG00000017203	GALK1	galactokinase 1		2117	1368	0.9576	28.7449
ENSSSCG00000027742	RNF114	ring finger protein 114		3499	2262	0.9947	28.7328
ENSSSCG00000012999	CAPN1	calpain 1, (mu/I) large subunit		4646	3015	0.9937	28.6232
ENSSSCG00000017089	LOC100625675	annexin A6-like		2505	1626	0.9631	28.6163
ENSSSCG00000003701	LOC100524872	small nuclear ribonucleoprotein Sm D1-like		3197	2076	0.9109	28.605
ENSSSCG00000004814	LRRC28	leucine rich repeat containing 28		1319	857	0.9988	28.5884
ENSSSCG00000002137	APEX1	APEX nuclease (multifunctional DNA repair enzyme) 1		2085	1355	0.9668	28.582
ENSSSCG00000003588	SRSF4	serine/arginine-rich splicing factor 4		3367	2189	0.9941	28.5709
ENSSSCG00000013038	DNAJC4	DnaJ (Hsp40) homolog, subfamily C, member 4		1245	810	0.9951	28.5503
ENSSSCG00000026043	LOC100153042	protein-glutamine gamma-glutamyltransferase E-like		1869	1217	0.6368	28.5263
ENSSSCG00000005644	LOC100152291	DNA repair protein SWI5 homolog		1285	838	0.9809	28.483
ENSSSCG00000024907	SDHAF1	succinate dehydrogenase complex assembly factor 1		1684	1099	0.9991	28.4623
ENSSSCG00000009523	GGACT	gamma-glutamylamine cyclotransferase		694	453	0.989	28.4569
ENSSSCG00000013267	PEX16	peroxisomal biogenesis factor 16		1714	1119	0.9669	28.4516
ENSSSCG00000016173	ATIC	5-aminoimidazole-4-carboxamide ribonucleotide formyltransferase/IMP cyclohydrolase		2658	1740	0.9575	28.3747
ENSSSCG00000007119	NXT1	NTF2-like export factor 1		646	423	0.9929	28.3673
ENSSSCG00000016075	SF3B1	splicing factor 3b, subunit 1, 155kDa		5973	3912	0.9905	28.3609
ENSSSCG00000021208	SEPP1	selenoprotein P, plasma, 1		3454	2263	0.7614	28.3507
ENSSSCG00000030174	AP3S2	adaptor-related protein complex 3, sigma 2 subunit		3369	2209	0.9792	28.329
ENSSSCG00000027551	NUDT15	nudix (nucleoside diphosphate linked moiety X)-type motif 15		2380	1561	0.9891	28.3205
ENSSSCG00000006126	DECR1	2,4-dienoyl CoA reductase 1, mitochondrial		3856	2531	0.885	28.299
ENSSSCG00000029589	HIBADH	3-hydroxyisobutyrate dehydrogenase		1043	686	0.8659	28.2414
ENSSSCG00000007853	LYRM1	LYR motif containing 1		1304	858	0.9068	28.2304
ENSSSCG00000024168	AIMP1	aminoacyl tRNA synthetase complex-interacting multifunctional protein 1		5361	3528	0.9099	28.2256
ENSSSCG00000007251	LOC100514995	COMM domain-containing protein 7-like		547	360	0.9972	28.2235
ENSSSCG00000006246	CHCHD7	coiled-coil-helix-coiled-coil-helix domain containing 7		237	156	0.9808	28.2195
ENSSSCG00000013745	FARSA	phenylalanyl-tRNA synthetase, alpha subunit		6868	4531	0.6292	28.1554
ENSSSCG00000010796	UBFD1	ubiquitin family domain containing 1		2096	1383	0.9819	28.1511
ENSSSCG00000009711				1579	1044	0.8611	28.0936
ENSSSCG00000011769	FXR1	fragile X mental retardation, autosomal homolog 1		5476	3621	0.8627	28.0906
ENSSSCG00000006158	MRPS28	mitochondrial ribosomal protein S28		1017	673	0.8559	28.0693
ENSSSCG00000023436	KCTD14	potassium channel tetramerization domain containing 14		6656	4405	0.9839	28.0668
ENSSSCG00000004169	HBS1L	HBS1-like (S. cerevisiae)		3283	2176	0.9968	28.0245
ENSSSCG00000014623	TIMM10B	translocase of inner mitochondrial membrane 10 homolog B (yeast)		556	369	0.9377	27.9882
ENSSSCG00000007203	CSNK2A1	casein kinase 2, alpha 1 polypeptide		7473	4960	0.8429	27.9859
ENSSSCG00000006824	GNAI3	guanine nucleotide binding protein (G protein), alpha inhibiting activity polypeptide 3		1934	1284	0.9509	27.9781
ENSSSCG00000012560	PRPS1	phosphoribosyl pyrophosphate synthetase 1		5575	3704	0.9339	27.9576
ENSSSCG00000012342	MAGED2	melanoma antigen family D, 2		3222	2142	0.9958	27.9404
ENSSSCG00000012114	MSL3	male-specific lethal 3 homolog (Drosophila)		3830	2548	0.8827	27.9207
ENSSSCG00000001092	TDP2	tyrosyl-DNA phosphodiesterase 2		4692	3123	0.9769	27.9069
ENSSSCG00000013752	STX10	syntaxin 10		2111	1407	0.8202	27.8689
ENSSSCG00000013033	BAD	BCL2-associated agonist of cell death		1378	919	0.889	27.8522
ENSSSCG00000022858	CS	citrate synthase		2091	1398	0.5043	27.7826
ENSSSCG00000001008				1415	948	0.8323	27.7252
ENSSSCG00000010742	UROS	uroporphyrinogen III synthase		2276	1526	0.9987	27.7041
ENSSSCG00000008785	FAM114A1	family with sequence similarity 114, member A1		8995	6032	0.9609	27.6991
ENSSSCG00000002374	DLST	dihydrolipoamide S-succinyltransferase (E2 component of 2-oxo-glutarate complex)		5154	3457	0.8496	27.6931
ENSSSCG00000012848				6446	4326	0.7291	27.6777
ENSSSCG00000026568	DNPH1	2'-deoxynucleoside 5'-phosphate N-hydrolase 1		1162	780	0.7718	27.6718
ENSSSCG00000020903	NUDT4	nudix (nucleoside diphosphate linked moiety X)-type motif 4		5614	3769	0.9774	27.6677
ENSSSCG00000024434	AP2B1	adaptor-related protein complex 2, beta 1 subunit		8229	5533	0.7022	27.6257
ENSSSCG00000006480	APOA1BP	apolipoprotein A-I binding protein		6207	4175	0.7475	27.6154
ENSSSCG00000017688	GGNBP2	gametogenetin binding protein 2		4185	2816	0.9783	27.6051
ENSSSCG00000017140	CHMP6	charged multivesicular body protein 6		2049	1379	0.9471	27.5997
ENSSSCG00000024388	LOC100624868	BCL2/adenovirus E1B 19 kDa protein-interacting protein 3-like		2545	1713	0.8465	27.5967
ENSSSCG00000008676	SLBP	stem-loop binding protein		2153	1452	0.9972	27.5425
ENSSSCG00000007796	DCTPP1	dCTP pyrophosphatase 1		747	504	0.9921	27.5306
ENSSSCG00000015268	FMO1	flavin containing monooxygenase 1		3119	2107	0.9886	27.4965
ENSSSCG00000029508	QDPR	quinoid dihydropteridine reductase		6297	4254	0.4339	27.4955
ENSSSCG00000001346	ABCF1	ATP-binding cassette, sub-family F (GCN20), member 1		4621	3124	0.9571	27.4758
ENSSSCG00000011506	UBA3	ubiquitin-like modifier activating enzyme 3		3576	2422	0.8749	27.4252
ENSSSCG00000002005	EMC9	ER membrane protein complex subunit 9		5580	3791	0.5044	27.3405
ENSSSCG00000001477	RING1	ring finger protein 1		2533	1724	0.9901	27.2913
ENSSSCG00000014913				4731	3220	0.8193	27.2912
ENSSSCG00000027973	COG4	component of oligomeric golgi complex 4		3044	2073	0.9961	27.2754
ENSSSCG00000000942	CCDC59	coiled-coil domain containing 59		1393	949	0.9884	27.2654
ENSSSCG00000016732	CPR2	cell cycle progression 2 protein		3631	2479	0.7919	27.2067
ENSSSCG00000016408	LOC100525669	dnaJ homolog subfamily B member 6-like		1217	831	0.9675	27.2029
ENSSSCG00000002386	IFT43	intraflagellar transport 43 homolog (Chlamydomonas)		601	411	0.9903	27.1618
ENSSSCG00000003035	GSK3A	glycogen synthase kinase 3 alpha		2174	1488	0.9321	27.1383
ENSSSCG00000023272	ILK	integrin-linked kinase		4539	3107	0.7026	27.136
ENSSSCG00000010576	NOLC1	nucleolar and coiled-body phosphoprotein 1		6176	4228	0.9132	27.133
ENSSSCG00000024599	CBY1	chibby homolog 1 (Drosophila)		1915	1312	0.9779	27.112
ENSSSCG00000005933	LOC100519089	atherin-like		1087	745	0.9181	27.1019
ENSSSCG00000024500	C13H21orf2	chromosome 13 open reading frame, human C21orf2		2494	1710	0.976	27.0911
ENSSSCG00000004528	MBD2	methyl-CpG binding domain protein 2		1575	1083	0.8707	27.0133
ENSSSCG00000016756	BLVRA	biliverdin reductase A		1787	1229	0.9373	27.0084
ENSSSCG00000016323	COPS8	COP9 signalosome subunit 8		2465	1696	0.9605	26.9971
ENSSSCG00000017346	EFTUD2	elongation factor Tu GTP binding domain containing 2		4839	3330	0.985	26.9922
ENSSSCG00000025877				1442	993	0.3968	26.9738
ENSSSCG00000009840	PRKAB1	protein kinase, AMP-activated, beta 1 non-catalytic subunit		3539	2439	0.9893	26.9522
ENSSSCG00000002294	ARG2	arginase 2		2434	1678	0.4928	26.9435
ENSSSCG00000002282	MAX	MYC associated factor X		661	456	0.9912	26.9254
ENSSSCG00000011134	RBM17	RNA binding motif protein 17		2610	1804	0.9856	26.8739
ENSSSCG00000003951	C6H1orf210	chromosome 6 open reading frame, human C1orf210		2051	1418	0.9838	26.8668
ENSSSCG00000007545				4897	3387	0.8624	26.856
ENSSSCG00000029649	IFT46	intraflagellar transport 46 homolog (Chlamydomonas)		2539	1758	0.9499	26.8269
ENSSSCG00000013662	PPAN	peter pan homolog (Drosophila)		2455	1702	0.9506	26.7928
ENSSSCG00000021130	RPP21	ribonuclease P/MRP 21kDa subunit		864	599	0.8381	26.7925
ENSSSCG00000028588	LOC100523801	serine/arginine-rich splicing factor 3-like		926	642	0.6262	26.7918
ENSSSCG00000003600	TINAGL1	tubulointerstitial nephritis antigen-like 1		2688	1865	0.9416	26.7717
ENSSSCG00000016888	MOCS2	molybdenum cofactor synthesis 2		3713	2579	0.9562	26.7424
ENSSSCG00000027769				790	549	0.6066	26.7289
ENSSSCG00000028712				1276	888	0.5991	26.6909
ENSSSCG00000004317	UBE2J1	ubiquitin-conjugating enzyme E2, J1		2438	1697	0.9982	26.6857
ENSSSCG00000014349	TMEM173	transmembrane protein 173		2296	1601	0.9575	26.6383
ENSSSCG00000024405	C3H16orf91	chromosome 3 open reading frame, human C16orf91		2214	1546	0.8176	26.6008
ENSSSCG00000012981	RELA	v-rel reticuloendotheliosis viral oncogene homolog A (avian)		3967	2771	0.345	26.5921
ENSSSCG00000013591	TIMM44	translocase of inner mitochondrial membrane 44 homolog (yeast)		2785	1946	0.9584	26.5833
ENSSSCG00000001408	AIF1	allograft inflammatory factor 1		1486	1039	0.6102	26.5662
ENSSSCG00000006263	ATP6V1H	ATPase, H+ transporting, lysosomal 50/57kDa, V1 subunit H		2856	1998	0.996	26.5515
ENSSSCG00000003638	LOC100525755	trafficking protein particle complex subunit 3-like		1882	1317	0.8246	26.5436
ENSSSCG00000026446	ATP11B	ATPase, class VI, type 11B		3712	2599	0.8588	26.5294
ENSSSCG00000022998	PKIG	protein kinase (cAMP-dependent, catalytic) inhibitor gamma		1732	1213	0.9159	26.5224
ENSSSCG00000022147	CHURC1	churchill domain containing 1		3892	2728	0.9652	26.5005
ENSSSCG00000008940	GRSF1	G-rich RNA sequence binding factor 1		3785	2656	0.9951	26.4706
ENSSSCG00000017707	TAF15	TAF15 RNA polymerase II, TATA box binding protein (TBP)-associated factor, 68kDa		2708	1901	0.9479	26.4602
ENSSSCG00000009334	HSPH1	heat shock 105kDa/110kDa protein 1		5114	3596	0.9892	26.416
ENSSSCG00000012857	CARS	cysteinyl-tRNA synthetase		3541	2490	0.99	26.4151
ENSSSCG00000015793	UFSP2	UFM1-specific peptidase 2		2106	1481	0.919	26.4137
ENSSSCG00000006837	C4H1orf194	chromosome 4 open reading frame, human C1orf194		860	605	0.9669	26.404
ENSSSCG00000007336	NNAT	neuronatin		1950	1372	0.8098	26.4002
ENSSSCG00000024667				1594	1122	0.582	26.3889
ENSSSCG00000004832	UBE3A	ubiquitin protein ligase E3A		4765	3355	0.9961	26.3813
ENSSSCG00000010791	LOC100152128	fucose mutarotase-like		2192	1544	0.9359	26.3706
ENSSSCG00000021292	OSBPL9	oxysterol binding protein-like 9		4338	3056	0.967	26.3671
ENSSSCG00000022559	LOC100625317	ubiquitin carboxyl-terminal hydrolase 14-like		2949	2078	0.8426	26.3606
ENSSSCG00000007932	ROGDI	rogdi homolog (Drosophila)		2029	1434	0.931	26.282
ENSSSCG00000006529	SLC50A1	solute carrier family 50 (sugar efflux transporter), member 1		1437	1016	0.999	26.2718
ENSSSCG00000002396	GSTZ1	glutathione S-transferase zeta 1		3259	2307	0.9762	26.2399
ENSSSCG00000003288	HSPBP1	HSPA (heat shock 70kDa) binding protein, cytoplasmic cochaperone 1		3147	2229	0.7407	26.2248
ENSSSCG00000029552				4706	3335	0.9103	26.2109
ENSSSCG00000025007	NFU1	NFU1 iron-sulfur cluster scaffold homolog (S. cerevisiae)		618	438	0.79	26.2084
ENSSSCG00000020909				1764	1251	0.9153	26.1919
ENSSSCG00000029497				1003	712	0.7528	26.1666
ENSSSCG00000000036	PACSIN2	protein kinase C and casein kinase substrate in neurons 2		4699	3339	0.9488	26.1406
ENSSSCG00000009096	EXOSC9	exosome component 9		2106	1497	0.9646	26.1314
ENSSSCG00000000611	LOC100738762	WW domain-binding protein 11-like		5051	3591	0.8546	26.1269
ENSSSCG00000026752				5554	3958	0.8487	26.0649
ENSSSCG00000013622	TMEM205	transmembrane protein 205		1028	733	0.9141	26.0505
ENSSSCG00000029885	IREB2	iron-responsive element binding protein 2		8654	6171	0.8298	26.0488
ENSSSCG00000029519	CIAPIN1	cytokine induced apoptosis inhibitor 1		3115	2222	0.6728	26.04
ENSSSCG00000030373	METTL9	methyltransferase like 9		3862	2757	0.8575	26.0197
ENSSSCG00000008452	LRPPRC	leucine-rich pentatricopeptide repeat containing		5951	4251	0.9819	26.0031
ENSSSCG00000013445	CSNK1G2	casein kinase 1, gamma 2		2945	2104	0.9819	25.9995
ENSSSCG00000010874	ADSS	adenylosuccinate synthase		2950	2111	0.991	25.9573
ENSSSCG00000008971	USO1	USO1 vesicle transport factor		4368	3126	0.9712	25.9549
ENSSSCG00000028897				1488	1065	0.7793	25.9525
ENSSSCG00000013087	DAK	dihydroxyacetone kinase 2 homolog (S. cerevisiae)		3117	2231	0.9996	25.9516
ENSSSCG00000006994	PCM1	pericentriolar material 1		2651	1898	0.9842	25.9442
ENSSSCG00000005009	LOC100154557	kelch domain-containing protein 2-like		2400	1719	0.9919	25.9335
ENSSSCG00000015790	SLC25A4	solute carrier family 25 (mitochondrial carrier; adenine nucleotide translocator), member 4		2232	1602	0.9064	25.8796
ENSSSCG00000026084	MFSD7	major facilitator superfamily domain containing 7		3807	2733	0.7999	25.8743
ENSSSCG00000014883	AAMDC	adipogenesis associated, Mth938 domain containing		671	482	0.5705	25.8584
ENSSSCG00000009791	RSRC2	arginine/serine-rich coiled-coil 2		2560	1839	0.9984	25.8574
ENSSSCG00000009782	ARL6IP4	ADP-ribosylation-like factor 6 interacting protein 4		2057	1478	0.7463	25.8515
ENSSSCG00000016635	CAV2	caveolin 2		4264	3069	0.8948	25.8075
ENSSSCG00000028657				2287	1647	0.7972	25.7928
ENSSSCG00000010739	CTBP2	C-terminal binding protein 2		4310	3109	0.6134	25.7503
ENSSSCG00000005777	TXNL4A	thioredoxin-like 4A		1297	936	0.9402	25.7389
ENSSSCG00000013638	ILF3	interleukin enhancer binding factor 3, 90kDa		5067	3658	0.6512	25.7296
ENSSSCG00000008298	DUSP11	dual specificity phosphatase 11 (RNA/RNP complex 1-interacting)		774	559	0.941	25.7191
ENSSSCG00000020976	LOC100622890	cysteine and glycine-rich protein 1-like		2855	2062	0.8118	25.7184
ENSSSCG00000010010	PES1	pescadillo ribosomal biogenesis factor 1		5390	3896	0.9181	25.6978
ENSSSCG00000007546	C3H7orf50	chromosome 3 open reading frame, human C7orf50		1543	1116	0.8235	25.6819
ENSSSCG00000006559	JTB	jumping translocation breakpoint		1340	971	0.8877	25.6337
ENSSSCG00000007173	IDH3B	isocitrate dehydrogenase 3 (NAD+) beta		2082	1509	0.7362	25.6282
ENSSSCG00000013746	CALR	calreticulin		2647	1919	0.9854	25.6215
ENSSSCG00000027229	B3GNTL1	UDP-GlcNAc:betaGal beta-1,3-N-acetylglucosaminyltransferase-like 1		2243	1628	0.8894	25.5918
ENSSSCG00000011437				2866	2083	0.8992	25.5572
ENSSSCG00000002309	UPF0639	UPF0639 protein		4643	3375	0.9819	25.5535
ENSSSCG00000025151	VPS4A	vacuolar protein sorting 4 homolog A (S. cerevisiae)		5921	4308	0.8066	25.5297
ENSSSCG00000011107	LOC100525480	cyclin-Y		5427	3949	0.9785	25.5269
ENSSSCG00000017543	CALCOCO2	calcium binding and coiled-coil domain 2		3918	2855	0.8592	25.4909
ENSSSCG00000000951	LOC100153630	cysteine and glycine-rich protein 2-like		1866	1362	0.812	25.4484
ENSSSCG00000023057	LMO1	LIM domain only 1 (rhombotin 1)		996	727	0.9986	25.4479
ENSSSCG00000005090	LOC100738515	CDK-activating kinase assembly factor MAT1-like		830	606	0.9323	25.4409
ENSSSCG00000007523	TUBB1	tubulin, beta 1 class VI		4436	3241	0.9179	25.4237
ENSSSCG00000009978	AP1B1	adaptor-related protein complex 1, beta 1 subunit		5531	4042	0.98	25.4175
ENSSSCG00000012918	ADRBK1	adrenergic, beta, receptor kinase 1		4343	3176	0.9732	25.4001
ENSSSCG00000023105	NET1	neuroepithelial cell transforming 1		2681	1961	0.95	25.3948
ENSSSCG00000023273				1401	1026	0.8645	25.364
ENSSSCG00000006395	TAGLN2	transgelin 2		2165	1586	0.831	25.356
ENSSSCG00000007625				1268	929	0.7826	25.353
ENSSSCG00000008542				479	351	0.7436	25.3486
ENSSSCG00000015934	PPIG	peptidylprolyl isomerase G (cyclophilin G)		9922	7277	0.7142	25.3264
ENSSSCG00000027457	UBE2Q2	ubiquitin-conjugating enzyme E2Q family member 2		3803	2792	0.9649	25.301
ENSSSCG00000014393	GNPDA1	glucosamine-6-phosphate deaminase 1		3297	2421	0.917	25.2959
ENSSSCG00000002954	SPINT2	serine peptidase inhibitor, Kunitz type, 2		898	660	0.9833	25.2731
ENSSSCG00000001952	NFKBIA	nuclear factor of kappa light polypeptide gene enhancer in B-cells inhibitor, alpha		2519	1852	0.8213	25.2647
ENSSSCG00000023177	RRP9	ribosomal RNA processing 9, small subunit (SSU) processome component, homolog (yeast)		2128	1566	0.9904	25.241
ENSSSCG00000027548	KRT79	keratin 79		2921	2151	0.9995	25.2242
ENSSSCG00000014850	SPCS2	signal peptidase complex subunit 2 homolog (S. cerevisiae)		1940	1429	0.9608	25.2171
ENSSSCG00000001656	C7H6orf153	chromosome 6 open reading frame 153 ortholog		4103	3023	0.8988	25.211
ENSSSCG00000022804	RHOJ	ras homolog family member J		3756	2768	0.9866	25.2049
ENSSSCG00000012484	SYTL4	synaptotagmin-like 4		2328	1718	0.638	25.1702
ENSSSCG00000001486	LRRC1	leucine rich repeat containing 1		5064	3749	0.8984	25.0902
ENSSSCG00000026794				1387	1027	0.6943	25.086
ENSSSCG00000003771	FUBP1	far upstream element (FUSE) binding protein 1		3046	2259	0.9345	25.0461
ENSSSCG00000025467	MYL6	myosin, light chain 6, alkali, smooth muscle and non-muscle		1078	801	0.8727	24.9984
ENSSSCG00000017336	HEXIM1	hexamethylene bis-acetamide inducible 1		1409	1047	0.999	24.9971
ENSSSCG00000001000	ECI2	enoyl-CoA delta isomerase 2		3174	2364	0.9162	24.9394
ENSSSCG00000030364	ETHE1	ethylmalonic encephalopathy 1		766	571	0.9247	24.9183
ENSSSCG00000015878	PKP4	plakophilin 4		6487	4837	0.9256	24.9112
ENSSSCG00000029257	LOC396905	acrosin inhibitor		826	616	0.9562	24.9072
ENSSSCG00000013444	BTBD2	BTB (POZ) domain containing 2		2789	2082	0.9251	24.8825
ENSSSCG00000002670	USP10	ubiquitin specific peptidase 10		2474	1849	0.9546	24.8536
ENSSSCG00000009876				5924	4429	0.853	24.8448
ENSSSCG00000030602	LOC100621056	ATP synthase-coupling factor 6, mitochondrial-like		1218	911	0.3282	24.8345
ENSSSCG00000015867	PRPF40A	PRP40 pre-mRNA processing factor 40 homolog A (S. cerevisiae)		10333	7742	0.9799	24.7913
ENSSSCG00000006156	TPD52	tumor protein D52		2903	2177	0.9913	24.7694
ENSSSCG00000028509	RBM8A	RNA binding motif protein 8A		4495	3372	0.7832	24.761
ENSSSCG00000016466	GSTK1	glutathione S-transferase kappa 1		1695	1274	0.8163	24.7131
ENSSSCG00000010295	ECD	ecdysoneless homolog (Drosophila)		2857	2148	0.9683	24.706
ENSSSCG00000016922	LOC100521344	vasculin-like		1965	1479	0.9905	24.6786
ENSSSCG00000004224	HDDC2	HD domain containing 2		1195	900	0.9922	24.6633
ENSSSCG00000013256	ARHGAP1	Rho GTPase activating protein 1		3797	2861	0.957	24.6518
ENSSSCG00000029889	CST3	cystatin C		1073	809	0.9258	24.6364
ENSSSCG00000005643				4204	3172	0.8263	24.6182
ENSSSCG00000002759	COG8	component of oligomeric golgi complex 8		2889	2180	0.9849	24.616
ENSSSCG00000007600	LOC100626975	basic proline-rich protein-like		735	555	0.9838	24.5992
ENSSSCG00000000224	LOC102160467	protein transport protein SEC31-like		1168	883	0.9513	24.5702
ENSSSCG00000015482	VAMP4	vesicle-associated membrane protein 4		1624	1228	0.9756	24.5648
ENSSSCG00000017288	FTSJ3	FtsJ homolog 3 (E. coli)		3884	2943	0.9069	24.5141
ENSSSCG00000015455	CUL1	cullin 1		3828	2901	0.9483	24.5104
ENSSSCG00000003405	PEX14	peroxisomal biogenesis factor 14		2470	1872	0.9679	24.5085
ENSSSCG00000013784	DNAJB1	DnaJ (Hsp40) homolog, subfamily B, member 1		1721	1305	0.908	24.4961
ENSSSCG00000003354	CCNL2	cyclin L2		803	609	0.9951	24.492
ENSSSCG00000000798	TWF1	twinfilin actin-binding protein 1		6354	4819	0.9566	24.4916
ENSSSCG00000007788	PHKG2	phosphorylase kinase, gamma 2 (testis)		2602	1975	0.9448	24.4718
ENSSSCG00000012939	BRMS1	breast cancer metastasis suppressor 1		1965	1494	0.9692	24.4308
ENSSSCG00000013522	SAFB	scaffold attachment factor B		3863	2938	0.9806	24.423
ENSSSCG00000022742	PRDX6	peroxiredoxin 6		4853	3691	0.6272	24.4226
[truncated: 11,896 more rows]
