# Supplementary material for: Revelation of mRNAs and proteins in porcine milk exosomes by transcriptomic and proteomic analysis
Source: BMC Vet Res. 2017 Apr 13;13:101. doi: 10.1186/s12917-017-1021-8 (PMC5390444; doi:10.1186/s12917-017-1021-8)
Supplement: Supplementary file 2 — Novel transcripts. (XLSX 184 kb) [file 12917_2017_1021_MOESM2_ESM.xlsx]

## Sheet: Novel_TU
Novel_TU_ID	length	Chromosome	+/-	Blocks	Sizes	Starts
TU1	1378	1	+	3	593, 106, 679	2971632, 2973083, 2973384
TU2	821	1	+	3	36, 106, 679	2972973, 2973083, 2973384
TU3	1144	1	-	2	298, 846	3048159, 3052538
TU4	2312	1	+	3	2101, 83, 128	3062474, 3064753, 3071431
TU5	2261	1	+	3	2101, 83, 77	3062474, 3064753, 3074736
TU6	372	1	+	2	321, 51	2896540, 2897648
TU7	918	1	-	2	245, 673	9287830, 9290370
TU8	282	1	+	3	98, 147, 37	8304319, 8305223, 8308347
TU9	944	1	-	7	151, 84, 275, 96, 84, 86, 168	10220078, 10220896, 10221557, 10222672, 10227638, 10253447, 10254005
TU10	928	1	+	3	352, 133, 443	3680951, 3691511, 3691979
TU11	719	1	+	4	46, 97, 133, 443	3688768, 3690772, 3691511, 3691979
TU12	612	1	+	2	157, 455	11231772, 11232040
TU13	3451	1	-	18	1548, 92, 115, 90, 77, 78, 104, 104, 131, 118, 126, 85, 151, 166, 126, 75, 87, 178	11252481, 11255255, 11257425, 11260375, 11262086, 11267870, 11271039, 11272803, 11275329, 11280890, 11281128, 11284135, 11290048, 11292035, 11314740, 11316213, 11318942, 11362376
TU14	352	1	+	2	147, 205	13746962, 13756662
TU15	417	1	+	2	47, 370	16904654, 16928221
TU16	413	1	+	2	138, 275	20957929, 21143972
TU17	882	1	-	3	134, 73, 675	21960061, 21992997, 21999185
TU18	636	1	+	2	525, 111	23568232, 23568866
TU19	294	1	-	2	154, 140	24548863, 24621272
TU20	1462	1	+	3	191, 72, 1199	27322975, 27389408, 27431873
TU21	1771	1	+	2	235, 1536	28295067, 28295764
TU22	405	1	+	2	365, 40	29861820, 29871560
TU23	1324	1	+	2	365, 959	29861820, 29880635
TU24	1113	1	+	3	54, 100, 959	29877650, 29878221, 29880635
TU25	807	1	-	7	132, 114, 111, 118, 164, 78, 90	31194001, 31198666, 31204329, 31207987, 31208898, 31226658, 31236422
TU26	1705	1	-	2	1480, 225	31297849, 31300968
TU27	711	1	-	3	504, 144, 63	32866680, 32867709, 32870280
TU28	455	1	-	2	143, 312	30809554, 30810345
TU29	337	1	+	2	290, 47	34441999, 34452606
TU30	1628	1	-	3	1233, 302, 93	39594102, 39595498, 39612441
TU31	1791	1	-	2	1698, 93	39594102, 39612441
TU32	1554	1	+	2	1142, 412	44781612, 44783838
TU33	452	1	+	2	95, 357	57766123, 57767379
TU34	1801	1	-	5	1584, 63, 78, 47, 29	61059524, 61061343, 61061828, 61062013, 61062595
TU35	1867	1	-	6	1584, 63, 64, 78, 47, 31	61059524, 61061343, 61061672, 61061828, 61062013, 61062595
TU36	369	1	-	2	285, 84	63169244, 63177051
TU37	489	1	-	3	165, 111, 213	63932987, 63933553, 63942995
TU38	360	1	-	2	147, 213	63933753, 63942995
TU39	4180	1	-	7	2940, 149, 143, 115, 200, 296, 337	64151955, 64163449, 64242648, 64244011, 64245318, 64254421, 64276149
TU40	5017	1	-	9	3810, 120, 130, 106, 85, 132, 74, 282, 278	64114982, 64125098, 64127212, 64129360, 64129778, 64132240, 64134609, 64142130, 64142523
TU41	827	1	+	3	543, 165, 119	81721306, 81725994, 81734173
TU42	603	1	-	2	421, 182	82242816, 82262771
TU43	1832	1	+	4	109, 114, 125, 1484	83837657, 83844739, 83846995, 83847661
TU44	685	1	+	3	109, 114, 462	83837657, 83844739, 83846995
TU45	419	1	+	2	227, 192	87032463, 87035967
TU46	680	1	-	2	217, 463	92383893, 92384218
TU47	569	1	-	2	367, 202	97705314, 97708231
TU48	331	1	-	3	29, 85, 217	95094374, 95095567, 95103598
TU49	5983	1	+	3	737, 565, 4681	95103961, 95104942, 95106665
TU50	811	1	-	3	686, 71, 54	103294587, 103334151, 103338037
TU51	869	1	-	3	686, 129, 54	103294587, 103334093, 103338037
TU52	926	1	-	3	582, 207, 137	101835010, 101838356, 101839231
TU53	644	1	+	2	165, 479	106992504, 106994578
TU54	874	1	-	3	592, 188, 94	108439207, 108441118, 108446051
TU55	890	1	-	3	592, 188, 110	108439207, 108441118, 108445917
TU56	464	1	+	2	192, 272	108489881, 108498164
TU57	180	1	+	2	119, 61	109003268, 109004256
TU58	2075	1	-	13	570, 145, 230, 163, 136, 204, 77, 79, 68, 133, 134, 106, 30	115117344, 115118112, 115119552, 115123044, 115124854, 115146511, 115149638, 115152732, 115154499, 115163044, 115168886, 115172987, 115244033
TU59	267	1	+	2	145, 122	117523436, 117530138
TU60	1346	1	-	3	427, 654, 265	63826236, 63871603, 63873413
TU61	1057	1	+	2	194, 863	117531998, 117627068
TU62	550	1	+	2	284, 266	117937337, 117941178
TU63	692	1	+	2	44, 648	118056901, 118057156
TU64	692	1	-	5	64, 140, 198, 120, 170	120532493, 120540063, 120541170, 120542385, 120543385
TU65	1608	1	-	11	84, 167, 295, 168, 99, 209, 109, 114, 181, 77, 105	120565279, 120570391, 120573535, 120575210, 120580426, 120581090, 120582028, 120584285, 120585293, 120588263, 120589254
TU66	293	1	+	2	185, 108	120691671, 120692516
TU67	208	1	+	2	55, 153	125313227, 125319367
TU68	634	1	+	4	48, 125, 150, 311	126394007, 126415543, 126416292, 126424227
TU69	404	1	-	2	102, 302	128197205, 128198743
TU70	301	1	-	2	222, 79	128913261, 128920953
TU71	656	1	+	2	271, 385	129056603, 129058973
TU72	384	1	+	2	231, 153	121255279, 121255711
TU73	425	1	-	2	314, 111	130643406, 130651038
TU74	486	1	-	3	314, 75, 97	130643406, 130649353, 130651038
TU75	4974	1	+	12	945, 116, 185, 203, 126, 1834, 120, 80, 109, 69, 200, 987	132089308, 132090590, 132148097, 132149358, 132149841, 132150739, 132155313, 132158769, 132159878, 132187454, 132189787, 132191730
TU76	5136	1	+	13	945, 116, 185, 203, 126, 1834, 117, 80, 115, 159, 69, 200, 987	132089308, 132090590, 132148097, 132149358, 132149841, 132150739, 132155316, 132158769, 132159872, 132171343, 132187454, 132189787, 132191730
TU77	1600	1	-	2	1517, 83	134118760, 134127562
TU78	1732	1	-	2	1517, 215	134118760, 134160847
TU79	1979	1	-	1	1979	136635409
TU80	1884	1	+	9	251, 220, 130, 188, 109, 161, 160, 90, 575	142570919, 142576038, 142577383, 142578060, 142579354, 142579562, 142581521, 142584748, 142584935
TU81	1305	1	+	4	141, 117, 140, 907	142832978, 142834604, 142835320, 142836101
TU82	1207	1	-	3	1092, 47, 68	143132652, 143134004, 143135547
TU83	4907	1	-	11	1382, 101, 139, 81, 127, 82, 88, 61, 131, 231, 2484	142954022, 142955927, 142958353, 142965375, 142966317, 142969286, 142971532, 142976242, 142976787, 142977164, 142982035
TU84	6525	1	+	17	239, 185, 113, 56, 132, 154, 174, 117, 276, 81, 105, 110, 145, 37, 153, 386, 4062	148187547, 148192155, 148227929, 148237173, 148238350, 148240642, 148244133, 148245295, 148249453, 148250859, 148252413, 148253363, 148254442, 148255326, 148256022, 148258629, 148268892
TU85	5624	1	-	7	4792, 102, 153, 50, 169, 175, 183	148438588, 148445484, 148459941, 148474710, 148475798, 148497259, 148550081
TU86	755	1	+	2	337, 418	148551167, 148670277
TU87	1282	1	+	3	23, 106, 1153	150035122, 150035744, 150124449
TU88	1906	1	+	2	80, 1826	151838699, 151840376
TU89	905	1	+	3	110, 85, 710	152972413, 152986135, 152988713
TU90	246	1	-	3	49, 65, 132	145075609, 145077684, 145086189
TU91	6214	1	+	10	77, 228, 41, 38, 138, 112, 103, 176, 160, 5141	154171038, 154174655, 154199343, 154223044, 154223678, 154299378, 154313903, 154336618, 154339158, 154362173
TU92	6309	1	+	10	77, 228, 41, 38, 138, 207, 103, 176, 160, 5141	154171038, 154174655, 154199343, 154223044, 154223678, 154299283, 154313903, 154336618, 154339158, 154362173
TU93	281	1	+	2	82, 199	161649369, 161661199
TU94	1668	1	-	2	1537, 131	163805186, 163806991
TU95	2003	1	-	4	1537, 126, 79, 261	163805186, 163807260, 163809239, 163828652
TU96	685	1	-	2	424, 261	163816970, 163828652
TU97	757	1	-	2	496, 261	163824671, 163828652
TU98	3005	1	+	12	172, 126, 150, 163, 89, 201, 85, 161, 165, 142, 148, 1403	165562912, 165565921, 165569487, 165571014, 165572668, 165576844, 165579452, 165582557, 165583273, 165585169, 165588015, 165588301
TU99	256	1	-	2	162, 94	146163620, 146165231
TU100	573	1	+	6	68, 121, 50, 169, 117, 48	146435570, 146436045, 146438184, 146439075, 146441055, 146443268
TU101	235	1	+	2	152, 83	146452781, 146454846
TU102	260	1	+	2	101, 159	146461240, 146462843
TU103	2691	1	-	3	2466, 189, 36	168991420, 169025653, 169026789
TU104	1195	1	+	8	93, 78, 127, 203, 268, 104, 70, 252	169268281, 169270382, 169273444, 169275809, 169278964, 169283005, 169284147, 169285244
TU105	288	1	-	3	81, 92, 115	169210552, 169217411, 169219088
TU106	4426	1	+	2	132, 4294	175754081, 175755874
TU107	1660	1	-	3	1136, 94, 430	179125452, 179181659, 179184411
TU108	579	1	-	3	55, 94, 430	179177124, 179181659, 179184411
TU109	717	1	+	4	98, 113, 115, 391	182263712, 182267602, 182269483, 182271629
TU110	1101	1	+	2	282, 819	182703355, 182708798
TU111	242	1	+	2	175, 67	183070244, 183072997
TU112	529	1	+	4	175, 62, 109, 183	183070244, 183092312, 183095452, 183106904
TU113	565	1	+	5	175, 36, 62, 109, 183	183070244, 183079821, 183092312, 183095452, 183106904
TU114	652	1	+	5	175, 123, 62, 109, 183	183070244, 183079734, 183092312, 183095452, 183106904
TU115	3737	1	+	12	53, 201, 117, 150, 165, 117, 105, 97, 113, 91, 140, 2388	184338651, 184372305, 184413787, 184426928, 184427746, 184429782, 184430035, 184430646, 184434544, 184435012, 184435297, 184440345
TU116	4402	1	-	3	1813, 144, 2445	199867833, 199871262, 199875548
TU117	2082	1	+	2	924, 1158	199875597, 199876835
TU118	231	1	+	2	125, 106	200261177, 200262250
TU119	4821	1	-	2	3736, 1085	200071304, 200075140
TU120	295	1	+	2	245, 50	201795269, 201811862
TU121	287	1	+	2	245, 42	201795269, 201814294
TU122	307	1	-	3	194, 85, 28	204710441, 204711634, 204712873
TU123	453	1	-	3	149, 228, 76	208530621, 208532015, 208534305
TU124	810	1	+	6	209, 153, 74, 104, 141, 129	210800385, 210846413, 210848215, 210857649, 210975275, 210980705
TU125	810	1	+	6	209, 153, 74, 104, 141, 129	210800385, 210846413, 210848215, 210857649, 210863682, 210980705
TU126	3378	1	+	15	103, 191, 146, 85, 113, 203, 107, 148, 221, 290, 123, 425, 109, 127, 987	211934972, 211957499, 211958190, 212155130, 212159497, 212160178, 212167863, 212169280, 212171160, 212172210, 212174367, 212174624, 212177995, 212178635, 212179499
TU127	3688	1	+	15	413, 191, 146, 85, 113, 203, 107, 148, 221, 290, 123, 425, 109, 127, 987	212130726, 212154209, 212154900, 212155130, 212159497, 212160178, 212167863, 212169280, 212171160, 212172210, 212174367, 212174624, 212177995, 212178635, 212179499
TU128	1608	1	+	1	1608	219726101
TU129	1147	1	+	2	47, 1100	224599234, 224616425
TU130	601	1	-	5	105, 234, 102, 75, 85	225074104, 225086556, 225104207, 225344237, 225345453
TU131	1664	1	-	5	969, 154, 180, 211, 150	227830659, 227832493, 227838152, 227854446, 227877436
TU132	2659	1	-	1	2659	227419004
TU133	660	1	+	2	537, 123	232792488, 232886058
TU134	516	1	+	2	285, 231	232804902, 232851296
TU135	813	1	+	3	285, 145, 383	232804902, 232955550, 232955871
TU136	929	1	+	4	285, 116, 145, 383	232804902, 232851296, 232955550, 232955871
TU137	992	1	+	3	33, 218, 741	232946417, 232971206, 232972536
TU138	279	1	+	3	101, 158, 20	241281421, 241282154, 241286084
TU139	506	1	+	4	46, 94, 103, 263	243186714, 243208974, 243210325, 243214671
TU140	382	1	-	3	216, 89, 77	245120480, 245124245, 245127084
TU141	9211	1	-	48	2495, 171, 107, 144, 237, 90, 135, 132, 144, 193, 101, 159, 153, 135, 97, 88, 133, 181, 146, 170, 140, 156, 114, 150, 96, 96, 170, 165, 235, 96, 102, 139, 71, 118, 163, 94, 131, 160, 81, 150, 67, 86, 213, 124, 72, 176, 103, 532	247515398, 247518486, 247528984, 247530744, 247534323, 247538235, 247539928, 247540510, 247541853, 247547347, 247548674, 247549429, 247550905, 247551961, 247553534, 247558106, 247559428, 247559936, 247562496, 247565232, 247570895, 247572844, 247578663, 247581022, 247588046, 247593223, 247596806, 247598206, 247600551, 247601553, 247605014, 247605754, 247606951, 247608462, 247634988, 247636224, 247…
TU142	1361	1	-	9	524, 84, 107, 72, 148, 49, 91, 54, 232	255013060, 255019488, 255021306, 255022963, 255023111, 255030454, 255030792, 255035906, 255039830
TU143	5436	1	-	2	5303, 133	257367746, 257378697
TU144	2030	1	+	9	355, 148, 68, 90, 107, 69, 85, 85, 1023	264175845, 264176534, 264176758, 264176942, 264179558, 264179778, 264180622, 264180811, 264180973
TU145	2168	1	+	10	355, 138, 148, 68, 90, 107, 69, 85, 85, 1023	264175845, 264176291, 264176534, 264176758, 264176942, 264179558, 264179778, 264180622, 264180811, 264180973
TU146	3819	1	-	17	833, 192, 116, 143, 107, 152, 108, 105, 173, 126, 154, 103, 240, 219, 116, 92, 840	264181164, 264182292, 264182581, 264182776, 264183064, 264183296, 264183555, 264183850, 264184198, 264184847, 264185063, 264185375, 264185686, 264186226, 264188261, 264188677, 264192542
TU147	2595	1	+	2	68, 2527	267164050, 267166200
TU148	513	1	+	3	354, 38, 121	264772760, 264780812, 264783241
TU149	424	1	+	2	394, 30	271159866, 271369642
TU150	3137	1	+	3	266, 127, 2744	271660884, 271661839, 271716210
TU151	344	1	+	2	41, 303	280619834, 280625896
TU152	248	1	-	2	205, 43	283217525, 283258968
TU153	352	1	+	3	114, 141, 97	281980964, 282033083, 282035473
TU154	434	1	-	2	362, 72	293507339, 293508235
TU155	281	1	+	1	281	293629653
TU156	749	1	+	1	749	293630419
TU157	530	1	+	4	57, 116, 218, 139	293365216, 293366661, 293366860, 293369249
TU158	1265	1	+	7	155, 226, 206, 141, 273, 63, 201	293371696, 293372277, 293374933, 293376037, 293377759, 293378210, 293379665
TU159	315	1	-	2	166, 149	293381749, 293388408
TU160	444	1	+	2	233, 211	297312293, 297315282
TU161	308	1	-	2	175, 133	301530598, 301539895
TU162	3807	1	+	19	196, 50, 82, 77, 79, 104, 149, 85, 131, 108, 61, 66, 81, 139, 110, 102, 86, 155, 1946	302023327, 302059066, 302059674, 302062517, 302063895, 302065504, 302067340, 302069203, 302070057, 302071271, 302073495, 302075024, 302075737, 302078699, 302080027, 302081171, 302083173, 302088024, 302096261
TU163	2424	1	-	6	1490, 108, 407, 180, 94, 145	302293879, 302296561, 302298920, 302301532, 302303749, 302307024
TU164	2362	1	-	6	1490, 108, 407, 118, 94, 145	302293879, 302296561, 302298920, 302301532, 302303749, 302307024
TU165	2479	1	-	7	1490, 108, 407, 180, 94, 55, 145	302293879, 302296561, 302298920, 302301532, 302303749, 302305875, 302307024
TU166	400	1	+	2	59, 341	302310588, 302311693
TU167	949	1	+	2	843, 106	302314082, 302315861
TU168	4424	1	-	16	1656, 103, 98, 189, 116, 120, 42, 216, 174, 147, 115, 177, 437, 151, 251, 432	303108921, 303112807, 303114895, 303115993, 303116509, 303117225, 303117508, 303118234, 303122902, 303123316, 303123584, 303124486, 303124982, 303125628, 303128212, 303141965
TU169	470	1	+	3	35, 145, 290	303597606, 303599806, 303602324
TU170	342	1	+	2	138, 204	303806992, 303807423
TU171	320	1	+	2	138, 182	303806992, 303807445
TU172	272	1	+	2	120, 152	305772299, 305772636
TU173	1028	1	-	2	647, 381	307531429, 307532677
TU174	1087	1	-	2	647, 440	307531429, 307532618
TU175	4488	1	+	1	4488	308620469
TU176	1083	1	-	3	627, 193, 263	308650008, 308653419, 308654724
TU177	877	1	-	3	434, 193, 250	308650008, 308653419, 308659935
TU178	1534	1	+	3	107, 105, 1322	308674398, 308674939, 308675680
TU179	288	1	+	2	73, 215	310247691, 310254271
TU180	1114	1	+	2	138, 976	311920324, 311933841
TU181	807	1	-	2	181, 626	313791584, 313792225
TU182	1299	1	+	3	105, 76, 1118	313980758, 313981089, 313981261
TU183	1245	1	+	2	1146, 99	314084583, 314085944
TU184	3446	10	+	17	138, 85, 76, 99, 124, 104, 81, 138, 82, 126, 105, 29, 134, 158, 170, 111, 1686	127084, 137101, 138861, 140756, 143544, 144503, 146470, 147091, 151636, 154813, 156014, 156429, 156841, 159063, 161572, 163707, 164332
TU185	242	10	-	3	42, 98, 102	2069256, 2069920, 2070619
TU186	507	10	+	2	139, 368	10572357, 10574602
TU187	518	10	-	2	216, 302	10551961, 10564111
TU188	1028	10	-	4	742, 148, 72, 66	12363741, 12367960, 12369921, 12370080
TU189	427	10	+	2	54, 373	13038823, 13042071
TU190	1642	10	+	5	58, 226, 76, 1140, 142	13082524, 13087565, 13091475, 13094826, 13096807
TU191	1649	10	+	5	65, 226, 76, 1140, 142	13084324, 13087565, 13091475, 13094826, 13096807
TU192	1443	10	+	4	85, 76, 1140, 142	13090850, 13091475, 13094826, 13096807
TU193	257	10	+	2	30, 227	13426857, 13432329
TU194	257	10	-	3	95, 78, 84	13553003, 13553185, 13553517
TU195	247	10	-	2	49, 198	13557005, 13557969
TU196	290	10	+	2	143, 147	11807659, 11808254
TU197	9097	10	+	35	1636, 62, 124, 82, 48, 76, 102, 100, 99, 149, 80, 90, 140, 217, 144, 83, 65, 91, 128, 214, 98, 106, 161, 229, 174, 107, 67, 71, 36, 75, 219, 90, 221, 159, 3554	11837979, 11858995, 11877655, 11878615, 11880737, 11880861, 11881511, 11883980, 11887316, 11891725, 11892674, 11892879, 11894679, 11897234, 11898007, 11898385, 11898964, 11902338, 11905234, 11906551, 11907136, 11912360, 11913455, 11914829, 11917459, 11917731, 11920584, 11923438, 11925377, 11926644, 11926982, 11927975, 11928251, 11929912, 11930264
TU198	2286	10	-	2	2123, 163	13777068, 13780348
TU199	351	10	-	2	226, 125	14882416, 14885409
TU200	2396	10	-	2	2200, 196	15973540, 15977172
TU201	7749	10	+	24	77, 180, 200, 80, 64, 38, 143, 52, 109, 71, 81, 124, 134, 138, 154, 107, 87, 63, 163, 106, 168, 116, 66, 5228	15976401, 15979715, 15982424, 15985316, 15988399, 15989379, 15992124, 15993531, 15993956, 15995159, 15997577, 15998329, 15998544, 16000484, 16001500, 16003715, 16003950, 16004695, 16007269, 16009273, 16011338, 16012134, 16012781, 16015158
TU202	608	10	+	4	64, 115, 64, 365	19937340, 19941375, 19941590, 19942548
TU203	288	10	-	3	139, 58, 91	21350125, 21352778, 21355312
TU204	1040	10	-	2	809, 231	21533749, 21568471
TU205	6619	10	+	16	158, 537, 167, 184, 207, 94, 263, 184, 160, 163, 406, 231, 2574, 197, 151, 943	20187337, 20398665, 20453387, 20545442, 20623985, 20629080, 20630239, 20682524, 20700989, 20734001, 20735592, 20736124, 20736427, 20751821, 20752464, 20755819
TU206	246	10	-	2	211, 35	21726297, 21740539
TU207	235	10	-	2	149, 86	21767043, 21767642
TU208	429	10	+	3	101, 59, 269	22100198, 22101168, 22102753
TU209	2977	10	+	2	191, 2786	22598773, 22599553
TU210	2975	10	+	2	191, 2784	22598773, 22599555
TU211	271	10	+	2	93, 178	26368334, 26370220
TU212	1151	10	-	2	962, 189	26506013, 26508432
TU213	521	10	-	2	330, 191	26506977, 26508432
TU214	3022	10	+	2	110, 2912	25755252, 25782101
TU215	1177	10	+	6	112, 113, 109, 225, 143, 475	28635319, 28636082, 28636347, 28637335, 28638274, 28639258
TU216	1355	10	-	5	1044, 71, 68, 94, 78	28715524, 28717041, 28717295, 28717476, 28718302
TU217	1333	10	-	9	628, 145, 87, 117, 75, 63, 61, 44, 113	31339167, 31342998, 31345013, 31364222, 31421018, 31421493, 31451601, 31462178, 31473582
TU218	1236	10	-	7	628, 145, 87, 117, 75, 63, 121	31339167, 31342998, 31345013, 31364222, 31421018, 31421493, 31421649
TU219	1073	10	-	2	1042, 31	34473210, 34671430
TU220	265	10	-	2	151, 114	34620364, 34625459
TU221	1058	10	+	3	40, 126, 892	35428543, 35457049, 35495481
TU222	1097	10	+	3	102, 103, 892	35429850, 35457049, 35495481
TU223	3659	10	+	3	112, 135, 3412	37085265, 37086229, 37089098
TU224	1071	10	-	10	119, 109, 80, 31, 98, 218, 100, 140, 72, 104	37446481, 37448853, 37449877, 37454450, 37457610, 37465101, 37465402, 37468946, 37470885, 37472924
TU225	441	10	+	2	181, 260	37550846, 37570654
TU226	354	10	+	2	94, 260	37555356, 37570654
TU227	349	10	-	2	177, 172	38119107, 38119646
TU228	368	10	-	2	177, 191	38119107, 38119610
TU229	433	10	-	3	82, 225, 126	43152963, 43157820, 43289278
TU230	1382	10	-	2	1184, 198	43834156, 43878946
TU231	2541	10	+	3	158, 56, 2327	44066482, 44070567, 44072921
TU232	722	10	-	4	369, 52, 125, 176	44108211, 44110039, 44113428, 44120136
TU233	558	10	-	3	369, 125, 64	44108211, 44113428, 44120494
TU234	319	10	+	2	233, 86	49812910, 49813393
TU235	733	10	+	2	137, 596	49897773, 49996292
TU236	1400	10	-	3	1087, 83, 230	51485529, 51486956, 51533393
TU237	1671	10	-	3	1274, 167, 230	51523941, 51529736, 51533393
TU238	380	10	+	2	61, 319	53957629, 53965752
TU239	1276	10	-	6	774, 52, 144, 65, 98, 143	53214923, 53216174, 53216822, 53222667, 53223842, 53334319
TU240	1080	10	-	4	774, 65, 98, 143	53214923, 53222667, 53223842, 53334319
TU241	1466	10	-	3	1225, 98, 143	53221507, 53223842, 53334319
TU242	1153	10	+	2	152, 1001	55751210, 55758524
TU243	808	10	-	4	316, 80, 160, 252	59017768, 59028039, 59031711, 59032129
TU244	483	10	-	4	145, 80, 160, 98	59022743, 59028039, 59031711, 59032030
TU245	260	10	-	2	200, 60	59370440, 59370959
TU246	373	10	-	3	227, 79, 67	61552838, 61616438, 61616848
TU247	1495	10	+	1	1495	58733345
TU248	533	10	+	1	533	58856973
TU249	417	10	-	2	297, 120	62516294, 62523191
TU250	3595	10	+	15	180, 87, 68, 83, 40, 81, 108, 110, 49, 121, 95, 66, 100, 153, 2254	65994873, 66012329, 66137778, 66139986, 66147604, 66158458, 66166309, 66171808, 66174147, 66175844, 66179238, 66179959, 66180118, 66183366, 66193746
TU251	822	10	+	5	70, 157, 127, 56, 412	69137072, 69137481, 69163825, 69165122, 69167375
TU252	677	10	+	5	70, 157, 238, 54, 158	69137072, 69137481, 69163825, 69165124, 69166004
TU253	820	10	+	5	70, 157, 127, 54, 412	69137072, 69137481, 69163825, 69165124, 69167375
TU254	424	10	+	2	160, 264	69410591, 69410875
TU255	896	10	+	2	156, 740	69485903, 69487897
TU256	706	10	+	2	673, 33	69494604, 69497066
TU257	1165	10	-	2	959, 206	69342671, 69348516
TU258	3206	10	-	19	166, 107, 126, 198, 76, 122, 100, 137, 87, 88, 223, 169, 95, 93, 191, 366, 599, 156, 107	71070949, 71185903, 71187346, 71187968, 71188684, 71191037, 71191248, 71195151, 71196355, 71196516, 71197297, 71198159, 71200226, 71201048, 71203278, 71205250, 71209434, 71212219, 71223978
TU259	3050	10	-	18	166, 107, 126, 198, 76, 122, 100, 137, 87, 88, 223, 169, 95, 93, 191, 366, 599, 107	71070949, 71185903, 71187346, 71187968, 71188684, 71191037, 71191248, 71195151, 71196355, 71196516, 71197297, 71198159, 71200226, 71201048, 71203278, 71205250, 71209434, 71223978
TU260	578	10	+	2	133, 445	71084397, 71085040
TU261	8124	10	-	20	1053, 182, 106, 154, 126, 3609, 156, 25, 171, 874, 246, 720, 63, 73, 104, 101, 100, 20, 131, 110	71313419, 71314884, 71317682, 71318331, 71319317, 71322878, 71330789, 71331048, 71331143, 71331326, 71335205, 71339205, 71344926, 71345088, 71349472, 71350431, 71352451, 71352642, 71352741, 71352987
TU262	973	10	-	5	630, 130, 89, 63, 61	71395159, 71401684, 71484714, 71487398, 71487548
TU263	2192	10	-	4	1990, 89, 63, 50	71457577, 71484714, 71487398, 71487738
TU264	1588	10	+	3	82, 322, 1184	72166948, 72168577, 72170174
TU265	1385	10	+	3	82, 301, 1002	72166948, 72168212, 72174450
TU266	1400	10	+	3	76, 322, 1002	72166949, 72168577, 72174450
TU267	1799	10	-	2	1365, 434	72192456, 72201365
TU268	2855	10	-	3	2277, 233, 345	72213962, 72221516, 72222075
TU269	711	10	-	2	366, 345	72221383, 72222075
TU270	397	10	-	2	340, 57	72937962, 72938611
TU271	381	10	-	2	61, 320	72939323, 72940596
TU272	223	10	-	2	59, 164	73712102, 73712897
TU273	184	10	+	2	104, 80	73620191, 73628576
TU274	459	10	-	5	50, 112, 122, 124, 51	76119698, 76119837, 76120693, 76121339, 76126427
TU275	459	10	-	5	50, 107, 127, 124, 51	76119698, 76119837, 76120688, 76121339, 76126427
TU276	726	10	+	3	285, 116, 325	76375894, 76387737, 76389543
TU277	594	10	+	1	594	76770967
TU278	222	10	+	1	222	76788122
TU279	864	10	-	2	723, 141	76934588, 76948915
TU280	287	11	-	2	26, 261	436, 1890
TU281	586	11	-	4	210, 83, 152, 141	159263, 203764, 207655, 220134
TU282	393	11	-	3	61, 152, 180	205801, 207655, 220134
TU283	330	11	+	3	64, 98, 168	536234, 542867, 543550
TU284	428	11	+	2	305, 123	2344627, 2351684
TU285	597	11	-	2	513, 84	2496086, 2499115
TU286	2424	11	+	3	135, 127, 2162	2485808, 2486055, 2488866
TU287	713	11	-	3	408, 136, 169	4112463, 4133708, 4191851
TU288	188	11	-	2	129, 59	3585234, 3587729
TU289	2974	11	-	4	2533, 143, 250, 48	5163970, 5172016, 5172489, 5173831
TU290	2181	11	-	4	1018, 143, 663, 357	5167649, 5172016, 5172489, 5173831
TU291	1085	11	-	5	314, 78, 87, 109, 497	6456097, 6456709, 6463804, 6469606, 6517233
TU292	835	11	-	2	297, 538	6898932, 6899327
TU293	336	11	+	2	148, 188	6898103, 6899687
TU294	562	11	+	3	133, 301, 128	9777176, 9912568, 9913573
TU295	287	11	-	2	66, 221	9801449, 9894479
TU296	419	11	-	3	56, 165, 198	12259809, 12261991, 12262967
TU297	416	11	-	2	55, 361	12811884, 12814415
TU298	723	11	+	2	110, 613	12772536, 12775109
TU299	291	11	+	2	98, 193	13237434, 13319696
TU300	318	11	-	4	55, 57, 179, 27	13842054, 13846787, 13846919, 13847192
TU301	813	11	-	2	780, 33	14464452, 14497068
TU302	1223	11	-	4	883, 109, 131, 100	16402467, 16404395, 16406593, 16407814
TU303	502	11	+	3	378, 68, 56	16459522, 16537073, 16552019
TU304	263	11	+	2	207, 56	16541639, 16552019
TU305	1166	11	-	2	853, 313	18185249, 18187380
TU306	523	11	+	2	425, 98	19567806, 19591312
TU307	593	11	+	3	21, 84, 488	18733693, 18735030, 18762921
TU308	632	11	+	2	144, 488	18734970, 18762921
TU309	960	11	-	3	522, 121, 317	18740706, 18858028, 18860020
TU310	452	11	+	2	241, 211	22320038, 22321088
TU311	446	11	+	2	241, 205	22320038, 22321094
TU312	2952	11	+	18	54, 65, 111, 88, 164, 130, 133, 82, 166, 143, 96, 196, 79, 115, 134, 124, 125, 947	21535004, 21568127, 21570344, 21649869, 21650597, 21651197, 21654433, 21656159, 21658294, 21660886, 21663714, 21666328, 21669308, 21669948, 21670975, 21677216, 21681084, 21684902
TU313	482	11	+	2	313, 169	26321435, 26321842
TU314	1265	11	+	11	368, 59, 84, 74, 84, 74, 94, 84, 74, 100, 170	24760226, 24782335, 24784925, 24789636, 24790973, 24805988, 24825293, 24837337, 24857020, 24860763, 24864693
TU315	1506	11	-	2	1184, 322	34987645, 34989508
TU316	1444	11	+	8	336, 66, 53, 214, 279, 109, 103, 284	52693844, 52695367, 52697059, 52700291, 52703874, 52706654, 52707930, 52709442
TU317	1742	11	-	5	926, 172, 123, 352, 169	53771157, 53778988, 53780184, 53783272, 53788564
TU318	453	11	-	2	208, 245	56949119, 56949623
TU319	491	11	+	2	55, 436	66609191, 66613187
TU320	244	11	+	2	127, 117	70780089, 70781168
TU321	1522	11	+	2	120, 1402	75606264, 75619055
TU322	1318	11	+	8	170, 189, 102, 94, 168, 125, 120, 350	75927401, 75995895, 75999987, 76001806, 76003220, 76008153, 76023836, 76026129
TU323	1295	11	-	3	1099, 169, 27	76548800, 76606679, 76611019
TU324	1539	11	-	4	1099, 172, 169, 99	76548800, 76562085, 76606679, 76611051
TU325	648	11	+	2	312, 336	78500610, 78505146
TU326	756	11	+	3	84, 97, 575	86370571, 86371679, 86373003
TU327	2779	11	-	11	646, 906, 137, 69, 130, 146, 186, 158, 109, 57, 235	74626969, 74697345, 74701830, 74703134, 74704088, 74705898, 74707903, 74714005, 74714427, 74720950, 74761646
TU328	974	11	-	3	737, 198, 39	86485472, 86487880, 86488688
TU329	2323	11	+	13	66, 67, 107, 24, 98, 51, 166, 144, 69, 152, 167, 76, 1136	86489893, 86495547, 86498786, 86500099, 86500998, 86501630, 86502304, 86502750, 86503641, 86504957, 86505412, 86506478, 86510502
TU330	516	11	-	2	488, 28	87015073, 87015963
TU331	1524	12	+	4	357, 386, 60, 721	497174, 554563, 560775, 561737
TU332	480	12	+	3	302, 81, 97	686772, 741695, 742501
TU333	440	12	+	2	56, 384	743365, 743537
TU334	4429	12	-	3	2790, 1571, 68	329801, 332683, 339029
TU335	791	12	-	5	173, 223, 120, 98, 177	995163, 996269, 996791, 999718, 1009331
TU336	1036	12	-	6	173, 223, 120, 98, 208, 214	995163, 996269, 996791, 999718, 1022548, 1022858
TU337	960	12	-	2	237, 723	1038358, 1041178
TU338	2042	12	-	2	1857, 185	1126537, 1128612
TU339	2108	12	+	2	1784, 324	1574021, 1578630
TU340	468	12	-	3	209, 111, 148	1426941, 1428731, 1428986
TU341	534	12	-	3	25, 276, 233	2519684, 2526316, 2548169
TU342	1046	12	-	2	800, 246	2525792, 2527910
TU343	608	12	+	2	451, 157	2604690, 2608837
TU344	953	12	-	2	897, 56	2604690, 2607662
TU345	1878	12	-	2	1509, 369	2611352, 2613872
TU346	3118	12	+	13	153, 83, 65, 67, 119, 81, 113, 149, 112, 77, 72, 155, 1872	3432973, 3451403, 3452756, 3455276, 3455540, 3455904, 3456821, 3458747, 3459260, 3464341, 3517437, 3518344, 3520848
TU347	394	12	+	3	64, 125, 205	4273287, 4273687, 4276304
TU348	594	12	+	3	264, 125, 205	4273314, 4273687, 4276304
TU349	553	12	+	3	223, 125, 205	4273314, 4273687, 4276304
TU350	5450	12	+	18	401, 60, 111, 98, 64, 144, 110, 151, 476, 155, 113, 129, 90, 697, 137, 204, 58, 2252	4906900, 5002860, 5003020, 5005773, 5006277, 5007525, 5007955, 5008186, 5008556, 5009407, 5009789, 5009993, 5010765, 5012061, 5013003, 5015097, 5015388, 5015594
TU351	764	12	+	3	531, 160, 73	5406160, 5406977, 5412233
TU352	3099	12	-	6	1817, 66, 172, 234, 96, 714	5421057, 5423611, 5423813, 5424070, 5425001, 5426216
TU353	1682	12	+	6	94, 139, 104, 84, 100, 1161	4609457, 4798855, 4800484, 4802337, 4804160, 4805195
TU354	912	12	+	4	57, 97, 81, 677	4689165, 4693479, 4694503, 4707579
TU355	890	12	-	2	553, 337	5703418, 5704386
TU356	4310	12	-	19	2154, 102, 152, 101, 118, 152, 66, 84, 107, 132, 123, 135, 122, 70, 44, 71, 163, 94, 320	6033207, 6035932, 6036405, 6038798, 6039007, 6039891, 6040250, 6040466, 6047527, 6047884, 6048226, 6048452, 6051283, 6054209, 6055773, 6057441, 6060090, 6063983, 6066044
TU357	293	12	-	2	170, 123	7896023, 7898940
TU358	828	12	-	2	666, 162	8853642, 8854987
TU359	1302	12	+	2	324, 978	9093669, 9112413
TU360	1531	12	+	2	448, 1083	9113928, 9116020
TU361	423	12	-	2	263, 160	10271670, 10276921
TU362	619	12	+	2	393, 226	10275818, 10279547
TU363	428	12	+	2	397, 31	10275818, 10304889
TU364	424	12	+	2	393, 31	10275818, 10304889
TU365	393	12	+	4	66, 95, 120, 112	11331548, 11331727, 11332879, 11335399
TU366	663	12	+	2	190, 473	12456032, 12458088
TU367	223	12	+	4	21, 51, 107, 44	12502978, 12507222, 12508927, 12509218
TU368	208	12	+	3	52, 77, 79	12509532, 12510429, 12513120
TU369	489	12	+	2	241, 248	14719043, 14728879
TU370	2274	12	+	10	47, 224, 207, 188, 356, 132, 130, 139, 180, 671	14494884, 14508499, 14515446, 14534793, 14536598, 14537421, 14546156, 14547412, 14551134, 14552626
TU371	1946	12	+	8	150, 188, 356, 132, 130, 139, 180, 671	14530716, 14534793, 14536598, 14537421, 14546156, 14547412, 14551134, 14552626
TU372	450	12	+	2	137, 313	17730802, 17746369
TU373	329	12	+	3	137, 130, 62	17730802, 17740988, 17742610
TU374	3882	12	+	21	45, 86, 100, 40, 167, 108, 76, 156, 200, 166, 75, 188, 96, 157, 134, 67, 80, 135, 114, 56, 1636	17490802, 17524390, 17525694, 17528412, 17534836, 17538569, 17539140, 17542267, 17579243, 17595431, 17596448, 17596621, 17604006, 17607709, 17612615, 17624304, 17627062, 17649863, 17651345, 17654638, 17655150
TU375	463	12	+	2	180, 283	19279926, 19280787
TU376	3316	12	+	7	150, 108, 325, 187, 107, 416, 2023	19991282, 19999659, 20000833, 20001260, 20001542, 20001867, 20003050
TU377	476	12	-	2	331, 145	20156302, 20157837
TU378	250	12	-	2	36, 214	22091999, 22094198
TU379	3104	12	-	8	1572, 159, 205, 177, 161, 142, 149, 539	22356031, 22358161, 22360151, 22361820, 22362146, 22364448, 22365968, 22381137
TU380	303	12	+	3	243, 28, 32	22518330, 22518949, 22519994
TU381	538	12	+	3	63, 67, 408	22553538, 22554211, 22555907
TU382	3693	12	-	9	1289, 271, 221, 126, 162, 157, 83, 1302, 82	21688107, 21689827, 21692385, 21693948, 21694186, 21694989, 21695775, 21697284, 21699522
TU383	771	12	-	4	221, 271, 221, 58	21985586, 21986238, 21988802, 21990364
TU384	266	12	+	2	68, 198	21329921, 21330084
TU385	922	12	+	4	523, 83, 157, 159	21326301, 21327885, 21328324, 21329074
TU386	978	12	+	4	53, 98, 77, 750	23040093, 23045946, 23046790, 23046954
TU387	687	12	+	3	317, 175, 195	23985194, 23987179, 23987554
TU388	984	12	-	2	37, 947	23997259, 23997849
TU389	229	12	-	2	181, 48	24077036, 24078041
TU390	287	12	+	2	62, 225	24290206, 24291595
TU391	3120	12	-	6	1471, 145, 116, 148, 1178, 62	25434549, 25445763, 25446391, 25446868, 25450089, 25494951
TU392	218	12	+	2	161, 57	26174424, 26175003
TU393	876	12	+	2	116, 760	26175127, 26175426
TU394	8780	12	-	3	8432, 229, 119	26659232, 26680386, 26683254
TU395	9203	12	-	4	8432, 423, 229, 119	26659232, 26667827, 26680386, 26683254
TU396	299	12	-	3	127, 122, 50	26749655, 26749985, 26750200
TU397	287	12	-	2	167, 120	27111067, 27112456
TU398	216	12	-	2	144, 72	27366731, 27373163
TU399	3831	12	+	26	174, 138, 157, 9, 51, 24, 6, 47, 58, 9, 60, 6, 126, 152, 156, 180, 88, 123, 93, 207, 95, 131, 156, 67, 108, 1410	20634167, 20671169, 20674434, 20675225, 20676737, 20684420, 20688979, 20689487, 20689741, 20689838, 20692113, 20692233, 20698124, 20698481, 20699062, 20699590, 20701932, 20702119, 20702562, 20703368, 20704129, 20704317, 20704898, 20705702, 20706108, 20707222
TU400	1957	12	+	2	1911, 46	20709903, 20712808
TU401	584	12	-	4	332, 65, 82, 105	32004662, 32005545, 32009780, 32010565
TU402	4593	12	+	2	223, 4370	32299466, 32304576
TU403	348	12	-	2	203, 145	33294726, 33302539
TU404	402	12	+	2	338, 64	33968274, 33968869
TU405	682	12	-	3	103, 196, 383	34078659, 34079068, 34080493
TU406	656	12	-	3	103, 196, 357	34078659, 34079068, 34080519
TU407	506	12	-	4	30, 66, 172, 238	34140877, 34147860, 34151221, 34153174
TU408	2527	12	-	4	1827, 526, 99, 75	34134361, 34137689, 34140303, 34140480
TU409	551	12	+	4	45, 155, 73, 278	34709628, 34826017, 34827888, 34830553
TU410	1001	12	-	4	547, 109, 44, 301	36812872, 36817453, 36818663, 36856478
TU411	2174	12	+	4	79, 87, 177, 1831	37074687, 37094023, 37101865, 37108442
TU412	2470	12	+	6	28, 236, 111, 87, 177, 1831	37074738, 37075746, 37077809, 37094023, 37101865, 37108442
TU413	633	12	-	2	486, 147	37437945, 37439067
TU414	911	12	+	3	407, 93, 411	39662775, 39664073, 39665338
TU415	1016	12	+	2	208, 808	40395101, 40402095
TU416	2097	12	+	23	27, 127, 107, 60, 92, 158, 89, 80, 25, 51, 36, 16, 26, 10, 30, 58, 30, 37, 30, 15, 49, 137, 807	40496494, 40499328, 40508532, 40509632, 40520409, 40523028, 40525130, 40526397, 40526993, 40529978, 40532585, 40534695, 40540995, 40541506, 40544139, 40544496, 40544703, 40544830, 40546036, 40547042, 40547983, 40548287, 40548566
TU417	365	12	+	5	35, 52, 85, 103, 90	41290966, 41292775, 41292912, 41293080, 41293310
TU418	264	12	-	2	95, 169	41723114, 41725487
TU419	416	12	-	3	279, 85, 52	44658178, 44662244, 44663251
TU420	221	12	-	2	63, 158	45020431, 45021464
TU421	709	12	-	4	71, 127, 189, 322	45148492, 45150315, 45151747, 45165499
TU422	257	12	-	3	77, 143, 37	46121981, 46124124, 46136581
TU423	2839	12	+	3	106, 148, 2585	49033771, 49035919, 49036580
TU424	5294	12	+	11	39, 220, 85, 75, 207, 169, 103, 229, 102, 157, 3908	50398405, 50456559, 50480102, 50480704, 50481685, 50490585, 50493890, 50494708, 50497468, 50500218, 50501274
TU425	573	12	-	3	317, 149, 107	51966151, 51968167, 51969808
TU426	525	12	+	3	31, 136, 358	52093190, 52094793, 52095010
TU427	754	12	+	6	104, 169, 99, 166, 154, 62	52096279, 52097900, 52098226, 52098741, 52101567, 52102250
TU428	558	12	+	4	91, 79, 112, 276	54055208, 54055872, 54059125, 54060102
TU429	555	12	+	4	81, 79, 119, 276	54055218, 54055872, 54059125, 54060102
TU430	534	12	+	2	123, 411	54703617, 54704041
TU431	634	12	+	3	410, 81, 143	54722616, 54725140, 54725390
TU432	1962	12	-	15	772, 55, 80, 84, 138, 73, 85, 136, 68, 60, 197, 45, 61, 31, 77	54280720, 54281761, 54281929, 54282087, 54282858, 54283276, 54283601, 54283882, 54284157, 54284598, 54284972, 54285370, 54285524, 54286183, 54419543
TU433	298	12	+	3	90, 130, 78	54417706, 54417952, 54418214
TU434	760	12	+	2	552, 208	55532269, 55534975
TU435	907	12	+	3	552, 35, 320	55532269, 55536781, 55542925
TU436	1467	12	-	3	1079, 309, 79	56975444, 56978972, 56993045
TU437	1466	12	-	3	1078, 309, 79	56975444, 56978972, 56993045
TU438	309	12	-	2	85, 224	59218727, 59219754
TU439	269	12	-	2	166, 103	57137312, 57198042
TU440	1720	12	+	8	144, 39, 110, 100, 121, 79, 145, 982	60164338, 60164779, 60165109, 60165486, 60165669, 60165967, 60166465, 60167005
TU441	1205	12	-	2	272, 933	62218212, 62218589
TU442	2653	12	-	5	2173, 81, 62, 51, 286	62257411, 62259816, 62260299, 62260782, 62261048
TU443	2676	12	-	5	2173, 104, 62, 51, 286	62257411, 62259816, 62260299, 62260782, 62261048
TU444	1058	12	-	3	863, 132, 63	62683945, 62691809, 62694062
TU445	622	12	-	2	236, 386	62727980, 62728483
TU446	512	12	-	3	236, 174, 102	62727980, 62728483, 62728767
TU447	254	12	+	2	197, 57	63205765, 63217868
TU448	250	12	+	2	197, 53	63205765, 63217872
TU449	210	13	-	2	51, 159	8162145, 8162478
TU450	217	13	-	2	51, 166	8162145, 8162471
TU451	584	13	+	4	185, 85, 91, 223	16382084, 16399298, 16451001, 16453969
TU452	1124	13	+	5	273, 242, 192, 65, 352	16714896, 16715760, 16716464, 16717754, 16758033
TU453	1126	13	+	5	273, 242, 192, 83, 336	16714896, 16715760, 16716464, 16717754, 16717958
TU454	388	13	+	2	125, 263	18780801, 18790790
TU455	400	13	-	2	50, 350	21177359, 21184969
TU456	2766	13	+	6	199, 162, 105, 61, 119, 2120	26890891, 26897661, 26902704, 26902916, 26904388, 26909166
TU457	338	13	-	3	50, 229, 59	26903658, 27043546, 27046130
TU458	662	13	-	3	452, 86, 124	27671556, 27674973, 27801363
TU459	554	13	-	2	494, 60	29409673, 29478572
TU460	1612	13	+	2	66, 1546	30793680, 30796698
TU461	2747	13	-	8	1649, 131, 96, 82, 97, 125, 330, 237	30991118, 30995103, 30998614, 30998818, 30999572, 31004964, 31029037, 31054473
TU462	2193	13	-	2	2157, 36	31802033, 31805434
TU463	1522	13	+	6	272, 95, 107, 55, 96, 897	33878331, 33880474, 33881251, 33882285, 33888188, 33890964
TU464	4870	13	-	13	2173, 190, 113, 82, 93, 114, 293, 60, 202, 216, 107, 123, 1104	33909388, 33911685, 33913569, 33914634, 33917839, 33919749, 33921573, 33921984, 33922576, 33927098, 33928606, 33954372, 33955465
TU465	4020	13	+	16	180, 64, 344, 68, 64, 151, 122, 110, 118, 51, 22, 152, 144, 69, 84, 2277	34821402, 34824429, 34826943, 34853743, 34856834, 34859051, 34860538, 34862812, 34864729, 34865816, 34865957, 34867784, 34869008, 34869770, 34870968, 34871289
TU466	611	13	-	2	566, 45	35075791, 35077739
TU467	899	13	-	2	561, 338	35147251, 35148082
TU468	665	13	-	2	299, 366	35818156, 35819779
TU469	2399	13	+	9	772, 43, 142, 161, 129, 130, 154, 215, 653	35890821, 35906452, 35906751, 35907063, 35909124, 35909615, 35909828, 35910338, 35911498
TU470	370	13	+	2	235, 135	36961380, 36961715
TU471	4170	13	+	2	254, 3916	36880931, 36885598
TU472	2231	13	+	4	48, 182, 137, 1864	12255237, 12255854, 12256236, 12256991
TU473	889	13	+	1	889	37286564
TU474	3124	13	+	8	829, 286, 110, 191, 212, 116, 236, 1144	37297685, 37300933, 37301890, 37303363, 37304945, 37305333, 37306999, 37307445
TU475	1755	13	+	2	975, 780	37396130, 37397349
TU476	3543	13	-	3	2005, 435, 1103	37396130, 37400711, 37402624
TU477	5881	13	-	16	2802, 136, 71, 156, 202, 211, 184, 158, 146, 264, 158, 186, 212, 643, 106, 246	37897816, 37902875, 37903203, 37906379, 37913559, 37914375, 37915287, 37921510, 37924554, 37934641, 37935598, 37937343, 37949747, 37952465, 37965104, 37968614
TU478	2999	13	-	2	2802, 197	37897816, 37902875
TU479	448	13	-	4	60, 142, 214, 32	37977117, 37979480, 37985269, 37986932
TU480	296	13	+	2	132, 164	37546718, 37547826
TU481	3134	13	-	13	1058, 164, 265, 141, 96, 154, 133, 94, 174, 105, 111, 171, 468	39033839, 39036002, 39036923, 39038109, 39038715, 39039873, 39041692, 39042039, 39042630, 39043089, 39044089, 39054538, 39057678
TU482	694	13	+	2	198, 496	44541169, 44561533
TU483	2921	13	-	19	866, 95, 62, 204, 375, 141, 201, 119, 120, 163, 145, 32, 18, 10, 28, 12, 63, 154, 113	44580753, 44599568, 44645508, 44655905, 44677075, 44690305, 44740446, 44742993, 44744275, 44745006, 44745857, 44747542, 44749542, 44761827, 44762365, 44764483, 44776300, 44783260, 44820572
TU484	381	13	+	2	111, 270	45609547, 45630510
TU485	246	13	-	3	72, 30, 144	45738425, 45820381, 45823055
TU486	3445	13	+	3	266, 70, 3109	44219715, 44226337, 44227908
TU487	315	13	-	4	53, 69, 49, 144	46528916, 46655927, 46888373, 46973771
TU488	273	13	+	2	232, 41	60043207, 60044442
TU489	251	13	-	3	27, 127, 97	67677151, 67677815, 67681329
TU490	2254	13	+	3	40, 71, 2143	68038503, 68038829, 68045398
TU491	723	13	-	2	570, 153	73149566, 73153262
TU492	1776	13	+	11	45, 193, 83, 111, 92, 177, 96, 84, 96, 135, 664	73270702, 73271270, 73271694, 73274312, 73274716, 73275877, 73276137, 73277158, 73277425, 73277719, 73278586
TU493	1972	13	+	10	444, 83, 111, 92, 167, 96, 84, 96, 135, 664	73271019, 73271694, 73274312, 73274716, 73275877, 73276137, 73277158, 73277425, 73277719, 73278586
TU494	5139	13	+	46	425, 76, 141, 68, 104, 61, 53, 79, 125, 88, 105, 101, 106, 36, 144, 135, 132, 111, 114, 11, 61, 4, 101, 74, 147, 101, 116, 109, 108, 113, 144, 117, 129, 119, 111, 131, 94, 126, 94, 72, 39, 75, 75, 147, 96, 421	73313717, 73316239, 73317887, 73318619, 73319537, 73319848, 73321619, 73324935, 73326106, 73328084, 73328985, 73329728, 73330181, 73331001, 73334936, 73338738, 73340772, 73342476, 73349233, 73350020, 73350405, 73351213, 73351579, 73352116, 73352478, 73353151, 73353551, 73355617, 73356583, 73357229, 73358973, 73361365, 73362475, 73362739, 73366507, 73367721, 73368709, 73369306, 73370452, 73371524,…
TU495	3168	13	-	5	2681, 121, 223, 77, 66	74916758, 74919836, 74924947, 75071540, 75088153
TU496	3185	13	-	5	2681, 121, 223, 77, 83	74916758, 74919836, 74924947, 75071540, 75087838
TU497	3076	13	-	4	2681, 121, 223, 51	74916758, 74919836, 74924947, 74939763
TU498	529	13	+	2	34, 495	76941536, 76944064
TU499	261	13	-	3	129, 61, 71	79310753, 79313539, 79327559
TU500	851	13	-	4	129, 61, 223, 438	79310753, 79313539, 79367639, 79368318
TU501	521	12	+	2	82, 439	62293882, 62307382
TU502	1500	13	+	4	994, 127, 137, 242	79433158, 79450173, 79451132, 79452294
TU503	2096	13	+	3	758, 1096, 242	79433158, 79450173, 79452294
TU504	761	13	+	3	101, 135, 525	80905011, 80910824, 80911192
TU505	3336	13	+	5	2949, 109, 73, 124, 81	80736235, 80754586, 80755164, 80756769, 80827640
TU506	388	13	+	2	307, 81	80823831, 80827640
TU507	758	13	+	2	167, 591	82981098, 82982164
TU508	375	13	-	2	237, 138	86699518, 86702116
TU509	4956	13	+	7	262, 165, 78, 101, 67, 290, 3993	89592165, 89609750, 89614165, 89616485, 89625321, 89626388, 89630020
TU510	1037	13	+	2	214, 823	88097514, 88294430
TU511	4461	13	+	3	54, 105, 4302	89987206, 89988677, 90030544
TU512	522	13	-	3	251, 105, 166	90306269, 90337012, 90378096
TU513	7761	13	+	12	1101, 46, 90, 110, 87, 85, 105, 128, 136, 76, 107, 5690	81402927, 81411038, 81411203, 81528677, 81529611, 81530336, 81531191, 81531469, 81536245, 81537545, 81537772, 81538580
TU514	356	13	+	2	74, 282	98403441, 98403801
TU515	430	13	-	2	359, 71	99058723, 99060538
TU516	2421	13	+	6	717, 26, 60, 58, 9, 1551	101331228, 101332247, 101333235, 101336105, 101341306, 101346527
TU517	6132	13	-	23	3131, 355, 60, 80, 147, 85, 125, 108, 180, 98, 95, 72, 162, 108, 172, 121, 204, 94, 171, 140, 246, 147, 31	103429407, 103435711, 103436496, 103438035, 103438345, 103440529, 103444528, 103445981, 103446179, 103449260, 103454465, 103457685, 103463823, 103474887, 103481228, 103485440, 103494876, 103499288, 103510613, 103514945, 103524301, 103526563, 103634057
TU518	556	13	-	3	200, 93, 263	104600126, 104659722, 104660715
TU519	724	13	+	2	691, 33	104750396, 104753244
TU520	2896	13	-	3	2341, 76, 479	98825573, 98829093, 98829452
TU521	505	13	-	2	94, 411	108851613, 108853314
TU522	256	13	-	2	190, 66	109119019, 109122315
TU523	357	13	+	2	133, 224	111049463, 111050208
TU524	703	13	+	3	497, 116, 90	117505487, 117506697, 117553307
TU525	356	13	+	2	131, 225	120291973, 120292207
TU526	615	13	+	2	486, 129	118437964, 118439612
TU527	472	13	-	2	416, 56	130160804, 130165515
TU528	6836	13	+	7	38, 981, 185, 119, 189, 189, 5135	131008847, 131013233, 131025431, 131026406, 131031831, 131033090, 131039848
TU529	6842	13	+	7	38, 981, 185, 125, 189, 189, 5135	131008847, 131013233, 131025431, 131026400, 131031831, 131033090, 131039848
TU530	758	13	+	3	59, 81, 618	132537158, 132559082, 132562584
TU531	614	13	+	3	157, 139, 318	134137343, 134138843, 134139801
TU532	596	13	+	3	157, 121, 318	134137343, 134138843, 134139801
TU533	659	13	+	4	43, 216, 83, 317	134747574, 134749079, 134754253, 134763318
TU534	678	13	+	4	62, 216, 83, 317	134747799, 134749079, 134754253, 134763318
TU535	548	13	+	3	149, 60, 339	139109962, 139111352, 139112673
TU536	405	13	+	5	94, 68, 111, 54, 78	140172960, 140174816, 140184266, 140189866, 140191659
TU537	286	13	-	3	113, 140, 33	140629843, 140630471, 140632002
TU538	238	13	+	2	161, 77	141214678, 141223181
TU539	2536	13	-	14	473, 174, 80, 124, 144, 102, 396, 177, 61, 87, 87, 121, 127, 383	141224938, 141227151, 141228460, 141229837, 141230675, 141230968, 141231518, 141239520, 141241092, 141245886, 141246508, 141247024, 141251493, 141253450
TU540	468	13	+	4	183, 117, 73, 95	142184287, 142193213, 142202699, 142203751
TU541	296	13	+	2	63, 233	143232189, 143236637
TU542	1731	13	-	2	1110, 621	143406794, 143408291
TU543	484	13	-	2	410, 74	144726115, 144735710
TU544	1084	13	-	2	1049, 35	144848938, 144853265
TU545	2176	13	-	2	2055, 121	146283294, 146288066
TU546	3226	13	+	2	182, 3044	146485196, 146491127
TU547	433	13	-	2	188, 245	146783890, 146792876
TU548	3182	13	+	2	91, 3091	147720828, 147721301
TU549	990	13	-	6	128, 85, 103, 300, 339, 35	157193929, 157207054, 157209025, 157210821, 157211861, 157216963
TU550	732	13	+	6	144, 46, 63, 143, 124, 212	158164257, 158196634, 158197472, 158198468, 158199427, 158208181
TU551	259	13	+	2	47, 212	158202723, 158208181
TU552	553	13	-	2	170, 383	168007791, 168041136
TU553	3877	13	-	5	3237, 56, 75, 163, 346	166952211, 166957253, 166961599, 166964550, 166971624
TU554	556	13	-	2	431, 125	168449701, 168453268
TU555	192	13	-	1	192	169118161
TU556	388	13	+	4	127, 164, 64, 33	183877150, 183882150, 183907271, 183912407
TU557	372	13	+	3	102, 111, 159	184115142, 184120766, 184126900
TU558	547	13	+	2	99, 448	204167095, 204225129
TU559	3631	13	-	2	3476, 155	206027411, 206035260
TU560	5067	13	-	6	4114, 363, 68, 227, 175, 120	202665120, 202669851, 202670341, 202670505, 202671478, 202675971
TU561	344	13	+	2	162, 182	207167351, 207175609
TU562	1056	13	+	8	81, 101, 64, 139, 116, 263, 150, 142	207177664, 207180758, 207188776, 207192304, 207194285, 207198691, 207199796, 207200032
TU563	1055	13	+	8	81, 101, 64, 138, 116, 263, 150, 142	207177664, 207180758, 207188776, 207192305, 207194285, 207198691, 207199796, 207200032
TU564	929	13	+	2	118, 811	207354431, 207356092
TU565	349	13	+	3	172, 141, 36	207380069, 207387884, 207410178
TU566	3022	13	+	2	64, 2958	207621400, 207623034
TU567	858	13	+	2	57, 801	207621407, 207621718
TU568	312	13	+	2	168, 144	207680888, 207687932
TU569	232	13	+	2	98, 134	208146296, 208156132
TU570	262	13	+	2	100, 162	208722521, 208726107
TU571	735	13	+	3	302, 128, 305	210512296, 210512772, 210514628
TU572	831	13	+	4	106, 424, 73, 228	213544783, 213555799, 213562656, 213563128
TU573	324	13	+	2	184, 140	215565782, 215573632
TU574	532	13	+	2	55, 477	215567980, 215573799
TU575	591	13	+	2	147, 444	215019288, 215022554
TU576	696	13	+	2	389, 307	216137295, 216141527
TU577	722	13	+	2	27, 695	213669613, 213676591
TU578	3800	14	+	3	34, 234, 3532	465680, 530200, 534322
TU579	860	14	+	2	395, 465	1683613, 1685405
TU580	541	14	+	2	76, 465	1684101, 1685405
TU581	1289	13	-	6	867, 129, 51, 30, 33, 179	213102751, 213106108, 213109034, 213109167, 213109282, 213109632
TU582	527	14	-	2	379, 148	6793037, 6795727
TU583	1667	14	+	10	195, 95, 152, 70, 152, 79, 74, 146, 118, 586	7314512, 7316096, 7316928, 7319219, 7319366, 7319641, 7324391, 7324707, 7326414, 7327977
TU584	2539	14	-	9	1851, 135, 142, 41, 137, 62, 41, 49, 81	7353575, 7358155, 7358412, 7364799, 7365340, 7368745, 7369205, 7376404, 7403547
TU585	224	14	-	2	162, 62	8484874, 8495403
TU586	3430	14	-	12	1783, 162, 86, 325, 167, 155, 60, 104, 151, 206, 198, 33	8432410, 8435589, 8437647, 8439897, 8442453, 8444192, 8444599, 8449118, 8449751, 8454754, 8455466, 8457326
TU587	356	14	-	4	65, 61, 128, 102	13886258, 13890060, 13896798, 13932959
TU588	2188	14	-	3	1945, 134, 109	21965338, 21968373, 21968873
TU589	579	14	+	6	33, 88, 157, 121, 93, 87	24013832, 24018792, 24019378, 24027865, 24028217, 24038252
TU590	963	14	+	2	55, 908	23979075, 23988396
TU591	1704	14	+	4	80, 64, 135, 1425	24733605, 24733799, 24733963, 24734276
TU592	1734	14	+	3	174, 135, 1425	24733689, 24733963, 24734276
TU593	2030	14	-	2	44, 1986	23752942, 23753490
TU594	595	14	+	2	227, 368	30760193, 30761595
TU595	465	14	+	2	97, 368	30760880, 30761595
TU596	2426	14	+	7	547, 151, 119, 222, 173, 93, 1121	31116747, 31126650, 31136361, 31137684, 31150228, 31152707, 31162471
TU597	1544	14	-	7	753, 191, 60, 88, 220, 157, 75	31215871, 31217790, 31219115, 31222580, 31223071, 31227681, 31234447
TU598	1221	14	-	3	788, 303, 130	31335231, 31337881, 31349537
TU599	297	14	-	4	51, 130, 64, 52	31953010, 31954119, 31955180, 31955326
TU600	302	14	-	3	121, 119, 62	31960052, 31960546, 31961858
TU601	1082	14	+	7	259, 43, 105, 95, 50, 80, 450	32691302, 32691967, 32693401, 32695418, 32698814, 32699384, 32699603
TU602	932	14	+	6	57, 105, 95, 50, 175, 450	32692281, 32693401, 32695418, 32698814, 32699289, 32699603
TU603	563	14	+	3	41, 72, 450	32698823, 32699289, 32699603
TU604	1469	14	-	3	1117, 145, 207	34550205, 34593735, 34596040
TU605	1886	14	-	14	167, 105, 116, 131, 121, 188, 81, 96, 90, 109, 98, 76, 74, 434	42323519, 42332309, 42332929, 42333310, 42336308, 42338805, 42341565, 42346798, 42347622, 42349338, 42350743, 42351881, 42352714, 42362316
TU606	205	14	+	2	172, 33	42363128, 42365249
TU607	579	14	-	3	449, 78, 52	43838485, 43839428, 43841866
TU608	473	14	+	3	120, 194, 159	48143632, 48211602, 48227092
TU609	354	14	+	3	120, 194, 40	48143632, 48211602, 48221967
TU610	861	14	-	3	618, 192, 51	48906764, 48912607, 48919718
TU611	426	14	-	3	183, 192, 51	48909564, 48912607, 48919718
TU612	422	14	-	3	104, 250, 68	49655136, 49656149, 49657333
TU613	889	14	-	2	812, 77	49679347, 49686764
TU614	3483	14	+	2	1755, 1728	50911802, 50915135
TU615	1985	14	-	7	1118, 117, 130, 308, 135, 133, 44	51034762, 51036480, 51036694, 51037464, 51038048, 51038422, 51040490
TU616	7164	14	-	55	370, 84, 90, 160, 121, 126, 105, 110, 71, 73, 71, 130, 121, 54, 168, 91, 194, 80, 120, 128, 108, 152, 159, 128, 157, 93, 120, 90, 84, 82, 125, 71, 83, 134, 137, 109, 51, 169, 104, 184, 96, 133, 130, 101, 192, 97, 66, 149, 67, 260, 73, 89, 94, 117, 693	53838855, 53839908, 53840496, 53840979, 53841223, 53841606, 53841817, 53842291, 53843111, 53843255, 53844193, 53844923, 53846512, 53848389, 53848641, 53849132, 53850455, 53850731, 53850896, 53851780, 53852304, 53853764, 53854170, 53859285, 53859561, 53860636, 53862443, 53864208, 53864418, 53864649, 53865331, 53865534, 53869198, 53870615, 53870925, 53871374, 53888769, 53890780, 53891910, 53892429,…
TU617	1699	14	+	7	26, 266, 166, 719, 193, 234, 95	54334447, 54337264, 54344850, 54355264, 54360552, 54368120, 54369564
TU618	2558	14	+	5	30, 286, 194, 132, 1916	55022534, 55034982, 55035990, 55036450, 55038968
TU619	553	14	-	3	232, 257, 64	60354148, 60356084, 60356880
TU620	1219	14	-	2	1169, 50	60467503, 60473301
TU621	809	14	-	2	693, 116	64123500, 64124865
TU622	588	14	-	2	522, 66	64958959, 64973380
TU623	3053	14	-	3	2424, 248, 381	65489020, 65493039, 65498485
TU624	2489	14	-	3	1860, 248, 381	65489020, 65493039, 65498485
TU625	3077	14	-	3	2424, 272, 381	65489020, 65493039, 65498485
TU626	4098	14	-	8	3059, 135, 96, 155, 63, 115, 81, 394	65321576, 65329598, 65332859, 65334327, 65335960, 65342773, 65345790, 65369778
TU627	896	14	-	2	466, 430	65766046, 65774827
TU628	2876	14	-	1	2876	65892905
TU629	1078	14	-	3	674, 212, 192	66515580, 66518465, 66518799
TU630	1185	14	-	3	674, 212, 299	66515580, 66518465, 66519000
TU631	1414	14	-	2	1115, 299	66517562, 66519000
TU632	1307	14	-	2	1115, 192	66517562, 66518799
TU633	501	14	+	2	186, 315	67016453, 67044618
TU634	5865	14	-	9	4269, 125, 101, 157, 161, 104, 129, 150, 669	68150502, 68155986, 68165376, 68168561, 68175266, 68177958, 68195866, 68212097, 68273895
TU635	691	14	+	2	102, 589	72253693, 72254350
TU636	638	14	+	4	33, 90, 92, 423	72914011, 72940411, 72948158, 73039280
TU637	360	14	-	3	67, 222, 71	77237975, 77239084, 77242670
TU638	770	14	-	3	160, 304, 306	77249192, 77276888, 77279012
TU639	1031	14	-	2	149, 882	78200749, 78215043
TU640	2940	14	+	8	161, 70, 171, 105, 161, 204, 117, 1951	81585099, 81745651, 81767585, 81769175, 81778909, 81781109, 81784307, 81786117
TU641	384	14	+	4	58, 92, 140, 94	81970266, 81977599, 82014833, 82016162
TU642	4861	14	+	23	498, 200, 136, 176, 369, 137, 112, 128, 139, 116, 125, 192, 94, 117, 171, 97, 146, 139, 119, 180, 192, 90, 1188	82599983, 82602461, 82604397, 82613080, 82613460, 82614132, 82617549, 82617892, 82619665, 82620002, 82620289, 82620522, 82620917, 82621235, 82621683, 82622366, 82622553, 82622922, 82623213, 82623429, 82623870, 82624303, 82624531
TU643	3432	14	-	7	1295, 119, 9, 15, 9, 1042, 943	84021479, 84022796, 84022929, 84022955, 84022987, 84023137, 84024912
TU644	187	14	-	2	81, 106	84848683, 84859635
TU645	723	14	+	3	336, 283, 104	86345078, 86345952, 86347235
TU646	1338	14	-	2	244, 1094	86639211, 86640231
TU647	2170	14	+	2	175, 1995	84027251, 84031105
TU648	2238	14	+	2	243, 1995	84027620, 84031105
TU649	266	14	-	2	29, 237	84032919, 84033274
TU650	797	14	+	2	561, 236	91987728, 91988399
TU651	1034	14	-	4	714, 194, 60, 66	94580399, 94581376, 94581738, 94582424
TU652	6499	14	-	19	2553, 96, 89, 208, 165, 116, 176, 77, 98, 112, 228, 112, 137, 153, 96, 119, 1043, 521, 400	94701937, 94749713, 94752280, 94753408, 94755963, 94757229, 94757604, 94760942, 94762217, 94762690, 94770179, 94772382, 94773160, 94773562, 94775562, 94811705, 94814057, 94839231, 94842496
TU653	430	14	+	4	41, 196, 164, 29	95622362, 95648638, 95648993, 95649865
TU654	334	14	+	2	41, 293	95622362, 95648638
TU655	442	14	-	3	299, 96, 47	96060438, 96063251, 96079947
TU656	496	14	+	2	381, 115	97914206, 97915005
TU657	359	14	-	3	41, 83, 235	108186694, 108238269, 108384578
TU658	3180	14	-	11	1697, 134, 7, 7, 8, 14, 154, 118, 848, 81, 112	107987138, 107989385, 108005789, 108011358, 108029430, 108032973, 108040262, 108055472, 108072682, 108151040, 108184361
TU659	413	14	-	2	351, 62	99557251, 99559996
TU660	5645	14	+	9	908, 85, 45, 44, 239, 142, 167, 225, 3790	108910927, 108936649, 108964168, 108973810, 108975853, 108990871, 108996392, 108999012, 109002606
TU661	1948	14	+	2	39, 1909	110201024, 110209345
TU662	405	14	-	4	111, 98, 150, 46	110487501, 110489134, 110494444, 110498446
TU663	382	14	+	5	38, 60, 149, 99, 36	112136840, 112136984, 112139899, 112157086, 112160139
TU664	869	14	+	7	60, 89, 72, 129, 110, 259, 150	115755237, 115757290, 115758352, 115760605, 115760998, 115762845, 115763884
TU665	1790	14	-	5	1325, 110, 115, 93, 147	118491714, 118493277, 118494578, 118496001, 118503435
TU666	1733	14	-	5	1325, 110, 115, 93, 90	118491714, 118493277, 118494578, 118496001, 118503231
TU667	422	14	+	2	45, 377	118575531, 118577981
TU668	5189	14	-	16	2152, 160, 193, 86, 105, 86, 175, 614, 159, 285, 99, 172, 131, 98, 52, 622	122674557, 122678520, 122681529, 122682004, 122682983, 122684030, 122687281, 122687818, 122689008, 122689973, 122691917, 122693768, 122696341, 122699582, 122700102, 122702903
TU669	311	14	+	4	76, 124, 82, 29	119272738, 119289586, 119292193, 119332397
TU670	569	14	+	5	71, 263, 124, 82, 29	119272743, 119288616, 119289586, 119292193, 119332397
TU671	451	14	+	4	216, 124, 82, 29	119273050, 119289586, 119292193, 119332397
TU672	699	14	-	2	101, 598	123464698, 123466584
TU673	985	14	-	3	611, 128, 246	132148269, 132150884, 132164196
TU674	2743	14	+	3	76, 62, 2605	134309337, 134310576, 134456401
TU675	2751	14	+	3	73, 73, 2605	134309340, 134310576, 134456401
TU676	7072	14	-	16	3724, 220, 211, 81, 190, 256, 143, 87, 99, 105, 120, 213, 129, 127, 696, 671	135589569, 135595382, 135597236, 135599518, 135600857, 135601670, 135604658, 135605886, 135606132, 135607004, 135611129, 135612140, 135618549, 135625283, 135630657, 135641480
TU677	439	14	+	2	312, 127	135641851, 135643068
TU678	3453	14	-	26	1050, 81, 75, 8, 61, 65, 112, 92, 141, 48, 105, 120, 130, 36, 156, 78, 48, 84, 59, 88, 94, 127, 110, 184, 135, 166	135884585, 135886770, 135887727, 135888617, 135889228, 135889911, 135892908, 135894354, 135896971, 135900254, 135901986, 135910921, 135913411, 135915632, 135917667, 135918828, 135925765, 135929202, 135932609, 135937308, 135990541, 135992436, 136012793, 136018204, 136046751, 136231222
TU679	381	14	+	3	113, 70, 198	136230831, 136242878, 136244924
TU680	399	14	+	3	113, 88, 198	136230831, 136242878, 136244924
TU681	330	14	-	2	217, 113	136244926, 136246675
TU682	914	14	+	4	272, 204, 377, 61	134799015, 134799912, 134800314, 134804481
TU683	394	14	+	2	343, 51	134833879, 135006530
TU684	1005	14	+	3	343, 266, 396	134833879, 134908005, 134925288
TU685	895	14	+	3	343, 193, 359	134833879, 135078876, 135079563
TU686	469	14	-	4	138, 91, 60, 180	138331203, 138332634, 138332900, 138333748
TU687	411	14	-	4	138, 91, 60, 122	138331203, 138332634, 138332900, 138333806
TU688	492	14	-	2	316, 176	140259573, 140266923
TU689	869	14	-	2	72, 797	145400248, 145497793
TU690	2407	14	-	10	1041, 118, 128, 131, 215, 207, 145, 155, 160, 107	145881089, 145883930, 145884432, 145885069, 145885590, 145888812, 145893622, 145894131, 145928321, 145990048
TU691	2200	14	-	9	1041, 118, 128, 131, 215, 207, 145, 155, 60	145881089, 145883930, 145884432, 145885069, 145885590, 145888812, 145893622, 145894131, 145953108
TU692	2247	14	-	9	1041, 118, 128, 131, 215, 207, 145, 155, 107	145881089, 145883930, 145884432, 145885069, 145885590, 145888812, 145893622, 145894131, 145990048
TU693	256	14	+	3	42, 91, 123	148062720, 148064287, 148068633
TU694	189	14	+	2	85, 104	148084210, 148085097
TU695	240	14	+	2	86, 154	148088802, 148089074
TU696	218	14	-	2	71, 147	148133730, 148133942
TU697	535	14	-	5	132, 96, 128, 107, 72	148266407, 148266743, 148268451, 148286083, 148289332
TU698	739	14	-	4	432, 128, 107, 72	148266407, 148268451, 148286083, 148289332
TU699	896	14	-	4	532, 63, 162, 139	151130062, 151140161, 151140320, 151166270
TU700	2055	14	+	3	48, 1283, 724	152504469, 152511731, 152523935
TU701	2359	14	+	3	48, 1587, 724	152504469, 152511731, 152523935
TU702	425	14	+	3	207, 144, 74	153502608, 153505034, 153507658
TU703	1082	15	-	8	693, 131, 31, 17, 36, 12, 130, 32	2443146, 2450860, 2452735, 2453522, 2454108, 2454745, 2456498, 2477031
TU704	1169	15	-	8	693, 131, 31, 17, 36, 12, 130, 119	2443146, 2450860, 2452735, 2453522, 2454108, 2454745, 2456498, 2719360
TU705	278	15	-	2	154, 124	4274412, 4321233
TU706	3907	15	-	2	3737, 170	17088411, 17098739
TU707	354	15	-	2	220, 134	25329531, 25340388
TU708	844	15	+	4	28, 106, 46, 664	28085421, 28088382, 28109848, 28111325
TU709	864	15	+	4	49, 105, 46, 664	28088439, 28105621, 28109848, 28111325
TU710	1395	15	-	2	172, 1223	28102060, 28111952
TU711	519	15	+	2	251, 268	28329769, 28331374
TU712	391	15	-	2	26, 365	28581650, 28583022
TU713	878	15	-	2	820, 58	36230301, 36233444
TU714	893	15	-	2	836, 57	36230301, 36233444
TU715	3527	15	+	3	47, 116, 3364	36526066, 36526543, 36529619
TU716	2104	15	+	4	139, 175, 123, 1667	38002289, 38008997, 38015102, 38017994
TU717	1829	15	+	3	39, 123, 1667	38014738, 38015102, 38017994
TU718	876	15	-	2	485, 391	38033820, 38034929
TU719	918	15	-	2	485, 433	38033820, 38034887
TU720	551	15	-	3	38, 80, 433	38033820, 38034225, 38034887
TU721	1998	15	-	1	1998	36695195
TU722	3166	15	-	11	2137, 107, 50, 204, 129, 115, 47, 89, 188, 50, 50	53377762, 53381258, 53385688, 53400416, 53402671, 53402885, 53408070, 53409509, 53415810, 53419159, 53424036
TU723	500	15	-	5	125, 107, 161, 44, 63	54866810, 54870903, 54871521, 54873185, 54875278
TU724	5934	15	-	35	1540, 132, 197, 163, 132, 115, 113, 76, 74, 76, 98, 171, 142, 93, 102, 182, 175, 188, 107, 83, 69, 109, 68, 76, 136, 81, 424, 115, 70, 150, 149, 146, 113, 108, 161	61329855, 61335010, 61338311, 61350518, 61353355, 61354980, 61357727, 61358069, 61364451, 61365832, 61366737, 61366913, 61371001, 61376369, 61376985, 61378531, 61383233, 61388369, 61398532, 61402304, 61407503, 61408172, 61408563, 61410671, 61411996, 61414504, 61416571, 61418652, 61425962, 61427129, 61428524, 61429132, 61433634, 61434377, 61464026
TU725	1706	15	-	2	1377, 329	63273437, 63277170
TU726	249	15	+	2	201, 48	63364778, 63368572
TU727	420	15	-	2	264, 156	65373991, 65389162
TU728	221	15	-	2	29, 192	65382929, 65389162
TU729	1272	15	-	3	85, 109, 1078	66239845, 66243344, 66246702
TU730	2819	15	-	2	2719, 100	66256417, 66261931
TU731	4078	15	-	1	4078	66382337
TU732	712	15	-	2	437, 275	70688334, 70688904
TU733	4292	15	-	15	2661, 85, 81, 111, 51, 48, 94, 50, 107, 80, 158, 92, 59, 176, 439	74418826, 74422540, 74423909, 74424924, 74428183, 74429127, 74431630, 74431850, 74433066, 74445098, 74447134, 74456752, 74462003, 74512515, 74617193
TU734	1314	15	-	4	985, 62, 132, 135	75539537, 75541839, 75548146, 75585127
TU735	1366	15	+	3	114, 122, 1130	76353736, 76357218, 76360914
TU736	1371	15	+	3	114, 127, 1130	76353736, 76357213, 76360914
TU737	1409	15	-	2	1155, 254	78615374, 78627639
TU738	307	15	+	2	126, 181	79795360, 79883537
TU739	286	15	-	2	108, 178	79644449, 79649973
TU740	276	15	-	2	171, 105	81150722, 81154503
TU741	384	15	-	4	45, 134, 102, 103	83594850, 83603227, 83606163, 83606517
TU742	596	15	-	2	43, 553	86509248, 86513130
TU743	925	15	-	4	585, 35, 184, 121	91442850, 91443870, 91444366, 91454986
TU744	370	15	-	2	249, 121	91444301, 91454986
TU745	838	15	+	2	261, 577	91445757, 91446186
TU746	694	15	+	2	475, 219	92467566, 92469657
TU747	346	15	+	2	127, 219	92469267, 92469657
TU748	460	15	-	3	354, 53, 53	92479722, 92487169, 92501201
TU749	311	15	+	3	201, 76, 34	95179387, 95179735, 95219890
TU750	691	15	+	3	201, 76, 414	95179387, 95179735, 95220925
TU751	726	15	+	3	201, 76, 449	95179387, 95179735, 95346307
TU752	462	15	+	2	48, 414	95217057, 95220925
TU753	438	15	+	2	110, 328	92849319, 92871539
TU754	852	15	-	3	567, 148, 137	96079307, 96081998, 96084984
TU755	422	15	+	3	82, 242, 98	98178394, 98183913, 98186266
TU756	1373	15	+	5	62, 142, 70, 129, 970	98191117, 98204266, 98207605, 98208725, 98209937
TU757	1114	15	-	5	712, 62, 75, 126, 139	103455617, 103458313, 103462688, 103542856, 103552065
TU758	310	15	-	3	45, 126, 139	103520208, 103542856, 103552065
TU759	261	15	+	2	126, 135	103542852, 103556969
TU760	591	15	-	2	354, 237	105273457, 105274205
TU761	503	15	-	3	357, 34, 112	105964870, 105969094, 105973409
TU762	325	15	-	3	13, 97, 215	107625707, 107656658, 107657961
TU763	1512	15	-	2	920, 592	107608625, 107622740
TU764	6114	15	-	25	2343, 217, 273, 132, 121, 112, 183, 222, 126, 147, 146, 271, 87, 180, 102, 198, 122, 213, 238, 171, 80, 115, 105, 167, 43	112448211, 112450828, 112453460, 112454862, 112455470, 112457042, 112457247, 112457938, 112458612, 112458880, 112459127, 112459559, 112459950, 112461240, 112461841, 112462093, 112463577, 112464249, 112465663, 112469259, 112472250, 112474163, 112474653, 112476656, 112493964
TU765	2119	15	+	15	60, 109, 50, 250, 207, 136, 59, 110, 103, 221, 38, 38, 11, 32, 695	115236095, 115266551, 115269857, 115272624, 115291792, 115293469, 115315203, 115322126, 115324778, 115327637, 115328216, 115328362, 115328791, 115329897, 115331732
TU766	557	15	-	2	487, 70	116025148, 116031149
TU767	1631	15	-	7	826, 43, 248, 105, 124, 81, 204	116465667, 116467151, 116468166, 116468836, 116470716, 116486328, 116493483
TU768	2225	15	-	12	826, 43, 248, 105, 172, 124, 109, 122, 100, 81, 91, 204	116465667, 116467151, 116468166, 116468836, 116469243, 116470716, 116471641, 116473067, 116476250, 116486328, 116490118, 116493483
TU769	436	15	-	3	286, 75, 75	117006466, 117030711, 117130863
TU770	438	15	-	2	400, 38	117148401, 117161744
TU771	713	15	+	3	102, 149, 462	120923948, 120924356, 120924608
TU772	1019	15	+	2	557, 462	120923948, 120924608
TU773	1611	15	+	2	277, 1334	121111584, 121114861
TU774	353	15	-	1	353	81148857
TU775	400	15	+	2	273, 127	130510536, 130511106
TU776	397	15	+	2	275, 122	133955805, 133956195
TU777	336	15	-	3	168, 57, 111	140646800, 140649341, 140650001
TU778	6659	15	+	3	4184, 2431, 44	142085806, 142146728, 142153351
TU779	911	15	-	3	660, 92, 159	142883844, 142885111, 142886453
TU780	1065	15	-	3	778, 170, 117	145925883, 145928066, 145935493
TU781	900	15	-	2	417, 483	146054731, 146056202
TU782	335	15	+	2	67, 268	146086239, 146086629
TU783	362	15	+	4	50, 66, 84, 162	147133998, 147200905, 147221926, 147229315
TU784	771	15	+	4	50, 66, 84, 571	147133998, 147200905, 147221926, 147222489
TU785	761	15	+	4	50, 66, 84, 561	147133998, 147200905, 147221926, 147222499
TU786	429	15	+	2	116, 313	147739175, 147741298
TU787	546	15	-	3	225, 286, 35	149498557, 149498850, 149504249
TU788	853	15	+	4	260, 75, 197, 321	150828985, 150833936, 150839136, 150840388
TU789	842	15	+	4	260, 64, 197, 321	150828985, 150833947, 150839136, 150840388
TU790	569	15	+	2	355, 214	150844436, 150845393
TU791	387	15	-	3	142, 128, 117	150102627, 150104091, 150149761
TU792	1308	15	+	2	1114, 194	153531466, 153533021
TU793	3048	15	+	3	1114, 113, 1821	153531466, 153533657, 153534018
TU794	2253	15	-	3	1705, 501, 47	153607422, 153609385, 153610692
TU795	4618	15	+	3	3980, 198, 440	153611043, 153626837, 153629014
TU796	1718	15	-	3	1307, 121, 290	153612141, 153615106, 153616473
TU797	1036	15	+	6	58, 119, 161, 108, 152, 438	154679307, 154680377, 154680763, 154681691, 154681898, 154682277
TU798	2983	15	+	5	122, 69, 58, 217, 2517	154793810, 154795433, 154795898, 154798796, 154804296
TU799	1334	15	+	2	248, 1086	155068950, 155069344
TU800	470	15	+	2	132, 338	156803994, 156805835
TU801	2003	16	+	6	144, 122, 79, 201, 139, 1318	4205595, 4206016, 4253892, 4255639, 4258285, 4259070
TU802	587	16	+	2	130, 457	6638586, 6658942
TU803	973	16	+	2	106, 867	21404026, 21404411
TU804	973	16	+	2	112, 861	21404026, 21404417
TU805	640	16	+	3	81, 142, 417	29094430, 29099348, 29099823
TU806	496	16	+	2	79, 417	29094432, 29099823
TU807	2757	16	-	5	2296, 209, 60, 145, 47	35129341, 35350654, 35399874, 35417516, 35579542
TU808	569	16	-	3	271, 102, 196	38017096, 38017575, 38017849
TU809	2751	16	+	13	297, 959, 120, 124, 224, 67, 60, 185, 141, 168, 188, 103, 115	38490123, 38491632, 38531075, 38539918, 38540166, 38541619, 38542759, 38550224, 38551012, 38552913, 38553554, 38677407, 38688639
TU810	2691	16	+	12	297, 959, 120, 124, 224, 67, 185, 141, 168, 188, 103, 115	38490123, 38491632, 38531075, 38539918, 38540166, 38541619, 38670028, 38670814, 38672710, 38673351, 38677407, 38688639
TU811	2751	16	+	13	297, 959, 120, 124, 224, 67, 60, 185, 141, 168, 188, 103, 115	38490123, 38491632, 38531075, 38539918, 38540166, 38541619, 38542759, 38670028, 38670814, 38672710, 38673351, 38677407, 38688639
TU812	642	16	+	2	465, 177	42280790, 42282484
TU813	1999	16	-	3	1811, 137, 51	42878492, 42881395, 42882234
TU814	2160	16	-	3	1811, 137, 212	42878492, 42881395, 42882477
TU815	1201	16	+	4	602, 120, 381, 98	47921714, 47950766, 47951264, 47956165
TU816	1416	16	+	9	111, 116, 165, 179, 131, 115, 120, 381, 98	47930317, 47936073, 47942251, 47942557, 47944205, 47945194, 47950766, 47951264, 47956165
TU817	860	16	+	2	149, 711	50197879, 50208347
TU818	340	16	+	2	36, 304	29359362, 29619863
TU819	241	16	+	2	147, 94	29568165, 29574306
TU820	4625	16	+	25	84, 114, 76, 150, 107, 134, 82, 123, 119, 61, 169, 153, 226, 172, 87, 108, 159, 88, 99, 96, 76, 100, 75, 143, 1824	53105729, 53235593, 53238469, 53242114, 53246048, 53248769, 53252211, 53255846, 53257733, 53263415, 53264533, 53270086, 53271216, 53273609, 53275067, 53276299, 53276541, 53276780, 53279947, 53280229, 53283198, 53284137, 53287121, 53288008, 53291227
TU821	1109	16	+	4	171, 207, 221, 510	54804277, 54805816, 54808076, 54808780
TU822	1183	16	+	4	245, 207, 221, 510	54805371, 54805816, 54808076, 54808780
TU823	3350	16	-	9	1187, 182, 115, 119, 90, 174, 51, 82, 1350	54812578, 54816612, 54818210, 54819952, 54820691, 54825522, 54837290, 54857644, 54875576
TU824	1180	16	-	3	446, 141, 593	54903630, 54910519, 54912752
TU825	783	16	-	2	190, 593	54910470, 54912752
TU826	1874	16	-	3	1684, 77, 113	55031310, 55035280, 55109191
TU827	336	16	-	2	307, 29	59355819, 59356375
TU828	788	16	-	3	307, 311, 170	59355819, 59357587, 59358832
TU829	522	16	-	2	303, 219	59439934, 59443710
TU830	2649	16	-	13	443, 405, 343, 188, 104, 141, 111, 99, 150, 195, 177, 176, 117	58723429, 58844595, 58847672, 58850631, 58851284, 58855817, 58858238, 58858426, 58858621, 58859603, 58864743, 58865900, 58870699
TU831	2648	16	-	13	443, 404, 343, 188, 104, 141, 111, 99, 150, 195, 177, 176, 117	58723429, 58844595, 58847672, 58850631, 58851284, 58855817, 58858238, 58858426, 58858621, 58859603, 58864743, 58865900, 58870699
TU832	1126	16	-	7	156, 114, 194, 153, 115, 195, 199	65075373, 65097344, 65098418, 65103477, 65103820, 65106199, 65114264
TU833	7270	16	+	7	223, 353, 254, 177, 124, 126, 6013	59896592, 59904364, 59908413, 59910996, 59912205, 59915303, 59917263
TU834	4708	16	-	15	1945, 163, 177, 100, 150, 147, 117, 215, 149, 179, 75, 101, 87, 189, 914	65130350, 65133422, 65139784, 65140673, 65140859, 65141529, 65147478, 65151330, 65153447, 65154504, 65154814, 65157327, 65157518, 65158864, 65172146
TU835	7057	16	-	3	6567, 68, 422	68499373, 68508276, 68547538
TU836	3121	16	+	2	188, 2933	71109926, 71121008
TU837	377	16	-	5	86, 79, 68, 108, 36	71135418, 71136934, 71254889, 71343844, 71348817
TU838	700	16	-	2	411, 289	77470205, 77474974
TU839	310	16	+	2	197, 113	77475675, 77485368
TU840	596	16	+	2	175, 421	77537834, 77542539
TU841	936	16	+	2	250, 686	81636739, 81641778
TU842	321	16	+	2	182, 139	81645267, 81647510
TU843	940	16	+	2	92, 848	83349012, 83355539
TU844	329	16	+	2	92, 237	83349012, 83349252
TU845	4399	16	+	2	896, 3503	83445469, 83446984
TU846	1342	16	+	3	1037, 122, 183	83947658, 83948890, 83950844
TU847	1537	16	+	2	1354, 183	83947658, 83950844
TU848	964	16	+	3	659, 122, 183	83947658, 83948890, 83950844
TU849	440	16	+	2	249, 191	84984188, 84985355
TU850	829	16	+	3	150, 75, 604	84896373, 84897322, 84898068
TU851	658	16	-	4	114, 181, 118, 245	84862821, 84863347, 84865758, 84866055
TU852	477	16	-	3	114, 118, 245	84862821, 84865758, 84866055
TU853	2154	16	+	4	272, 97, 43, 1742	86667713, 86680629, 86735769, 86737687
TU854	1919	16	+	4	37, 97, 43, 1742	86675033, 86680629, 86735769, 86737687
TU855	1466	17	-	2	1208, 258	3385348, 3387863
TU856	1140	17	-	3	970, 91, 79	3628758, 3642772, 3646366
TU857	2752	17	+	2	99, 2653	5794602, 5795216
TU858	408	17	-	3	44, 146, 218	6218021, 6218588, 6218844
TU859	600	17	-	4	190, 141, 130, 139	6222052, 6222784, 6223933, 6224202
TU860	3159	17	-	7	1676, 111, 145, 162, 194, 211, 660	5327181, 5330456, 5333400, 5336618, 5339455, 5341462, 5343167
TU861	814	17	+	3	67, 111, 636	12589033, 12594268, 12599373
TU862	3920	17	-	4	3422, 125, 138, 235	12811784, 12820324, 12823834, 12830480
TU863	631	17	+	2	170, 461	15704474, 15707929
TU864	463	17	+	2	129, 334	16315800, 16335926
TU865	2110	17	+	8	596, 56, 90, 121, 78, 89, 101, 979	21838763, 21864346, 21974305, 21979730, 22023341, 22025265, 22046241, 22047400
TU866	1832	17	-	9	1069, 74, 111, 111, 79, 120, 107, 80, 81	24676423, 24714651, 24740952, 24785295, 24822149, 24828260, 24853015, 24866911, 24880632
TU867	226	17	-	3	99, 69, 58	27782166, 27801393, 27808937
TU868	777	17	+	3	368, 221, 188	29918914, 29919929, 29932331
TU869	318	17	-	2	154, 164	30248701, 30249395
TU870	454	17	-	2	50, 404	32763878, 32778167
TU871	569	17	-	2	164, 405	31699729, 31700269
TU872	829	17	-	6	101, 167, 159, 92, 153, 157	31782856, 31785525, 31786422, 31787392, 31788562, 31790338
TU873	1051	17	-	7	122, 249, 102, 240, 81, 60, 197	31810347, 31811211, 31811713, 31813458, 31814655, 31815397, 31816589
TU874	813	17	-	2	722, 91	34840468, 34866541
TU875	351	17	+	2	253, 98	36275213, 36282340
TU876	272	17	+	2	174, 98	36275213, 36282340
TU877	773	17	-	2	554, 219	36662847, 36664594
TU878	656	17	-	2	532, 124	36662847, 36665224
TU879	628	17	+	4	34, 116, 77, 401	36828069, 36828667, 36833192, 36834932
TU880	2625	17	+	3	107, 950, 1568	36890634, 36900052, 36901105
TU881	3027	17	-	22	589, 136, 152, 126, 135, 77, 94, 150, 136, 167, 120, 98, 37, 77, 91, 137, 74, 85, 330, 79, 78, 59	37009030, 37010261, 37012622, 37012853, 37017901, 37018519, 37018911, 37020693, 37021525, 37022130, 37023039, 37024570, 37028020, 37032361, 37034047, 37047780, 37048142, 37049617, 37070789, 37071641, 37111794, 37167440
TU882	3030	17	-	2	2413, 617	39634821, 39637345
TU883	249	17	-	1	249	40304977
TU884	425	17	+	2	65, 360	40677832, 40679895
TU885	584	17	+	2	40, 544	41422798, 41423794
TU886	370	17	+	2	335, 35	42200967, 42208679
TU887	371	17	+	2	174, 197	45759826, 45763504
TU888	235	17	+	2	124, 111	45786470, 45787547
TU889	818	17	-	3	367, 311, 140	46026229, 46027657, 46034755
TU890	776	17	-	2	636, 140	46027332, 46034755
TU891	3968	17	+	13	65, 168, 272, 100, 99, 104, 150, 156, 180, 77, 154, 132, 2311	45907320, 45918878, 45920498, 45921810, 45929672, 45929943, 45931664, 45933235, 45936005, 45937101, 45938962, 45939276, 45939717
TU892	3971	17	+	13	65, 168, 275, 100, 99, 104, 150, 156, 180, 77, 154, 132, 2311	45907320, 45918878, 45920495, 45921810, 45929672, 45929943, 45931664, 45933235, 45936005, 45937101, 45938962, 45939276, 45939717
TU893	573	17	-	4	325, 112, 107, 29	46903176, 46903698, 46904584, 46906229
TU894	343	17	+	3	106, 115, 122	46929319, 46930003, 46931122
TU895	640	17	+	3	158, 95, 387	46934385, 46934870, 46935051
TU896	291	17	+	2	148, 143	49600367, 49602165
TU897	1026	17	+	2	89, 937	52134662, 52135192
TU898	447	17	+	4	117, 71, 116, 143	53238417, 53240469, 53240709, 53241092
TU899	340	17	+	3	27, 153, 160	53467413, 53467854, 53471485
TU900	717	17	+	2	52, 665	55996247, 55998116
TU901	430	17	+	4	49, 71, 139, 171	57146859, 57160789, 57176323, 57179195
TU902	607	17	+	4	226, 71, 139, 171	57151404, 57160789, 57176323, 57179195
TU903	673	17	+	5	226, 66, 71, 139, 171	57151404, 57159316, 57160789, 57176323, 57179195
TU904	626	17	-	2	529, 97	61432502, 61435388
TU905	576	17	+	2	165, 411	64325906, 64326967
TU906	532	17	+	2	337, 195	65145382, 65154560
TU907	2806	17	-	1	2806	67407422
TU908	677	17	+	2	297, 380	69208257, 69209650
TU909	486	18	-	4	63, 114, 163, 146	786708, 786861, 789483, 790264
TU910	1697	18	+	2	547, 1150	2896504, 3006935
TU911	2069	18	-	10	1103, 207, 71, 142, 132, 111, 60, 110, 91, 42	1404681, 1410212, 1445458, 1446003, 1447975, 1457167, 1458293, 1460132, 1463209, 1481024
TU912	916	18	-	9	157, 71, 142, 132, 111, 60, 110, 91, 42	1410262, 1445458, 1446003, 1447975, 1457167, 1458293, 1460132, 1463209, 1481024
TU913	1403	18	-	8	742, 118, 129, 111, 60, 110, 91, 42	1444787, 1446003, 1447975, 1457167, 1458293, 1460132, 1463209, 1481024
TU914	1879	18	-	2	1745, 134	1522426, 1531512
TU915	915	18	+	2	326, 589	6220369, 6221720
TU916	4085	18	-	5	2059, 183, 565, 1236, 42	6285778, 6288635, 6289235, 6290491, 6292146
TU917	2223	18	-	10	525, 121, 179, 170, 121, 516, 93, 200, 214, 84	7099100, 7100378, 7101274, 7101567, 7101866, 7109080, 7109710, 7109965, 7110633, 7110977
TU918	433	17	+	4	63, 116, 216, 38	53422518, 53422720, 53425697, 53426407
TU919	561	18	+	4	313, 114, 84, 50	14099580, 14137450, 14138396, 14151349
TU920	1602	18	-	2	1398, 204	14812707, 14814790
TU921	397	18	-	3	239, 54, 104	14373971, 14375122, 14397038
TU922	905	18	+	2	309, 596	19025544, 19026468
TU923	903	18	+	2	309, 594	19025544, 19026470
TU924	853	18	-	2	821, 32	20022397, 20025656
TU925	607	18	-	2	394, 213	20022397, 20025382
TU926	1034	18	-	2	821, 213	20022397, 20025382
TU927	838	18	-	2	453, 385	20891852, 20892400
TU928	855	18	-	2	824, 31	21014231, 21016134
TU929	416	18	-	4	75, 70, 124, 147	21272351, 21273363, 21274285, 21277633
TU930	498	18	-	2	371, 127	25166880, 25184378
TU931	374	18	-	2	282, 92	26473647, 26477125
TU932	488	18	-	3	28, 62, 398	30336436, 30337726, 30340596
TU933	511	18	+	2	356, 155	30429119, 30433931
TU934	762	18	+	2	79, 683	30386307, 30386564
TU935	297	18	+	2	225, 72	32046766, 32066373
TU936	791	18	+	2	82, 709	35200085, 35200878
TU937	2284	18	-	13	789, 96, 129, 135, 109, 179, 51, 158, 125, 85, 105, 272, 51	35914182, 35917671, 35918346, 35922633, 35925584, 35925769, 35926030, 35928820, 35930726, 35931636, 35931863, 35936936, 35964646
TU938	2030	18	-	12	789, 96, 129, 135, 109, 179, 51, 158, 125, 85, 105, 69	35914182, 35917671, 35918346, 35922633, 35925584, 35925769, 35926030, 35928820, 35930726, 35931636, 35931863, 35964646
TU939	2317	18	-	7	1685, 175, 43, 97, 68, 133, 116	36140766, 36145146, 36146327, 36148516, 36150318, 36157847, 36160500
TU940	414	18	-	3	165, 133, 116	36151659, 36157847, 36160500
TU941	743	18	+	3	69, 103, 571	37648738, 37729636, 37877877
TU942	579	18	-	3	412, 71, 96	38299364, 38362043, 38362196
TU943	343	18	-	3	142, 135, 66	41563331, 41565360, 41569504
TU944	308	18	-	2	49, 259	42168620, 42169951
TU945	1770	18	-	2	1644, 126	47154840, 47174727
TU946	502	18	-	3	280, 96, 126	47154840, 47156388, 47174727
TU947	2003	18	+	2	1213, 790	47381848, 47383131
TU948	3821	18	-	10	1215, 923, 77, 102, 150, 765, 132, 133, 158, 166	47381848, 47383133, 47385933, 47397855, 47398983, 47402376, 47408019, 47410712, 47441541, 47458735
TU949	298	18	-	2	74, 224	50106886, 50110333
TU950	529	18	-	5	165, 105, 90, 113, 56	50632643, 50662902, 50684736, 50816861, 50817552
TU951	347	18	-	4	164, 90, 51, 42	50672800, 50684736, 50805768, 50817552
TU952	1633	18	+	6	408, 212, 114, 222, 110, 567	53406676, 53407188, 53414887, 53421941, 53422303, 53422596
TU953	536	18	+	2	421, 115	50980338, 50983627
TU954	572	18	+	3	421, 36, 115	50980338, 50983494, 50983627
TU955	1070	18	+	9	149, 211, 102, 81, 63, 120, 123, 84, 137	50983896, 50984286, 50984661, 50984836, 50985562, 50986933, 50987298, 50988317, 50988558
TU956	431	18	-	2	261, 170	53532210, 53538178
TU957	732	18	-	2	500, 232	53532495, 53537058
TU958	505	18	+	3	156, 164, 185	55020579, 55024953, 55026440
TU959	441	18	+	3	73, 183, 185	55020662, 55024934, 55026440
TU960	572	18	+	4	71, 65, 251, 185	55020664, 55024687, 55024866, 55026440
TU961	1310	18	-	3	764, 84, 462	55187354, 55196885, 55198127
TU962	614	18	+	5	151, 39, 77, 225, 122	55398406, 55398897, 55401568, 55402073, 55402954
TU963	299	18	-	2	160, 139	56018869, 56020013
TU964	601	18	+	2	490, 111	56115361, 56192808
TU965	321	18	+	2	210, 111	56115361, 56192808
TU966	4263	18	+	23	472, 201, 74, 157, 144, 176, 139, 147, 108, 92, 140, 192, 92, 77, 61, 141, 117, 95, 157, 168, 113, 92, 1108	20642113, 20672464, 20674165, 20675473, 20685834, 20697668, 20698423, 20701236, 20703793, 20705565, 20707587, 20710065, 20712664, 20713769, 20715218, 20716329, 20719206, 20720925, 20722461, 20724516, 20732134, 20739478, 20741613
TU967	1132	18	-	2	28, 1104	20741496, 20741617
TU968	1617	18	-	4	1393, 64, 103, 57	58827885, 58926635, 59169584, 59324465
TU969	424	18	-	2	178, 246	59785387, 59790059
TU970	1298	18	+	5	359, 67, 63, 93, 716	59938104, 59939871, 59974211, 60043375, 60049100
TU971	1078	18	+	5	139, 67, 63, 93, 716	59938436, 59939871, 59974211, 60043375, 60049100
TU972	383	18	-	2	238, 145	60763355, 60765670
TU973	416	2	+	2	64, 352	487483, 488088
TU974	5797	2	-	21	3546, 83, 60, 68, 81, 82, 69, 378, 104, 130, 129, 113, 122, 89, 141, 150, 99, 97, 89, 92, 75	491454, 495564, 495964, 497798, 498404, 504156, 506316, 506853, 507533, 507728, 508151, 508674, 511184, 511994, 512261, 517494, 518540, 519505, 520623, 521045, 533149
TU975	835	2	-	8	61, 297, 26, 39, 84, 80, 115, 133	628870, 697725, 698764, 699101, 699487, 700109, 701625, 707129
TU976	1022	2	+	6	58, 67, 322, 170, 114, 291	966293, 1005899, 1055366, 1065872, 1071739, 1129442
TU977	838	2	-	3	187, 354, 297	3348904, 3352523, 3353158
TU978	573	2	+	2	180, 393	3376815, 3401115
TU979	2260	2	+	12	557, 112, 54, 114, 134, 105, 59, 88, 109, 107, 82, 739	3416325, 3438677, 3448484, 3455839, 3459621, 3460109, 3461276, 3462686, 3463162, 3466435, 3467918, 3473275
TU980	939	2	-	7	199, 129, 173, 90, 51, 64, 233	3491214, 3491486, 3493111, 3493379, 3493937, 3494083, 3495075
TU981	1890	2	+	10	150, 163, 111, 121, 86, 102, 367, 167, 100, 523	3560394, 3564623, 3565151, 3565433, 3565846, 3566034, 3566388, 3567424, 3568150, 3568477
TU982	1973	2	+	10	233, 163, 111, 121, 86, 102, 367, 167, 100, 523	3561214, 3564623, 3565151, 3565433, 3565846, 3566034, 3566388, 3567424, 3568150, 3568477
TU983	803	2	+	4	279, 133, 78, 313	3589782, 3591372, 3592367, 3592535
TU984	822	2	+	4	298, 133, 78, 313	3590411, 3591372, 3592367, 3592535
TU985	564	2	+	4	40, 133, 78, 313	3591246, 3591372, 3592367, 3592535
TU986	1779	2	-	4	759, 339, 134, 547	1388625, 1564800, 1565408, 1567470
TU987	240	2	+	2	130, 110	1402352, 1410283
TU988	614	2	-	6	111, 111, 111, 111, 55, 115	1444170, 1444591, 1445189, 1447364, 1449532, 1450380
TU989	356	2	-	3	73, 87, 196	1452725, 1452921, 1454907
TU990	1465	2	+	3	164, 69, 1232	1462519, 1465753, 1466433
TU991	246	2	+	2	153, 93	1480261, 1482567
TU992	1291	2	-	3	1058, 72, 161	1489844, 1492022, 1492835
TU993	276	2	-	2	197, 79	1502831, 1503128
TU994	383	2	-	2	253, 130	1543858, 1552233
TU995	331	2	+	3	161, 88, 82	4415751, 4422003, 4422811
TU996	789	2	-	4	102, 96, 73, 518	5185935, 5186150, 5186537, 5188242
TU997	574	2	-	3	186, 126, 262	5427460, 5428022, 5428836
TU998	412	2	+	2	99, 313	5636769, 5640383
TU999	819	2	+	6	98, 109, 102, 55, 79, 376	5694113, 5694304, 5694504, 5694694, 5694946, 5695131
TU1000	226	2	-	2	187, 39	5805360, 5806032
TU1001	562	2	+	3	329, 136, 97	5910309, 5911320, 5911548
TU1002	443	2	+	2	123, 320	5924310, 5925392
TU1003	1355	2	+	2	1310, 45	6004001, 6008332
TU1004	711	2	+	1	711	6129546
TU1005	1958	2	-	3	1271, 581, 106	6269787, 6273064, 6273809
TU1006	1377	2	-	2	1271, 106	6269787, 6273809
TU1007	345	2	+	2	36, 309	6286919, 6290894
TU1008	429	2	+	2	153, 276	6480995, 6482919
TU1009	491	2	-	2	383, 108	6518523, 6523197
TU1010	2780	2	+	13	430, 129, 76, 153, 90, 184, 116, 108, 181, 274, 60, 180, 799	6523630, 6525806, 6528628, 6531756, 6532102, 6532520, 6532793, 6533008, 6533816, 6534261, 6534878, 6535066, 6535988
TU1011	605	2	+	3	227, 107, 271	7040770, 7041951, 7042231
TU1012	342	18	-	2	201, 141	55376076, 55376672
TU1013	5791	18	-	1	5791	55333605
TU1014	2527	18	+	2	2484, 43	55339485, 55342646
TU1015	2458	2	+	3	256, 45, 2157	7344071, 7347333, 7347990
TU1016	871	2	+	2	39, 832	7557412, 7558305
TU1017	3701	2	-	3	2982, 183, 536	8369061, 8373518, 8378489
TU1018	323	2	+	2	150, 173	8542215, 8542723
TU1019	309	2	-	2	211, 98	8740716, 8788892
TU1020	2035	2	+	2	125, 1910	9241504, 9244331
TU1021	630	2	+	2	357, 273	9689648, 9690278
TU1022	294	2	+	3	74, 122, 98	9690050, 9690278, 9691614
TU1023	2118	2	+	6	100, 203, 209, 155, 157, 1294	9693343, 9694958, 9700219, 9701375, 9702229, 9703012
TU1024	5914	2	-	10	5053, 100, 115, 79, 51, 135, 102, 37, 210, 32	12133543, 12139163, 12142018, 12143254, 12143765, 12144983, 12145934, 12146698, 12146989, 12163602
TU1025	5917	2	-	10	5053, 100, 115, 79, 51, 135, 105, 37, 210, 32	12133543, 12139163, 12142018, 12143254, 12143765, 12144983, 12145934, 12146698, 12146989, 12163602
TU1026	695	2	-	4	130, 131, 146, 288	12861371, 12862276, 12862536, 12862767
TU1027	663	2	-	2	531, 132	12903442, 12909003
TU1028	778	2	+	6	58, 211, 125, 105, 134, 145	16086196, 16088790, 16092400, 16093407, 16094840, 16095957
TU1029	956	2	+	4	52, 126, 108, 670	16142899, 16143986, 16144606, 16147731
TU1030	1046	2	+	5	52, 126, 108, 90, 670	16142899, 16143986, 16144606, 16145673, 16147731
TU1031	3184	2	-	3	2943, 126, 115	11862463, 11868277, 11873869
TU1032	4020	2	-	3	3779, 126, 115	11862463, 11868277, 11873869
TU1033	466	2	+	4	155, 188, 83, 40	16240269, 16305762, 16307433, 16308441
TU1034	499	2	+	5	36, 152, 188, 83, 40	16290431, 16295099, 16305762, 16307433, 16308441
TU1035	1180	2	-	4	952, 47, 70, 111	16477580, 16478863, 16480751, 16482892
TU1036	582	2	-	2	439, 143	17581254, 17587021
TU1037	467	2	+	2	187, 280	20053934, 20071167
TU1038	886	2	+	2	720, 166	27783657, 27786495
TU1039	1351	2	+	2	1185, 166	27784408, 27786495
TU1040	374	2	+	4	92, 93, 89, 100	27787307, 27802471, 27814188, 27816240
TU1041	1116	2	+	4	92, 93, 89, 842	27787307, 27802471, 27814188, 27822440
TU1042	4180	2	-	5	2530, 20, 240, 80, 1310	27636249, 27681783, 27693161, 27715028, 27736876
TU1043	4158	2	-	4	2530, 240, 78, 1310	27636249, 27693161, 27715028, 27736876
TU1044	236	2	-	2	75, 161	16483110, 16483356
TU1045	185	2	+	2	77, 108	16653243, 16654165
TU1046	575	2	+	2	165, 410	29762056, 29784584
TU1047	766	2	-	3	621, 61, 84	30402992, 30404063, 30404270
TU1048	525	2	-	4	156, 196, 70, 103	30405216, 30407564, 30409476, 30412605
TU1049	1045	2	+	2	617, 428	28654260, 28658541
TU1050	675	2	-	4	203, 114, 51, 307	39935131, 39939051, 39939607, 39942174
TU1051	273	2	-	2	195, 78	44275450, 44276539
TU1052	1072	2	+	2	119, 953	49327294, 49327533
TU1053	667	2	+	4	226, 113, 82, 246	51971634, 51973421, 51984584, 52003211
TU1054	2385	2	+	4	162, 218, 123, 1882	58558470, 58558765, 58559342, 58560086
TU1055	4293	2	+	20	852, 126, 66, 141, 103, 132, 304, 111, 84, 99, 142, 161, 126, 105, 216, 259, 205, 212, 122, 727	52012476, 52014682, 52015132, 52015843, 52016846, 52017821, 52018040, 52018692, 52018981, 52019169, 52019582, 52019816, 52021327, 52021603, 52021801, 52022100, 52022621, 52022983, 52023283, 52024443
TU1056	4322	2	+	22	852, 126, 66, 141, 103, 132, 67, 152, 111, 84, 99, 142, 161, 114, 126, 105, 216, 259, 205, 212, 122, 727	52012476, 52014682, 52015132, 52015843, 52016846, 52017821, 52018040, 52018192, 52018692, 52018981, 52019169, 52019582, 52019816, 52020625, 52021327, 52021603, 52021801, 52022100, 52022621, 52022983, 52023283, 52024443
TU1057	396	2	+	2	199, 197	59400306, 59404014
TU1058	3386	2	-	12	1501, 207, 128, 133, 107, 77, 120, 205, 135, 118, 111, 544	59808426, 59810128, 59811473, 59812845, 59813258, 59813444, 59818889, 59821232, 59822340, 59828711, 59830040, 59831699
TU1059	565	2	+	4	70, 135, 134, 226	59840226, 59840518, 59842417, 59842848
TU1060	226	2	+	2	112, 114	59940134, 59941683
TU1061	1808	2	-	2	150, 1658	60075776, 60076296
TU1062	2154	2	+	8	270, 134, 118, 71, 76, 63, 70, 1352	61155988, 61161337, 61163821, 61164503, 61165634, 61167414, 61167562, 61172134
TU1063	2321	2	+	8	437, 134, 118, 71, 76, 63, 70, 1352	61156351, 61161337, 61163821, 61164503, 61165634, 61167414, 61167562, 61172134
TU1064	324	2	+	3	70, 199, 55	61637036, 61637438, 61643534
TU1065	598	2	+	5	93, 199, 54, 128, 124	61637055, 61637438, 61645572, 61645719, 61647675
TU1066	933	2	+	2	157, 776	65135037, 65136152
TU1067	1281	2	+	5	75, 295, 97, 112, 702	65371890, 65372385, 65372770, 65372964, 65373205
TU1068	769	2	-	3	393, 69, 307	65374509, 65375383, 65378034
TU1069	584	2	-	2	468, 116	65442523, 65447065
TU1070	1905	2	-	1	1905	66210160
TU1071	374	2	-	1	374	66217199
TU1072	672	2	+	3	155, 98, 419	66407558, 66408305, 66414066
TU1073	2458	2	+	2	450, 2008	68886056, 68887411
TU1074	429	2	+	5	86, 63, 84, 38, 158	69035933, 69036359, 69036630, 69036874, 69037638
TU1075	1855	2	+	10	137, 405, 99, 259, 127, 174, 174, 309, 131, 40	70168494, 70169691, 70170402, 70171351, 70173210, 70173881, 70175381, 70176718, 70182537, 70182860
TU1076	454	2	+	5	64, 168, 51, 131, 40	70175491, 70176718, 70176976, 70182537, 70182860
TU1077	1172	2	+	6	113, 313, 108, 106, 348, 184	71163250, 71164077, 71164711, 71164931, 71165517, 71165945
TU1078	1391	2	+	8	113, 313, 108, 106, 348, 51, 165, 187	71163250, 71164077, 71164711, 71164931, 71165517, 71165945, 71166420, 71166675
TU1079	684	2	-	3	334, 137, 213	71599238, 71606432, 71607157
TU1080	270	2	+	2	63, 207	71882690, 71882862
TU1081	426	2	-	4	43, 153, 159, 71	73039243, 73039488, 73039726, 73041147
TU1082	829	2	+	2	710, 119	73217527, 73286076
TU1083	744	2	+	2	710, 34	73217527, 73305347
TU1084	1453	2	-	5	477, 491, 212, 158, 115	28733698, 28756336, 28759319, 28784608, 28792851
TU1085	1450	2	-	5	474, 491, 212, 158, 115	28733698, 28756336, 28759319, 28784608, 28792851
TU1086	3906	2	+	14	105, 200, 428, 121, 179, 223, 77, 56, 109, 186, 165, 120, 93, 1844	74436003, 74436487, 74443464, 74444196, 74446143, 74448795, 74449519, 74449880, 74450084, 74453708, 74453975, 74454594, 74455417, 74456553
TU1087	189	2	-	3	39, 104, 46	74484125, 74488738, 74493143
TU1088	1104	2	-	2	606, 498	74869571, 74871034
TU1089	721	2	+	4	83, 147, 361, 130	75303295, 75304688, 75312281, 75312879
TU1090	399	2	+	3	148, 46, 205	75315167, 75317397, 75317907
TU1091	425	2	-	2	110, 315	75665811, 75666371
TU1092	460	2	-	3	110, 56, 294	75665811, 75666371, 75666693
TU1093	6984	2	+	7	75, 75, 124, 125, 126, 185, 6274	75687397, 75690173, 75691044, 75691793, 75699094, 75701345, 75708642
TU1094	7218	2	+	9	75, 75, 124, 125, 126, 185, 148, 86, 6274	75687397, 75690173, 75691044, 75691793, 75699094, 75701345, 75702113, 75704189, 75708642
TU1095	7070	2	+	8	75, 75, 124, 125, 126, 185, 86, 6274	75687397, 75690173, 75691044, 75691793, 75699094, 75701345, 75704189, 75708642
TU1096	928	2	+	2	530, 398	76323773, 76324640
TU1097	3268	2	+	3	42, 119, 3107	76599953, 76626975, 76631183
TU1098	882	2	+	7	150, 142, 72, 76, 200, 74, 168	76957202, 76957736, 76958350, 76959341, 76959629, 76960117, 76960300
TU1099	1374	2	-	7	140, 50, 110, 47, 72, 165, 790	77041481, 77041730, 77042513, 77042792, 77043410, 77044282, 77049835
TU1100	1740	2	+	2	1308, 432	77245720, 77247266
TU1101	3320	2	-	13	1352, 89, 437, 51, 76, 61, 77, 71, 663, 71, 86, 129, 157	77982256, 77987122, 77989322, 77990230, 77990726, 77991904, 77992380, 77993811, 77997762, 77999836, 78001404, 78002062, 78003328
TU1102	3423	2	-	14	1352, 89, 437, 51, 76, 61, 78, 71, 102, 663, 71, 86, 129, 157	77982256, 77987122, 77989322, 77990230, 77990726, 77991904, 77992379, 77993811, 77996863, 77997762, 77999836, 78001404, 78002062, 78003328
TU1103	3425	2	-	14	1355, 89, 437, 51, 76, 61, 77, 71, 102, 663, 71, 86, 129, 157	77982256, 77987122, 77989322, 77990230, 77990726, 77991904, 77992380, 77993811, 77996863, 77997762, 77999836, 78001404, 78002062, 78003328
TU1104	4737	2	-	21	2130, 236, 184, 71, 182, 159, 7, 74, 79, 59, 133, 167, 103, 50, 130, 68, 79, 74, 73, 138, 541	78181359, 78185813, 78186089, 78187021, 78188917, 78189180, 78189454, 78189713, 78190477, 78190668, 78191145, 78191366, 78191610, 78192989, 78193749, 78194954, 78197406, 78197576, 78214616, 78218262, 78220338
TU1105	708	2	+	3	201, 106, 401	78372395, 78374258, 78375835
TU1106	507	2	+	4	184, 130, 130, 63	83265342, 83267523, 83269447, 83330064
TU1107	394	2	-	3	105, 113, 176	83628469, 83628706, 83633225
TU1108	338	2	-	3	105, 113, 120	83628469, 83628706, 83633374
TU1109	2367	2	-	17	254, 137, 130, 129, 71, 133, 96, 93, 87, 93, 158, 84, 139, 108, 117, 135, 403	86049685, 86053883, 86056741, 86057591, 86065161, 86066285, 86069484, 86076600, 86079350, 86089975, 86094824, 86103895, 86110302, 86111720, 86131258, 86167657, 86173938
TU1110	241	2	+	2	137, 104	87218801, 87225724
TU1111	318	2	-	2	38, 280	90010794, 90011038
TU1112	1183	2	+	7	41, 41, 62, 236, 51, 238, 514	92680969, 92702720, 92703022, 92704955, 92710895, 92715576, 92719471
TU1113	266	2	-	2	5, 261	93024186, 93157422
TU1114	244	2	+	2	40, 204	93159200, 93159335
TU1115	1131	2	-	4	952, 35, 110, 34	93410382, 93423518, 93426854, 93441093
TU1116	308	2	-	2	114, 194	104318484, 104362867
TU1117	1069	2	+	4	240, 187, 74, 568	104962158, 104963560, 104969066, 104970816
TU1118	375	2	+	4	199, 68, 67, 41	106484147, 106490983, 106545035, 106727197
TU1119	435	2	-	2	346, 89	107454265, 107485327
TU1120	693	2	+	2	299, 394	107554665, 107555643
TU1121	1143	2	+	2	39, 1104	112818645, 112821377
TU1122	775	2	-	2	588, 187	119437151, 119443032
TU1123	746	2	-	3	155, 75, 516	122146381, 122146893, 122147360
TU1124	217	2	-	3	69, 35, 113	124924449, 124938980, 124942719
TU1125	182	2	-	2	69, 113	124924449, 124942719
TU1126	2182	2	-	3	1398, 63, 721	124834501, 124836812, 124851120
TU1127	1224	2	+	2	1175, 49	124850664, 124909654
TU1128	1087	2	+	5	502, 125, 150, 105, 205	129939602, 130133834, 130211850, 130215129, 130239916
TU1129	1119	2	+	5	502, 125, 150, 105, 237	129939602, 130133834, 130211850, 130215129, 130216631
TU1130	1129	2	+	10	50, 104, 66, 70, 107, 87, 87, 139, 128, 291	128799499, 128801545, 128805200, 128813679, 128814655, 128816081, 128819324, 128820458, 128825904, 128840650
TU1131	1059	2	-	6	608, 57, 121, 185, 46, 42	135347727, 135349006, 135353880, 135359102, 135367173, 135369202
TU1132	756	2	+	4	161, 114, 41, 440	140104539, 140115277, 140146236, 140267333
TU1133	325	2	-	2	133, 192	142092412, 142093975
TU1134	1383	2	+	2	17, 1366	142235656, 142237056
TU1135	1016	2	+	2	950, 66	141876796, 141878351
TU1136	1989	2	+	2	356, 1633	142654021, 142660874
TU1137	280	2	+	2	145, 135	142699003, 142703446
TU1138	445	2	+	2	103, 342	144526965, 144527587
TU1139	789	2	+	3	152, 108, 529	144693223, 144729446, 144739473
TU1140	3841	2	+	3	31, 785, 3025	146030210, 146124821, 146126761
TU1141	3897	2	+	4	29, 58, 785, 3025	146030212, 146034215, 146124821, 146126761
TU1142	602	2	+	2	79, 523	146627771, 146629502
TU1143	1322	2	-	1	1322	146623398
TU1144	678	2	+	3	341, 87, 250	147190210, 147190659, 147226403
TU1145	822	2	+	4	341, 87, 144, 250	147190210, 147190659, 147223122, 147226403
TU1146	961	2	+	5	341, 87, 144, 139, 250	147190210, 147190659, 147223122, 147224417, 147226403
TU1147	2518	2	+	2	100, 2418	148265804, 148266762
TU1148	2912	2	+	2	414, 2498	147794692, 147800815
TU1149	6166	2	-	2	728, 5438	147797831, 147800785
TU1150	1494	2	-	3	1323, 70, 101	153522143, 153526879, 153574243
TU1151	6604	2	-	9	4215, 158, 131, 145, 279, 117, 167, 1215, 177	151051754, 151056530, 151066857, 151070392, 151071995, 151079053, 151084843, 151154648, 151160149
TU1152	368	2	+	2	151, 217	151159589, 151159816
TU1153	1603	2	-	4	1133, 133, 139, 198	157155366, 157173160, 157264560, 157276323
TU1154	1283	2	+	3	288, 119, 876	157574941, 157575318, 157577329
TU1155	623	2	+	4	35, 91, 186, 311	157579367, 157585075, 157586040, 157616696
TU1156	1025	2	+	4	35, 91, 186, 713	157579367, 157585075, 157586040, 157604354
TU1157	653	2	+	2	55, 598	157639469, 157641380
TU1158	657	2	-	2	311, 346	159681420, 159682258
TU1159	1417	3	+	5	290, 110, 82, 60, 875	91406, 92137, 92398, 92976, 93339
TU1160	2483	3	+	13	271, 185, 125, 119, 233, 213, 144, 169, 148, 151, 157, 192, 376	307909, 308883, 311030, 311514, 316381, 317036, 320028, 321167, 326441, 383591, 384274, 389661, 397585
TU1161	2738	3	+	14	271, 185, 125, 119, 233, 213, 144, 169, 148, 151, 157, 192, 178, 453	307909, 308883, 311030, 311514, 316381, 317036, 320028, 321167, 326441, 383591, 384274, 389661, 397585, 398435
TU1162	569	3	-	4	151, 82, 79, 257	329249, 329837, 330112, 333614
TU1163	535	3	-	2	346, 189	379367, 380320
TU1164	1366	3	+	2	61, 1305	818812, 823220
TU1165	197	3	-	2	95, 102	853721, 862377
TU1166	1070	3	-	4	167, 442, 98, 363	973964, 985242, 1054137, 1061689
TU1167	1489	3	+	2	160, 1329	1088851, 1089255
TU1168	1872	3	+	3	188, 80, 1604	1138025, 1146192, 1147088
TU1169	768	3	-	3	491, 244, 33	1167046, 1168692, 1169543
TU1170	764	3	-	3	491, 244, 29	1167046, 1168692, 1169509
TU1171	1478	3	+	2	177, 1301	1335396, 1372738
TU1172	1531	3	-	7	296, 276, 361, 172, 137, 188, 101	4580233, 4581146, 4584480, 4586266, 4588327, 4588917, 4594347
TU1173	680	3	-	2	653, 27	4594681, 4597226
TU1174	972	3	-	3	202, 103, 667	4600217, 4600677, 4608088
TU1175	2975	3	+	12	37, 100, 81, 100, 55, 328, 112, 101, 115, 83, 234, 1629	5148512, 5149986, 5151250, 5151958, 5152842, 5153437, 5155279, 5158103, 5164150, 5164976, 5166387, 5169846
TU1176	2978	3	+	12	37, 100, 81, 100, 58, 328, 112, 101, 115, 83, 234, 1629	5148512, 5149986, 5151250, 5151958, 5152839, 5153437, 5155279, 5158103, 5164150, 5164976, 5166387, 5169846
TU1177	700	3	+	3	186, 103, 411	5519319, 5519699, 5526360
TU1178	4881	3	+	2	46, 4835	5469798, 5470465
TU1179	1825	3	+	4	38, 481, 190, 1116	7255292, 7262438, 7263203, 7265039
TU1180	973	3	-	5	262, 164, 68, 123, 356	7346500, 7347467, 7349060, 7350289, 7353115
TU1181	509	3	-	3	331, 98, 80	7840588, 7841002, 7841179
TU1182	2006	3	-	3	1749, 79, 178	7907403, 7909223, 7920066
TU1183	2527	3	-	3	1749, 79, 699	7907403, 7909223, 7921874
TU1184	4111	3	+	20	299, 140, 129, 147, 189, 170, 185, 99, 118, 155, 62, 79, 189, 174, 154, 194, 157, 90, 127, 1254	8144702, 8145257, 8150457, 8150842, 8151242, 8153248, 8153548, 8153943, 8154123, 8154448, 8154937, 8155114, 8155409, 8156199, 8156470, 8156792, 8157176, 8157518, 8157726, 8157937
TU1185	598	3	-	2	277, 321	9573381, 9576123
TU1186	293	3	-	2	201, 92	6519111, 6520670
TU1187	726	3	+	5	82, 108, 117, 126, 293	6656383, 6662436, 6663100, 6663841, 6666952
TU1188	565	3	-	5	153, 184, 86, 85, 57	6625976, 6630778, 6638732, 6640062, 6640661
TU1189	259	3	-	2	167, 92	16780889, 16859281
TU1190	401	3	+	3	222, 64, 115	17123058, 17123686, 17126644
TU1191	479	3	+	6	42, 95, 71, 141, 32, 98	17205932, 17208796, 17209235, 17210880, 17212562, 17219658
TU1192	1079	3	-	3	479, 171, 429	18106735, 18108467, 18109832
TU1193	538	3	-	3	190, 301, 47	18193900, 18195467, 18195859
TU1194	1673	3	+	2	487, 1186	18222971, 18241339
TU1195	1809	3	+	3	487, 136, 1186	18222971, 18240226, 18241339
TU1196	3368	3	+	7	487, 114, 23, 196, 52, 19, 2477	18222971, 18223672, 18224030, 18224477, 18225214, 18225702, 18226376
TU1197	2325	3	+	3	438, 114, 1773	18248311, 18248897, 18250718
TU1198	4158	3	-	21	1233, 102, 141, 1, 123, 213, 150, 118, 428, 122, 136, 180, 120, 75, 147, 122, 207, 142, 168, 203, 27	18068627, 18071879, 18072067, 18073682, 18073909, 18074110, 18074498, 18074767, 18074970, 18075485, 18076666, 18077012, 18077295, 18078204, 18078375, 18078640, 18079336, 18081205, 18081481, 18082034, 18086183
TU1199	841	3	+	2	811, 30	18303224, 18307583
TU1200	1286	3	-	3	1072, 150, 64	18343057, 18353388, 18353896
TU1201	537	3	-	3	323, 150, 64	18344357, 18353388, 18353896
TU1202	224	3	-	2	150, 74	19817683, 19826762
TU1203	412	3	-	3	140, 78, 194	19922195, 19924112, 19925189
TU1204	261	3	-	3	100, 112, 49	24067043, 24088122, 24120831
TU1205	220	3	-	3	21, 74, 125	24272701, 24274758, 24280653
TU1206	1245	3	-	11	227, 98, 92, 102, 121, 103, 62, 77, 122, 92, 149	22143738, 22145917, 22150548, 22151934, 22156311, 22164541, 22169883, 22172061, 22177944, 22180782, 22317052
TU1207	263	3	+	2	126, 137	24736520, 24924176
TU1208	591	3	+	2	38, 553	24743340, 24972385
TU1209	738	3	+	3	39, 146, 553	24932485, 24953198, 24972385
TU1210	249	3	-	2	110, 139	26719619, 26806770
TU1211	976	3	-	2	841, 135	25694460, 25700593
TU1212	460	3	-	2	278, 182	29738576, 29739174
TU1213	666	3	+	2	94, 572	32031321, 32032968
TU1214	1763	3	-	2	1356, 407	32126524, 32134201
TU1215	934	3	-	2	527, 407	32129428, 32134201
TU1216	2063	3	+	2	40, 2023	34621689, 34622748
TU1217	633	3	-	3	489, 76, 68	35873133, 35875181, 35917738
TU1218	356	3	-	3	122, 119, 115	38534433, 38534689, 38534982
TU1219	3801	3	-	7	2057, 90, 244, 1221, 43, 51, 95	38518266, 38522368, 38522714, 38524621, 38526764, 38526903, 38534099
TU1220	485	3	-	3	58, 86, 341	38671410, 38671572, 38671737
TU1221	588	3	-	1	588	39039671
TU1222	730	3	-	5	45, 139, 66, 137, 343	39072194, 39073021, 39073522, 39073921, 39074847
TU1223	415	3	-	5	45, 139, 66, 137, 28	39072194, 39073021, 39073522, 39073921, 39075221
TU1224	315	3	+	2	139, 176	39916767, 39917412
TU1225	540	3	-	3	210, 171, 159	40145453, 40146372, 40148754
TU1226	355	3	-	2	127, 228	40257426, 40259450
TU1227	1634	3	-	2	632, 1002	40285299, 40286990
TU1228	2668	3	+	11	168, 316, 22, 13, 6, 41, 20, 24, 76, 17, 1965	40340607, 40341559, 40342310, 40344372, 40344844, 40345078, 40348464, 40349332, 40350827, 40352573, 40356645
TU1229	971	3	+	16	240, 33, 60, 36, 33, 30, 30, 30, 33, 30, 143, 36, 33, 132, 45, 27	40505441, 40506208, 40506329, 40506646, 40507495, 40507631, 40507767, 40508296, 40508406, 40509007, 40509294, 40509518, 40511670, 40512063, 40512453, 40512779
TU1230	1007	3	+	17	240, 33, 60, 36, 33, 30, 30, 30, 33, 36, 30, 143, 36, 33, 132, 45, 27	40505441, 40506208, 40506329, 40506646, 40507495, 40507631, 40507767, 40508296, 40508406, 40508523, 40508763, 40509294, 40509518, 40511670, 40512063, 40512453, 40512779
TU1231	1037	3	+	18	240, 33, 60, 36, 33, 30, 30, 30, 33, 36, 30, 30, 143, 36, 33, 132, 45, 27	40505441, 40506208, 40506329, 40506646, 40507495, 40507631, 40507767, 40508296, 40508406, 40508523, 40508763, 40509007, 40509294, 40509518, 40511670, 40512063, 40512453, 40512779
TU1232	548	3	+	6	36, 63, 30, 63, 114, 242	40512955, 40513433, 40513580, 40513695, 40513910, 40514697
TU1233	2618	3	-	2	641, 1977	40565429, 40567672
TU1234	256	3	+	2	79, 177	40600915, 40601667
TU1235	1031	3	+	2	724, 307	40518636, 40519718
TU1236	1919	3	-	10	433, 121, 131, 150, 228, 147, 117, 216, 296, 80	40538618, 40539139, 40539451, 40540027, 40540260, 40541306, 40541559, 40541812, 40544657, 40546370
TU1237	341	3	+	3	74, 117, 150	40681511, 40682263, 40682616
TU1238	521	3	+	3	124, 205, 192	40953776, 40953982, 40954289
TU1239	926	3	+	5	465, 94, 98, 164, 105	41143636, 41183097, 41190798, 41195603, 41198070
TU1240	3171	3	-	11	1233, 158, 138, 73, 130, 119, 135, 133, 144, 96, 812	41427521, 41428843, 41429427, 41430017, 41430448, 41430706, 41431066, 41431876, 41432314, 41434093, 41435112
TU1241	2154	3	+	7	1066, 199, 170, 85, 57, 117, 460	41381646, 41383204, 41383491, 41384140, 41384376, 41384520, 41384714
TU1242	437	3	+	2	102, 335	41641619, 41642690
TU1243	657	3	+	2	131, 526	41653411, 41653717
TU1244	2988	3	-	21	443, 116, 65, 100, 92, 162, 72, 117, 92, 89, 102, 80, 137, 142, 69, 103, 148, 69, 278, 336, 176	41835373, 41836698, 41837031, 41837249, 41837819, 41838236, 41839654, 41839830, 41840098, 41840272, 41840540, 41840799, 41841331, 41841547, 41841852, 41842091, 41842330, 41842679, 41843405, 41844206, 41845515
TU1245	3385	3	-	21	443, 116, 65, 100, 92, 162, 72, 117, 92, 89, 102, 80, 137, 142, 69, 103, 148, 69, 278, 336, 573	41835373, 41836698, 41837031, 41837249, 41837819, 41838236, 41839654, 41839830, 41840098, 41840272, 41840540, 41840799, 41841331, 41841547, 41841852, 41842091, 41842330, 41842679, 41843405, 41844206, 41845975
TU1246	2583	3	-	19	443, 116, 65, 100, 92, 162, 8, 89, 102, 80, 137, 142, 69, 103, 148, 69, 278, 336, 44	41835373, 41836698, 41837031, 41837249, 41837819, 41838236, 41839152, 41840272, 41840540, 41840799, 41841331, 41841547, 41841852, 41842091, 41842330, 41842679, 41843405, 41844206, 41845234
TU1247	2478	3	-	2	2231, 247	42581530, 42589891
TU1248	2177	3	-	4	1607, 224, 123, 223	42677525, 42679873, 42680997, 42681921
TU1249	437	3	+	4	166, 119, 58, 94	42479573, 42486547, 42486915, 42488414
TU1250	484	3	-	2	36, 448	42466571, 42467321
TU1251	1278	3	+	2	51, 1227	42858476, 42858671
TU1252	539	3	+	2	135, 404	42823877, 42824414
TU1253	576	3	-	2	433, 143	44337908, 44343078
TU1254	736	3	+	2	184, 552	44641094, 44647415
TU1255	937	3	+	2	311, 626	45617695, 45618826
TU1256	212	3	+	2	109, 103	47855815, 47874553
TU1257	782	3	-	2	134, 648	48016370, 48017076
TU1258	2736	3	-	28	280, 76, 92, 114, 174, 111, 123, 107, 149, 206, 92, 6, 47, 6, 25, 8, 14, 44, 4, 20, 10, 12, 125, 139, 93, 91, 244, 324	48999357, 49001957, 49002414, 49004138, 49005006, 49006086, 49008816, 49009966, 49010752, 49015057, 49016031, 49019433, 49021838, 49033424, 49045789, 49062066, 49063833, 49064707, 49066320, 49067414, 49067844, 49068794, 49069842, 49070622, 49071073, 49071858, 49072111, 49083995
TU1259	4518	3	+	29	1105, 164, 172, 193, 56, 99, 153, 100, 137, 84, 174, 138, 156, 171, 194, 124, 150, 111, 132, 189, 95, 8, 63, 23, 153, 81, 84, 107, 102	49024436, 49026007, 49029067, 49030281, 49030964, 49033847, 49034310, 49034568, 49034844, 49035820, 49035997, 49036446, 49036790, 49037531, 49039215, 49039906, 49041013, 49041380, 49042317, 49042602, 49042833, 49043102, 49043615, 49043822, 49043958, 49044223, 49044588, 49045291, 49045709
TU1260	2195	3	-	3	1853, 281, 61	51850773, 51852852, 51853690
TU1261	1934	3	+	3	167, 106, 1661	52697817, 52705198, 52709977
TU1262	1869	3	+	2	208, 1661	52705096, 52709977
TU1263	667	3	-	5	293, 101, 92, 147, 34	57961707, 57962442, 57964536, 57966110, 57966663
TU1264	2068	3	+	2	1241, 827	58263668, 58265118
TU1265	268	3	-	3	59, 157, 52	58557888, 58572117, 58572618
TU1266	712	3	-	4	143, 170, 160, 239	58677018, 58682041, 58690469, 58692560
TU1267	461	3	-	2	431, 30	58710509, 58713576
TU1268	305	3	+	3	111, 102, 92	59865019, 59999849, 60008158
TU1269	737	3	+	4	357, 186, 102, 92	59995083, 59995571, 59999849, 60008158
TU1270	511	3	-	1	511	60027287
TU1271	1434	3	+	3	104, 175, 1155	60549908, 60550350, 60553133
TU1272	381	3	-	2	337, 44	60964155, 60964708
TU1273	7337	3	-	25	3580, 162, 139, 165, 77, 132, 132, 162, 183, 132, 142, 68, 111, 108, 287, 75, 93, 96, 88, 63, 218, 676, 85, 126, 237	57495881, 57500309, 57502599, 57503961, 57504242, 57504425, 57505596, 57507133, 57507400, 57508002, 57515072, 57515784, 57518700, 57518983, 57523680, 57528045, 57529716, 57530268, 57536465, 57536808, 57537124, 57538839, 57540168, 57540355, 57565881
TU1274	7336	3	-	25	3580, 162, 139, 165, 77, 132, 132, 162, 183, 132, 142, 68, 111, 108, 287, 75, 90, 96, 88, 63, 218, 676, 87, 126, 237	57495881, 57500309, 57502599, 57503961, 57504242, 57504425, 57505596, 57507133, 57507400, 57508002, 57515072, 57515784, 57518700, 57518983, 57523680, 57528045, 57529716, 57530268, 57536465, 57536808, 57537124, 57538839, 57540168, 57540355, 57565881
TU1275	792	3	-	4	285, 42, 85, 380	71280654, 71293201, 71293907, 71294598
TU1276	1083	3	+	1	1083	72491359
TU1277	766	3	-	2	640, 126	73917263, 73917993
TU1278	437	3	+	6	85, 99, 55, 33, 88, 77	75521925, 75528673, 75694448, 75694673, 75695945, 75699206
TU1279	407	3	+	6	55, 99, 55, 33, 88, 77	75521961, 75528673, 75694448, 75694673, 75695945, 75699206
TU1280	428	3	+	2	54, 374	75875817, 75882745
TU1281	3145	3	+	22	114, 412, 119, 109, 143, 122, 82, 133, 104, 80, 155, 249, 27, 284, 230, 158, 105, 96, 102, 102, 111, 108	76228925, 76230298, 76306489, 76322642, 76324232, 76334886, 76336167, 76336755, 76341258, 76345025, 76349404, 76350579, 76353619, 76354217, 76361901, 76363367, 76364803, 76371164, 76384805, 76385959, 76387437, 76399737
TU1282	414	3	-	2	306, 108	76454160, 76459549
TU1283	1437	3	+	2	1374, 63	75813937, 75817533
TU1284	307	3	+	3	134, 103, 70	75819752, 75847320, 75852884
TU1285	935	3	+	2	586, 349	80324998, 80337553
TU1286	421	3	+	3	54, 191, 176	81179498, 81189471, 81190648
TU1287	418	3	-	6	31, 31, 53, 77, 164, 62	83829055, 83838260, 83853098, 83861997, 83865080, 83867787
TU1288	3647	3	-	14	1508, 160, 144, 141, 80, 124, 125, 105, 108, 127, 79, 158, 635, 153	84574050, 84575749, 84576891, 84577145, 84579568, 84589631, 84590776, 84591017, 84592997, 84596388, 84597918, 84599936, 84602361, 84608166
TU1289	2723	3	+	15	90, 35, 112, 62, 46, 65, 86, 126, 57, 77, 56, 118, 144, 111, 1538	84758390, 84925516, 84929122, 84931532, 84931892, 84933993, 84935945, 84937092, 84942966, 84943894, 84944064, 84945050, 84946587, 84949250, 84951698
TU1290	1904	3	-	4	704, 126, 695, 379	84852736, 84857177, 84863991, 84883505
TU1291	976	3	+	5	25, 103, 53, 46, 749	85446171, 85446645, 85489591, 85512644, 85514783
TU1292	930	3	+	4	25, 103, 53, 749	85446171, 85446645, 85489591, 85514783
TU1293	303	3	+	2	54, 249	86053904, 86060677
TU1294	251	3	-	3	151, 37, 63	90395274, 90396573, 90398653
TU1295	422	3	-	2	330, 92	90404699, 90406581
TU1296	380	3	+	3	126, 206, 48	81815310, 81816863, 81864479
TU1297	227	3	-	2	104, 123	90416340, 90435370
TU1298	294	3	+	2	237, 57	90436039, 90437609
TU1299	2523	3	-	2	2406, 117	95500419, 95514297
TU1300	502	3	+	2	210, 292	99379789, 99399820
TU1301	2289	3	-	3	1846, 191, 252	99740284, 99742613, 99754758
TU1302	2224	3	-	2	1846, 378	99740284, 99742613
TU1303	2379	3	-	3	2217, 104, 58	100000852, 100003377, 100008499
TU1304	777	3	-	4	83, 141, 41, 512	100206766, 100209617, 100210829, 100212786
TU1305	720	3	-	2	584, 136	101778047, 101784334
TU1306	2279	3	-	6	720, 58, 112, 117, 860, 412	102390563, 102403867, 102404307, 102415330, 102421375, 102471573
TU1307	1970	3	+	3	50, 119, 1801	107461452, 107463217, 107464497
TU1308	672	3	+	2	531, 141	107548794, 107549436
TU1309	1510	3	+	7	103, 53, 166, 198, 112, 101, 777	113706045, 113711514, 113715103, 113729345, 113730827, 113772761, 113775945
TU1310	1532	3	-	2	1247, 285	114678760, 114714008
TU1311	422	3	-	2	297, 125	116922292, 116922930
TU1312	847	3	+	4	72, 225, 219, 331	117341073, 117367742, 117370066, 117378088
TU1313	983	3	-	6	390, 75, 96, 105, 82, 235	117360477, 117362854, 117369646, 117370216, 117371153, 117372350
TU1314	468	3	-	2	312, 156	117700217, 117737001
TU1315	276	3	-	2	140, 136	117297268, 117297622
TU1316	204	3	-	2	140, 64	117297268, 117297557
TU1317	1152	3	-	2	940, 212	118698129, 118699239
TU1318	1374	3	-	4	320, 588, 159, 307	118700291, 118700702, 118702291, 118702702
TU1319	548	3	-	3	82, 159, 307	118701610, 118702291, 118702702
TU1320	302	3	+	2	190, 112	118334400, 118365016
TU1321	391	3	-	2	282, 109	118590787, 118597606
TU1322	2383	3	+	2	70, 2313	118531979, 118532795
TU1323	499	3	+	3	145, 138, 216	119044734, 119045003, 119045791
TU1324	225	3	-	2	119, 106	121802293, 121806816
TU1325	650	3	-	6	91, 81, 192, 69, 127, 90	121827396, 121830634, 121831704, 121838831, 121841814, 121842806
TU1326	3640	3	+	18	145, 216, 159, 108, 157, 150, 45, 80, 113, 184, 85, 146, 91, 149, 86, 70, 119, 1537	120586367, 120644823, 120645248, 120645829, 120646162, 120646597, 120646851, 120647620, 120648218, 120648669, 120649035, 120651220, 120652071, 120652350, 120653559, 120655661, 120656443, 120657184
TU1327	2664	3	+	11	180, 186, 136, 197, 160, 123, 138, 684, 128, 129, 603	122055734, 122067099, 122072806, 122074941, 122078614, 122092307, 122095657, 122099877, 122103237, 122103666, 122107275
TU1328	823	3	+	2	273, 550	125646648, 125648043
TU1329	876	3	+	2	677, 199	133555070, 133559160
TU1330	880	3	+	2	677, 203	133555070, 133559156
TU1331	333	3	-	2	197, 136	135035167, 135035928
TU1332	604	3	+	2	91, 513	135824791, 135825073
TU1333	226	3	-	2	75, 151	139893871, 139903395
TU1334	778	3	-	3	99, 111, 568	142366073, 142369184, 142382607
TU1335	4498	3	-	5	3882, 96, 127, 56, 337	144136520, 144143137, 144143501, 144152585, 144153993
TU1336	5571	3	-	10	4935, 26, 104, 25, 140, 55, 28, 96, 127, 35	144233878, 144239520, 144239558, 144239814, 144239850, 144240107, 144240320, 144241365, 144241710, 144248101
TU1337	1812	4	+	2	83, 1729	176623, 177024
TU1338	932	4	+	2	333, 599	187100, 193108
TU1339	1540	4	+	3	333, 608, 599	187100, 187593, 193108
TU1340	1979	4	-	4	261, 1353, 205, 160	117616, 121073, 135887, 138716
TU1341	2863	4	-	7	497, 559, 582, 585, 354, 132, 154	370769, 373312, 374525, 375179, 375944, 377476, 378591
TU1342	236	4	-	2	68, 168	1006620, 1008530
TU1343	963	4	+	2	90, 873	1012810, 1013104
TU1344	349	4	+	3	109, 156, 84	633436, 634537, 641364
TU1345	1951	4	-	2	1904, 47	1319244, 1321829
TU1346	1202	4	-	3	623, 117, 462	1386671, 1389342, 1389543
TU1347	1689	4	-	3	1523, 94, 72	1443946, 1448959, 1450955
TU1348	498	4	-	3	96, 277, 125	2102433, 2102949, 2109887
TU1349	232	4	+	2	102, 130	2301121, 2303528
TU1350	360	4	-	2	208, 152	6828370, 6829380
TU1351	279	4	-	3	77, 93, 109	10094029, 10096440, 10101358
TU1352	189	4	-	2	106, 83	12643535, 12731071
TU1353	299	4	-	2	106, 193	12643535, 12732320
TU1354	197	4	+	2	82, 115	12535396, 12553101
TU1355	2557	4	+	4	200, 120, 87, 2150	13193390, 13195161, 13198281, 13199739
TU1356	2553	4	+	4	200, 116, 87, 2150	13193390, 13195165, 13198281, 13199739
TU1357	1003	4	+	2	808, 195	1170034, 1171972
TU1358	5006	4	+	4	118, 117, 2847, 1924	16845189, 16852369, 16863228, 16868906
TU1359	425	4	+	2	129, 296	17335275, 17335735
TU1360	396	4	-	2	120, 276	18166252, 18167342
TU1361	485	4	-	2	169, 316	20185809, 20186164
TU1362	5004	4	-	2	4913, 91	17718584, 17727613
TU1363	2527	4	-	6	1913, 112, 109, 85, 131, 177	17826119, 17862399, 17882935, 17950354, 17951480, 18062506
TU1364	2481	4	-	6	1913, 109, 85, 131, 66, 177	17826119, 17882935, 17950354, 17951480, 18043389, 18062506
TU1365	268	4	+	2	124, 144	21342641, 21379621
TU1366	689	4	-	3	294, 95, 300	21898471, 21901960, 21902226
TU1367	1796	4	+	2	49, 1747	23695655, 23707729
TU1368	592	4	-	2	176, 416	24542144, 24561468
TU1369	439	4	-	3	138, 174, 127	33637329, 33786766, 33881670
TU1370	285	4	-	2	53, 232	38786232, 38787755
TU1371	4001	4	+	6	604, 305, 124, 164, 96, 2708	38914360, 38917844, 38935693, 38937572, 38937817, 38940507
TU1372	728	4	+	2	404, 324	42166862, 42169116
TU1373	3390	4	-	5	2423, 136, 137, 112, 582	43121728, 43125582, 43131374, 43138447, 43247553
TU1374	2547	4	-	13	1110, 70, 69, 100, 66, 25, 27, 61, 142, 152, 159, 45, 521	43478297, 43481445, 43482662, 43494811, 43503496, 43507347, 43507865, 43508409, 43509718, 43514474, 43518199, 43525174, 43554285
TU1375	2630	4	-	14	1110, 61, 69, 100, 66, 25, 27, 61, 142, 152, 159, 45, 92, 521	43478297, 43481454, 43482662, 43494811, 43503496, 43507347, 43507865, 43508409, 43509718, 43514474, 43518199, 43525174, 43540123, 43554285
TU1376	195	4	-	2	161, 34	43631758, 43632585
TU1377	631	4	-	4	138, 116, 47, 330	46395868, 46402900, 46416232, 46419556
TU1378	884	4	-	4	285, 268, 79, 252	46968861, 46970620, 46981173, 46984177
TU1379	2045	4	+	2	152, 1893	49414185, 49414935
TU1380	2069	4	+	2	176, 1893	49414646, 49414935
TU1381	483	4	+	2	54, 429	51314085, 51315922
TU1382	368	4	-	2	315, 53	60257140, 60258487
TU1383	1608	4	+	6	57, 92, 103, 156, 76, 1124	67720169, 67752435, 67762367, 67773101, 67779039, 67789701
TU1384	599	4	+	2	264, 335	73876896, 73877740
TU1385	331	4	+	3	125, 60, 146	73907367, 73907741, 73907977
TU1386	244	4	+	3	65, 146, 33	77207443, 77211511, 77237123
TU1387	1704	4	-	3	1646, 45, 13	78419661, 78427314, 78431589
TU1388	2933	4	-	2	2866, 67	81521614, 81580989
TU1389	659	4	-	2	220, 439	82213554, 82215128
TU1390	520	4	+	2	99, 421	89478728, 89529501
TU1391	776	4	-	5	101, 186, 93, 62, 334	90673587, 90704801, 90711014, 90723748, 90744935
TU1392	472	4	-	2	332, 140	89187636, 89189827
TU1393	5844	4	+	8	551, 92, 66, 98, 210, 152, 163, 4512	91887664, 91892992, 91893347, 91894309, 91895859, 91897294, 91899211, 91899823
TU1394	877	4	-	3	431, 111, 335	95310211, 95311558, 95311977
TU1395	403	4	+	2	342, 61	96213422, 96295168
TU1396	2456	4	-	4	2015, 156, 174, 111	98205003, 98207171, 98208669, 98215404
TU1397	700	4	+	4	256, 152, 187, 105	99595450, 99597015, 99597800, 99599199
TU1398	3827	4	+	28	93, 145, 182, 100, 198, 144, 104, 163, 132, 138, 105, 209, 121, 122, 133, 99, 163, 77, 210, 297, 113, 18, 52, 188, 54, 147, 145, 175	99602765, 99603737, 99604977, 99607351, 99607565, 99608823, 99609495, 99610024, 99610425, 99611073, 99611395, 99612546, 99613922, 99614637, 99616157, 99616762, 99617838, 99618573, 99624296, 99626529, 99627933, 99629198, 99629669, 99630831, 99631893, 99632327, 99633212, 99633897
TU1399	2095	4	-	4	992, 214, 803, 86	102462239, 102466257, 102466725, 102468577
TU1400	867	4	-	2	36, 831	41815227, 41816939
TU1401	689	4	-	3	364, 199, 126	103402461, 103403735, 103408864
TU1402	3369	4	-	9	1871, 131, 186, 117, 139, 195, 168, 108, 454	107385504, 107387522, 107390731, 107394956, 107403981, 107406863, 107407925, 107410046, 107416585
TU1403	3027	4	+	5	280, 319, 111, 89, 2228	107425246, 107428600, 107429456, 107430537, 107431300
TU1404	682	4	-	2	490, 192	108779121, 108784733
TU1405	636	4	-	2	124, 512	108787054, 108790041
TU1406	2912	4	+	5	138, 195, 132, 115, 2332	107719148, 107721362, 107748689, 107750005, 107756332
TU1407	2688	4	+	4	46, 195, 115, 2332	107719603, 107721362, 107750005, 107756332
TU1408	2229	4	+	2	1925, 304	110270419, 110274131
TU1409	1864	4	-	3	1385, 111, 368	110270419, 110272702, 110273281
TU1410	1498	4	+	2	466, 1032	110279960, 110281247
TU1411	656	4	-	2	320, 336	117577367, 117579908
TU1412	3293	4	+	5	146, 261, 144, 868, 1874	117580373, 117603616, 117608857, 117612593, 117614637
TU1413	839	4	-	4	70, 52, 64, 653	117858799, 117863393, 117866059, 117890902
TU1414	1435	4	+	2	161, 1274	118798450, 118809609
TU1415	1428	4	-	4	1094, 124, 107, 103	121325811, 121327222, 121327611, 121328277
TU1416	2791	4	-	3	2536, 132, 123	121460288, 121463621, 121465781
TU1417	2640	4	-	1	2640	123465551
TU1418	703	4	+	3	143, 163, 397	127113597, 127114667, 127115010
TU1419	630	4	+	3	70, 163, 397	127113850, 127114667, 127115010
TU1420	761	4	+	5	204, 98, 88, 134, 237	129654732, 129657232, 129658967, 129659162, 129662493
TU1421	581	4	-	2	108, 473	134296415, 134296978
TU1422	566	4	+	2	365, 201	134297088, 134337505
TU1423	377	4	+	2	137, 240	135990716, 136005106
TU1424	364	4	-	2	297, 67	136953184, 136968473
TU1425	500	4	-	3	259, 128, 113	137022149, 137026581, 137026825
TU1426	503	4	+	2	120, 383	137048932, 137051201
TU1427	486	4	-	2	384, 102	137100053, 137102987
TU1428	420	4	-	2	380, 40	138780324, 138782820
TU1429	445	4	+	2	412, 33	139086549, 139089223
TU1430	514	4	-	2	311, 203	139640420, 139669570
TU1431	365	4	-	2	327, 38	140443183, 140444019
TU1432	342	4	+	3	60, 156, 126	141926779, 141995013, 142128454
TU1433	5508	5	+	2	102, 5406	2004268, 2004579
TU1434	923	5	-	5	482, 118, 111, 153, 59	3175300, 3176356, 3176971, 3178299, 3192930
TU1435	432	5	-	2	298, 134	4158575, 4163117
TU1436	647	5	+	2	611, 36	5278140, 5281684
TU1437	1762	5	+	2	44, 1718	5665228, 5669460
TU1438	805	5	-	4	530, 128, 50, 97	3819142, 3825999, 3827016, 3834615
TU1439	844	5	-	3	697, 50, 97	3819674, 3827016, 3834615
TU1440	6716	5	+	17	3147, 200, 138, 96, 94, 71, 128, 255, 78, 44, 172, 222, 85, 116, 168, 93, 1609	6517103, 6521027, 6521570, 6522502, 6523348, 6524682, 6527638, 6530012, 6530703, 6531229, 6531834, 6532328, 6532872, 6533336, 6533570, 6534107, 6535105
TU1441	3590	5	+	5	85, 821, 129, 195, 2360	6565760, 6566175, 6574917, 6575175, 6576175
TU1442	826	5	-	2	212, 614	7061902, 7063476
TU1443	745	5	-	6	209, 98, 143, 49, 106, 140	7728125, 7728744, 7729935, 7730580, 7730883, 7733018
TU1444	1441	5	-	4	963, 111, 170, 197	7768038, 7769092, 7769438, 7770413
TU1445	658	5	+	2	441, 217	8141423, 8143555
TU1446	1851	5	-	2	1651, 200	9670975, 9676502
TU1447	1868	5	-	3	1651, 187, 30	9670975, 9674933, 9676502
TU1448	3424	5	+	2	55, 3369	13222347, 13226781
TU1449	930	5	-	3	811, 35, 84	14875924, 14880240, 14881147
TU1450	1355	5	-	4	921, 174, 109, 151	15182735, 15184088, 15184944, 15185241
TU1451	656	5	-	4	100, 111, 241, 204	15386827, 15387158, 15388098, 15402985
TU1452	1419	5	+	2	214, 1205	15900499, 15901714
TU1453	230	5	+	2	42, 188	16335038, 16335589
TU1454	1382	5	-	3	788, 566, 28	17767142, 17768108, 17768878
TU1455	1582	5	-	3	788, 566, 228	17767142, 17768108, 17777172
TU1456	906	5	-	2	678, 228	17767996, 17777172
TU1457	342	5	+	3	114, 73, 155	18736350, 18736699, 18737160
TU1458	223	5	+	2	194, 29	18740848, 18742977
TU1459	903	5	+	3	233, 122, 548	18872998, 18876917, 18877347
TU1460	520	5	+	2	335, 185	19645885, 19646655
TU1461	270	5	+	2	85, 185	19646267, 19646655
TU1462	1312	5	+	2	98, 1214	19650815, 19651754
TU1463	1132	5	+	3	425, 152, 555	22742026, 22743691, 22744385
TU1464	6843	5	+	35	220, 64, 128, 132, 130, 98, 126, 194, 125, 137, 154, 239, 82, 185, 112, 1, 105, 81, 74, 91, 102, 111, 176, 163, 294, 199, 629, 144, 129, 191, 61, 124, 208, 83, 1751	29844989, 29859271, 29870632, 29871739, 29875342, 29877823, 29879328, 29881434, 29892330, 29892840, 29894032, 29897828, 29900101, 29900925, 29901824, 29902431, 29902553, 29903001, 29903160, 29903323, 29908837, 29910046, 29911872, 29914259, 29917298, 29920523, 29923301, 29928553, 29929609, 29934495, 29938323, 29939508, 29944393, 29947639, 30008785
TU1465	711	5	-	3	128, 180, 403	30017951, 30068085, 30070845
TU1466	184	5	+	2	71, 113	36212257, 36212431
TU1467	531	5	-	3	87, 108, 336	36930799, 36947803, 37004817
TU1468	3064	5	+	20	330, 143, 123, 67, 148, 183, 80, 126, 125, 121, 158, 21, 16, 21, 19, 17, 12, 109, 145, 1100	37096306, 37132108, 37163008, 37173755, 37185162, 37186038, 37188749, 37191514, 37193336, 37194436, 37194652, 37195058, 37196527, 37196780, 37196986, 37197094, 37197480, 37197927, 37200085, 37206981
TU1469	393	5	+	3	101, 131, 161	51025134, 51035541, 51037044
TU1470	756	5	+	4	30, 104, 87, 535	52089733, 52092988, 52100273, 52119461
TU1471	5189	5	-	36	791, 126, 95, 76, 109, 122, 190, 110, 157, 170, 137, 130, 93, 108, 181, 95, 94, 189, 131, 115, 123, 196, 34, 129, 12, 12, 15, 18, 64, 71, 103, 115, 158, 83, 759, 78	57747113, 57758787, 57782001, 57798681, 57821571, 57826293, 57826915, 57840392, 57846535, 57867683, 57870009, 57876398, 57878324, 57883554, 57886619, 57976992, 57979692, 57997517, 58003819, 58007276, 58021889, 58027118, 58034633, 58039878, 58042975, 58052743, 58055417, 58056854, 58060526, 58066236, 58070712, 58091379, 58096873, 58102738, 58107181, 58130257
TU1472	5258	5	-	33	791, 126, 95, 76, 109, 122, 190, 110, 157, 170, 137, 130, 93, 108, 181, 95, 94, 189, 131, 115, 132, 123, 196, 34, 123, 64, 71, 103, 115, 158, 83, 759, 78	57747113, 57758787, 57782001, 57798681, 57821571, 57826293, 57826915, 57840392, 57846535, 57867683, 57870009, 57876398, 57878324, 57883554, 57886619, 57976992, 57979692, 57997517, 58003819, 58007276, 58014994, 58021889, 58027118, 58034633, 58039878, 58060526, 58066236, 58070712, 58091379, 58096873, 58102738, 58107181, 58130257
TU1473	271	5	+	2	118, 153	61028838, 61029599
TU1474	1526	5	-	8	854, 41, 175, 105, 49, 82, 85, 135	60944329, 60948657, 60950067, 60969584, 60971054, 60983298, 60997624, 61006335
TU1475	1327	5	+	5	63, 122, 893, 157, 92	63814323, 63816409, 63818387, 63819422, 63820802
TU1476	4679	5	+	3	144, 203, 4332	63829173, 63830100, 63832694
TU1477	3529	5	-	7	2657, 127, 131, 110, 167, 180, 157	65377607, 65380729, 65382152, 65382585, 65384021, 65384927, 65390229
TU1478	3431	5	-	7	2657, 127, 131, 110, 167, 180, 59	65377607, 65380729, 65382152, 65382585, 65384021, 65384927, 65390624
TU1479	1527	5	-	5	575, 62, 79, 72, 739	66371489, 66372228, 66372435, 66372691, 66375705
TU1480	1226	5	+	2	29, 1197	66659095, 66659498
TU1481	2879	5	-	2	776, 2103	22978390, 22980173
TU1482	618	5	+	5	228, 129, 106, 70, 85	23093644, 23095973, 23096355, 23096553, 23096749
TU1483	314	5	-	2	162, 152	23100510, 23101065
TU1484	886	5	+	2	670, 216	70180899, 70182066
TU1485	522	5	+	3	100, 206, 216	70181187, 70181363, 70182066
TU1486	230	5	+	2	137, 93	70780865, 70819576
TU1487	1390	5	+	2	191, 1199	70847346, 70868564
TU1488	245	5	-	4	55, 84, 69, 37	71043481, 71044329, 71045380, 71046124
TU1489	3116	5	-	2	2273, 843	76446009, 76450934
TU1490	360	5	-	2	276, 84	77186815, 77189758
TU1491	1577	5	+	1	1577	80889799
TU1492	540	5	-	2	442, 98	81205567, 81209880
TU1493	236	5	-	2	175, 61	81390715, 81391024
TU1494	264	5	-	3	50, 74, 140	82808253, 82808417, 82808608
TU1495	192	5	-	2	50, 142	82808253, 82808608
TU1496	2026	5	-	3	305, 132, 1589	82744948, 82751761, 82757032
TU1497	400	5	-	4	92, 60, 146, 102	85304073, 85556932, 85560539, 85601354
TU1498	462	5	+	2	303, 159	85313911, 85314342
TU1499	2501	5	-	7	1602, 133, 88, 179, 184, 155, 160	85945234, 85947704, 85963065, 85965276, 85968322, 86154365, 86155608
TU1500	232	5	+	2	136, 96	86130629, 86131329
TU1501	3987	5	-	7	1968, 89, 111, 98, 159, 127, 1435	89640957, 89643900, 89644909, 89654871, 89660272, 89663630, 89669031
TU1502	4203	5	-	9	1968, 89, 111, 96, 120, 98, 159, 127, 1435	89640957, 89643900, 89644909, 89645421, 89645616, 89654871, 89660272, 89663630, 89669031
TU1503	519	5	-	2	399, 120	93819825, 93829895
TU1504	1016	5	+	3	92, 304, 620	93829462, 93830778, 94002072
TU1505	661	5	-	2	620, 41	100649232, 100651822
TU1506	370	5	+	4	46, 89, 158, 77	106346617, 106347587, 106347840, 106579111
TU1507	205	5	+	3	42, 131, 32	106491535, 106543057, 106562614
TU1508	2151	6	+	6	122, 185, 111, 116, 195, 1422	207230, 208510, 210832, 211992, 212886, 213189
TU1509	2267	6	+	7	122, 185, 116, 111, 116, 195, 1422	207230, 208510, 208886, 210832, 211992, 212886, 213189
TU1510	1956	6	+	5	122, 185, 111, 116, 1422	207230, 208510, 210832, 211992, 213189
TU1511	237	6	+	3	83, 73, 81	250078, 251149, 251431
TU1512	3483	6	+	11	2080, 98, 150, 142, 165, 128, 114, 78, 141, 42, 345	291463, 294169, 296156, 297085, 298929, 299660, 299983, 300870, 301458, 301756, 303228
TU1513	2065	6	-	2	1507, 558	372347, 378092
TU1514	2068	6	-	2	1510, 558	372347, 378092
TU1515	5556	5	-	16	3347, 176, 100, 123, 82, 64, 96, 104, 152, 96, 81, 141, 134, 189, 145, 526	105194363, 105198566, 105198827, 105210065, 105212924, 105247262, 105250324, 105265059, 105276875, 105296612, 105296789, 105306003, 105309487, 105312842, 105332283, 105367973
TU1516	980	6	-	3	815, 118, 47	1093211, 1096176, 1098152
TU1517	755	6	-	2	613, 142	1560873, 1564180
TU1518	221	6	+	2	137, 84	1600204, 1603761
TU1519	874	6	+	5	162, 49, 45, 138, 480	3490510, 3492012, 3496724, 3518462, 3520020
TU1520	864	6	+	2	488, 376	4247557, 4250662
TU1521	796	6	+	2	488, 308	4247557, 4249744
TU1522	467	6	-	3	79, 87, 301	4747916, 4748762, 4750227
TU1523	3109	6	+	16	122, 139, 82, 98, 90, 74, 239, 117, 118, 72, 136, 144, 175, 138, 687, 678	5030521, 5032852, 5033905, 5034160, 5034335, 5034520, 5035200, 5035533, 5035721, 5035922, 5036101, 5036321, 5036898, 5037154, 5037369, 5038091
TU1524	574	6	+	3	314, 79, 181	8361129, 8362106, 8362665
TU1525	585	6	-	3	38, 182, 365	8557101, 8559377, 8559751
TU1526	448	6	-	2	265, 183	9579140, 9585506
TU1527	647	6	-	4	382, 87, 134, 44	10688000, 10694763, 10702180, 10711018
TU1528	611	6	-	4	85, 87, 134, 305	10689311, 10694763, 10702180, 10721879
TU1529	708	6	-	2	403, 305	10719826, 10721879
TU1530	5669	6	+	6	123, 158, 321, 820, 148, 4099	10722459, 10723001, 10725130, 10725987, 10727133, 10730081
TU1531	1007	6	+	6	122, 220, 128, 120, 159, 258	12077063, 12078818, 12079629, 12095027, 12175572, 12192397
TU1532	3120	6	+	7	130, 612, 162, 117, 1093, 90, 916	12212679, 12235369, 12239925, 12240260, 12241227, 12243159, 12246565
TU1533	3182	6	+	7	192, 612, 162, 117, 1093, 90, 916	12225450, 12235369, 12239925, 12240260, 12241227, 12243159, 12246565
TU1534	729	6	-	2	659, 70	12430152, 12432220
TU1535	421	6	-	2	340, 81	12430833, 12432220
TU1536	194	6	+	2	131, 63	13464885, 13465249
TU1537	552	6	-	2	442, 110	13494141, 13495246
TU1538	416	6	-	3	60, 184, 172	3330955, 3334172, 3338367
TU1539	2017	6	+	3	300, 98, 1619	25075244, 25075640, 25076816
TU1540	226	6	-	2	66, 160	25137924, 25138359
TU1541	803	6	+	5	12, 197, 84, 91, 419	25565253, 25565404, 25565692, 25565891, 25566124
TU1542	1870	6	-	1	1870	25665788
TU1543	512	6	-	3	197, 85, 230	28158030, 28161238, 28164196
TU1544	1912	6	-	2	1717, 195	28295654, 28298175
TU1545	364	6	+	3	40, 92, 232	28583249, 28586138, 28587804
TU1546	4059	6	+	12	85, 264, 90, 109, 134, 244, 80, 137, 175, 156, 113, 2472	32865719, 32866037, 32875111, 32877591, 32884131, 32887560, 32894993, 32896974, 32902132, 32903917, 32905848, 32907476
TU1547	325	6	+	2	252, 73	33072363, 33079234
TU1548	2675	6	+	12	64, 52, 88, 69, 146, 136, 147, 96, 135, 112, 158, 1472	35242148, 35242697, 35242861, 35243166, 35248059, 35248327, 35251652, 35252404, 35252718, 35252963, 35253168, 35253911
TU1549	5466	6	+	5	1196, 118, 115, 135, 3902	37734883, 37738021, 37742425, 37765169, 37765438
TU1550	696	6	+	2	44, 652	38634921, 38635865
TU1551	789	6	+	2	137, 652	38634971, 38635865
TU1552	494	6	+	2	345, 149	39300772, 39340637
TU1553	380	6	-	2	333, 47	40121250, 40127515
TU1554	501	6	-	2	99, 402	40183021, 40183233
TU1555	485	6	+	2	436, 49	40368033, 40380948
TU1556	1192	6	+	2	60, 1132	40644567, 40644711
TU1557	1602	6	+	2	176, 1426	41235890, 41248677
TU1558	4116	6	+	2	1963, 2153	41317800, 41322644
TU1559	551	6	+	2	132, 419	42305410, 42306435
TU1560	260	6	+	3	59, 68, 133	43276457, 43276808, 43277719
TU1561	2411	6	-	7	1557, 14, 54, 111, 367, 146, 162	43280266, 43282210, 43282871, 43283307, 43283971, 43313143, 43326281
TU1562	563	6	-	5	65, 73, 97, 86, 242	43184751, 43188168, 43188323, 43189370, 43189589
TU1563	376	6	-	2	108, 268	43190408, 43192399
TU1564	556	6	-	2	465, 91	44045014, 44046988
TU1565	643	6	+	4	42, 165, 100, 336	44411084, 44411693, 44412199, 44412386
TU1566	1720	6	-	2	1431, 289	44446835, 44450231
TU1567	245	6	+	2	65, 180	44770570, 44771342
TU1568	431	6	+	4	96, 179, 115, 41	44780018, 44781288, 44782005, 44782240
TU1569	1301	6	-	3	93, 311, 897	750618, 751816, 961832
TU1570	2908	6	-	1	2908	868215
TU1571	823	6	-	5	231, 132, 132, 152, 176	45560253, 45560580, 45561023, 45561233, 45561486
TU1572	392	6	-	2	328, 64	45564728, 45565323
TU1573	1969	6	-	3	1777, 127, 65	46511015, 46517826, 46533605
TU1574	1350	6	+	2	180, 1170	46563245, 46602801
TU1575	1030	6	+	3	180, 568, 282	46563245, 46602801, 46603689
TU1576	249	6	+	2	108, 141	47019887, 47020601
TU1577	227	6	+	2	40, 187	45071252, 45265933
TU1578	3227	6	-	18	964, 235, 87, 99, 141, 171, 122, 48, 176, 95, 114, 160, 142, 198, 79, 74, 104, 218	47922592, 47923784, 47925142, 47925422, 47925914, 47926148, 47927436, 47927851, 47928007, 47929840, 47930287, 47930923, 47934435, 47936424, 47938451, 47939464, 47940041, 47948279
TU1579	417	6	+	1	417	49770485
TU1580	1007	6	+	3	154, 155, 698	49801272, 49808777, 49815561
TU1581	1477	6	+	14	50, 126, 115, 101, 78, 76, 168, 88, 87, 65, 87, 164, 102, 170	45761097, 46043277, 46043507, 46043738, 46043972, 46044236, 46044404, 46044998, 46045196, 46045595, 46045744, 46046159, 46046404, 46046813
TU1582	1861	6	+	3	136, 96, 1629	50402622, 50402847, 50403179
TU1583	534	6	-	2	79, 455	50406751, 50406938
TU1584	3613	6	-	2	3471, 142	50700985, 50726722
TU1585	2408	6	+	2	903, 1505	50801085, 50802063
TU1586	455	6	+	2	92, 363	51347613, 51348263
TU1587	1303	6	+	2	1152, 151	51906719, 51909438
TU1588	1087	6	+	3	52, 258, 777	51948229, 51950965, 51952055
TU1589	1116	6	+	2	339, 777	51950884, 51952055
TU1590	1895	6	-	5	1336, 144, 96, 127, 192	51932677, 51938149, 51942754, 51943563, 51947963
TU1591	2234	6	-	4	1819, 96, 127, 192	51936474, 51942754, 51943563, 51947963
TU1592	326	6	-	3	200, 103, 23	52470227, 52470606, 52470801
TU1593	429	6	-	2	346, 83	52474023, 52478168
TU1594	359	6	-	3	136, 109, 114	52469179, 52469482, 52469864
TU1595	783	6	-	2	348, 435	53290158, 53291458
TU1596	309	6	+	3	57, 157, 95	53403858, 53404801, 53408804
TU1597	485	6	+	3	233, 157, 95	53404326, 53404801, 53408804
TU1598	3954	6	+	2	3331, 623	53409221, 53412658
TU1599	212	6	+	2	135, 77	54558638, 54623944
TU1600	745	6	+	2	164, 581	54581634, 54583009
TU1601	297	6	-	3	195, 74, 28	54672226, 54707272, 54708485
TU1602	516	6	-	3	96, 111, 309	54763175, 54763382, 54763878
TU1603	1488	6	+	2	206, 1282	55747785, 55753456
TU1604	1089	6	-	3	890, 148, 51	55971361, 55981872, 55999770
TU1605	1228	6	-	4	890, 139, 148, 51	55971361, 55976112, 55981872, 55999770
TU1606	2073	6	+	2	264, 1809	56711980, 56718236
TU1607	697	6	-	3	520, 127, 50	57041559, 57050238, 57054331
TU1608	2401	6	+	4	288, 155, 140, 1818	57220064, 57239930, 57244342, 57253463
TU1609	2725	6	-	2	2677, 48	57396859, 57415731
TU1610	427	6	-	2	284, 143	57697347, 57698288
TU1611	457	6	-	2	284, 173	57697347, 57698258
TU1612	1664	6	+	3	52, 128, 1484	58106075, 58108603, 58108914
TU1613	576	6	-	2	429, 147	58289040, 58289816
TU1614	567	6	-	2	501, 66	58290092, 58291663
TU1615	484	6	-	3	350, 68, 66	58290092, 58290525, 58291663
TU1616	597	6	+	2	69, 528	58333382, 58334015
TU1617	1062	6	-	5	631, 90, 103, 116, 122	59996890, 59997644, 59997938, 59998502, 59999348
TU1618	308	6	+	2	65, 243	62602668, 62663671
TU1619	1045	6	+	3	745, 147, 153	63308921, 63310932, 63311486
TU1620	391	6	-	3	144, 93, 154	63315718, 63316311, 63317149
TU1621	1045	6	-	2	350, 695	63399384, 63402664
TU1622	673	6	+	2	300, 373	63952010, 63954868
TU1623	864	6	+	2	677, 187	64231233, 64269355
TU1624	2440	6	-	7	932, 123, 155, 64, 136, 863, 167	64821265, 64823136, 64823400, 64824809, 64825131, 64827626, 64828740
TU1625	232	6	+	2	39, 193	68599425, 68604042
TU1626	3001	6	-	2	2934, 67	69133843, 69139432
TU1627	1539	6	-	2	1502, 37	69766415, 69773231
TU1628	3452	6	+	3	72, 255, 3125	69774332, 69795113, 69797303
TU1629	3446	6	+	3	69, 252, 3125	69774335, 69795116, 69797303
TU1630	3490	6	+	4	63, 50, 252, 3125	69774341, 69793438, 69795116, 69797303
TU1631	259	6	+	2	71, 188	70466859, 70474270
TU1632	812	6	+	7	14, 90, 123, 171, 116, 114, 184	76007871, 76010594, 76010977, 76013226, 76014218, 76017175, 76017733
TU1633	2576	6	+	10	124, 275, 81, 84, 145, 111, 465, 196, 210, 885	76018315, 76020494, 76025792, 76026343, 76030813, 76036295, 76037159, 76038507, 76040823, 76042182
TU1634	2411	6	+	8	124, 275, 145, 111, 465, 196, 210, 885	76018315, 76020494, 76030813, 76036295, 76037159, 76038507, 76040823, 76042182
TU1635	2453	6	+	9	273, 81, 87, 145, 111, 465, 196, 210, 885	76020496, 76025792, 76026340, 76030813, 76036295, 76037159, 76038507, 76040823, 76042182
TU1636	3811	6	+	3	107, 182, 3522	76224539, 76240214, 76241326
TU1637	600	6	-	2	202, 398	77320081, 77320666
TU1638	596	6	-	2	198, 398	77320081, 77320666
TU1639	642	6	-	4	113, 133, 208, 188	77613266, 77613550, 77614836, 77618015
TU1640	4122	6	+	16	274, 148, 84, 47, 112, 188, 183, 95, 116, 76, 109, 174, 236, 178, 135, 1967	78038146, 78055569, 78057545, 78084858, 78085617, 78088359, 78091416, 78092339, 78093415, 78094775, 78095646, 78096836, 78100546, 78102223, 78103660, 78105205
TU1641	4180	6	+	16	274, 148, 84, 47, 112, 188, 183, 95, 116, 76, 109, 174, 236, 178, 193, 1967	78038146, 78055569, 78057545, 78084858, 78085617, 78088359, 78091416, 78092339, 78093415, 78094775, 78095646, 78096836, 78100546, 78102223, 78103602, 78105205
TU1642	1810	6	+	2	115, 1695	78289495, 78297701
TU1643	327	6	+	1	327	78348593
TU1644	4550	6	+	14	28, 54, 171, 81, 165, 396, 604, 188, 154, 56, 62, 138, 77, 2376	79176674, 79274109, 79309254, 79312441, 79319354, 79320043, 79324153, 79326414, 79327351, 79332603, 79334270, 79336970, 79337884, 79341335
TU1645	413	6	+	3	29, 34, 350	79347875, 79348832, 79350031
TU1646	12945	6	+	5	1039, 25, 80, 1587, 10214	79552389, 79553927, 79554506, 79558468, 79582835
TU1647	3563	6	-	5	2558, 75, 131, 93, 706	82335476, 82339264, 82340959, 82345099, 82348231
TU1648	1236	6	+	2	1096, 140	83252516, 83254367
TU1649	676	6	+	4	283, 148, 72, 173	87863613, 87865622, 87866083, 87887422
TU1650	1055	6	+	2	283, 772	87863613, 87866077
TU1651	315	6	+	3	61, 64, 190	82760217, 82761410, 82762729
TU1652	395	6	+	3	141, 64, 190	82760462, 82761410, 82762729
TU1653	573	6	-	4	122, 147, 51, 253	90030474, 90033904, 90035484, 90040229
TU1654	1887	6	-	4	1655, 137, 28, 67	90559716, 90600098, 90600330, 90600856
TU1655	348	6	-	3	152, 143, 53	90605227, 90607911, 90614576
TU1656	4102	6	-	11	1583, 124, 122, 108, 132, 162, 350, 459, 297, 28, 737	91859565, 91861436, 91861972, 91868361, 91873461, 91875092, 91876669, 91881502, 91885295, 91895829, 91906692
TU1657	1568	6	-	2	1523, 45	96145391, 96149313
TU1658	437	6	-	2	27, 410	96149414, 96161890
TU1659	1193	6	+	2	532, 661	96819681, 96820639
TU1660	398	6	-	3	152, 80, 166	98918048, 98942431, 98943461
TU1661	514	6	-	2	474, 40	100802530, 100814966
TU1662	1445	6	-	5	1002, 108, 90, 81, 164	100926599, 100928563, 100942047, 100942223, 100944499
TU1663	244	6	-	2	111, 133	100946183, 100946756
TU1664	444	6	+	3	118, 137, 189	109052739, 109073419, 109085228
TU1665	538	6	+	3	212, 137, 189	109052892, 109073419, 109085228
TU1666	1870	6	-	2	1829, 41	119198453, 119212288
TU1667	275	6	-	3	83, 130, 62	121194613, 121379262, 121451932
TU1668	293	6	-	2	135, 158	121710639, 121711681
TU1669	344	6	-	3	135, 99, 110	121710639, 121711681, 121712578
TU1670	591	6	-	3	422, 58, 111	121880461, 121885770, 121896761
TU1671	550	6	-	3	422, 58, 70	121880461, 121885770, 121888502
TU1672	489	6	-	2	422, 67	121880461, 121888502
TU1673	533	6	-	2	422, 111	121880461, 121896761
TU1674	2179	6	+	2	628, 1551	125497437, 125498963
TU1675	391	6	+	2	227, 164	126833184, 126867304
TU1676	271	6	+	3	36, 195, 40	127004185, 127017992, 127027553
TU1677	250	6	+	2	29, 221	127028401, 127029711
TU1678	222	6	-	2	14, 208	138456211, 138462421
TU1679	262	6	-	3	14, 74, 174	138456211, 138461149, 138462455
TU1680	692	6	+	4	175, 103, 92, 322	138512041, 138518460, 138521571, 138523502
TU1681	546	6	-	3	323, 129, 94	138600903, 138603448, 138622353
TU1682	620	6	-	4	323, 129, 74, 94	138600903, 138603448, 138613962, 138622353
TU1683	277	6	-	4	53, 103, 58, 63	144951571, 145090820, 145180516, 145180937
TU1684	225	6	-	2	57, 168	145303502, 145305870
TU1685	435	6	+	2	35, 400	145652721, 145658423
TU1686	767	6	+	4	167, 207, 92, 301	146475647, 146477814, 146478107, 146478877
TU1687	3143	6	+	2	65, 3078	147753290, 147754582
TU1688	442	6	+	4	125, 105, 132, 80	148508526, 148519143, 148524797, 148525770
TU1689	4637	6	+	31	29, 328, 82, 154, 74, 96, 123, 58, 74, 70, 78, 121, 59, 55, 105, 124, 87, 120, 52, 151, 128, 163, 32, 139, 48, 53, 84, 91, 117, 90, 1652	148001770, 148034939, 148039439, 148040877, 148044321, 148051236, 148053120, 148055609, 148057340, 148058803, 148062426, 148064240, 148064440, 148064768, 148070292, 148072393, 148073073, 148075762, 148076987, 148078266, 148081265, 148083139, 148085443, 148085717, 148087680, 148088001, 148088459, 148089075, 148089428, 148090668, 148090900
TU1690	664	6	-	2	158, 506	148737564, 148743323
TU1691	3070	6	+	3	661, 170, 2239	148542946, 148574746, 148576542
TU1692	720	6	-	2	46, 674	148583725, 148597616
TU1693	1240	6	+	9	119, 90, 207, 130, 75, 82, 72, 157, 308	153749313, 153749542, 153750811, 153751294, 153751505, 153751705, 153751890, 153752124, 153752718
TU1694	1157	6	+	8	119, 90, 207, 130, 75, 82, 72, 382	153749313, 153749542, 153750811, 153751294, 153751505, 153751705, 153751890, 153752124
TU1695	429	6	+	4	29, 78, 82, 240	153984921, 153985033, 153985387, 153985541
TU1696	377	6	+	3	150, 51, 176	154236869, 154246355, 154247976
TU1697	1513	6	-	2	1296, 217	154501224, 154508765
TU1698	2306	6	-	3	1537, 73, 696	154686285, 154688209, 154703360
TU1699	2233	6	-	2	1537, 696	154686285, 154703360
TU1700	1160	6	+	2	136, 1024	154790976, 154791376
TU1701	446	6	+	2	335, 111	154992182, 154992716
TU1702	534	6	-	2	401, 133	155332417, 155335738
TU1703	1050	6	+	2	997, 53	156012820, 156016636
TU1704	206	6	+	2	35, 171	156127372, 156128162
TU1705	455	6	+	2	309, 146	156127731, 156128187
TU1706	972	6	-	2	106, 866	156609668, 156615994
TU1707	1310	6	-	2	444, 866	156611738, 156615994
TU1708	428	6	-	2	198, 230	157329450, 157330193
TU1709	3109	6	+	2	198, 2911	157340923, 157346207
TU1710	223	7	+	2	119, 104	1814636, 1815983
TU1711	855	7	+	7	237, 118, 63, 152, 103, 129, 53	2208707, 2211025, 2211675, 2212153, 2212581, 2215307, 2215536
TU1712	475	7	+	4	174, 119, 129, 53	2212131, 2212581, 2215307, 2215536
TU1713	769	7	-	4	256, 177, 121, 215	2415704, 2416106, 2429517, 2440316
TU1714	458	7	+	2	318, 140	2440639, 2441339
TU1715	3691	7	-	13	27, 1891, 87, 152, 115, 154, 138, 148, 91, 74, 486, 156, 172	2452937, 2453715, 2456522, 2458115, 2458743, 2461293, 2462323, 2463410, 2464137, 2466500, 2470603, 2471645, 2475512
TU1716	822	7	+	2	493, 329	2750112, 2751952
TU1717	560	7	-	2	434, 126	3174598, 3261091
TU1718	332	7	-	2	191, 141	4403460, 4404552
TU1719	414	7	-	2	199, 215	4443979, 4445770
TU1720	1099	7	-	3	827, 72, 200	4446051, 4448545, 4452007
TU1721	2003	7	-	2	1286, 717	4852754, 4857002
TU1722	1938	7	-	4	1705, 130, 83, 20	5314535, 5317689, 5319796, 5322481
TU1723	2232	7	-	6	1705, 130, 83, 144, 87, 83	5314535, 5317689, 5319796, 5546932, 5547612, 5549315
TU1724	351	7	+	3	145, 106, 100	5331107, 5334585, 5340399
TU1725	342	7	+	2	247, 95	5810422, 5813763
TU1726	1212	7	+	7	154, 98, 193, 101, 60, 84, 522	5891616, 5924397, 5974843, 6073389, 6076067, 6076639, 6077954
TU1727	1123	7	+	6	220, 155, 60, 70, 95, 523	6058371, 6073389, 6076067, 6076639, 6094399, 6099813
TU1728	4019	7	-	7	2171, 142, 119, 232, 52, 435, 868	7533123, 7537020, 7539117, 7541137, 7543403, 7546609, 7548303
TU1729	1657	7	+	2	1056, 601	7551605, 7552885
TU1730	1351	7	+	3	1056, 80, 215	7551605, 7552885, 7553271
TU1731	1131	7	-	2	890, 241	8531056, 8532780
TU1732	209	7	+	2	52, 157	10356481, 10360230
TU1733	2510	7	+	2	37, 2473	13042380, 13043514
TU1734	5125	7	+	1	5125	17852035
TU1735	3785	7	-	2	505, 3280	17852035, 17853880
TU1736	560	7	-	2	340, 220	20684097, 20688782
TU1737	1006	7	+	2	586, 420	20702398, 20714107
TU1738	483	7	-	2	454, 29	22073769, 22077796
TU1739	2137	7	-	2	2073, 64	22077947, 22083839
TU1740	2402	7	-	2	1642, 760	22269028, 22275445
TU1741	2629	7	-	3	1642, 227, 760	22269028, 22271282, 22275445
TU1742	278	7	+	2	200, 78	23062887, 23065154
TU1743	2314	7	+	4	60, 481, 118, 1655	24058736, 24064584, 24065376, 24075328
TU1744	651	7	-	2	588, 63	24422161, 24423594
TU1745	3760	7	+	7	876, 460, 96, 231, 23, 116, 1958	26716090, 26719683, 26721428, 26727291, 26728703, 26729290, 26730428
TU1746	3868	7	+	7	984, 460, 96, 231, 23, 116, 1958	26716090, 26719683, 26721428, 26727291, 26728703, 26729290, 26730428
TU1747	775	7	-	2	581, 194	27581708, 27582366
TU1748	753	7	-	2	563, 190	27581708, 27582370
TU1749	757	7	-	2	563, 194	27581708, 27582366
TU1750	3183	7	-	9	1723, 87, 89, 154, 136, 191, 248, 74, 481	28042405, 28044240, 28044452, 28044928, 28045203, 28045523, 28045812, 28046286, 28047304
TU1751	319	7	+	2	81, 238	30611675, 30629951
TU1752	353	7	+	2	32, 321	33226795, 33226922
TU1753	3284	7	-	8	1610, 38, 90, 342, 401, 261, 171, 371	34166974, 34169724, 34169871, 34170055, 34170685, 34175578, 34176060, 34176371
TU1754	3282	7	-	8	1610, 38, 90, 342, 399, 261, 171, 371	34166974, 34169724, 34169871, 34170055, 34170685, 34175578, 34176060, 34176371
TU1755	3289	7	-	1	3289	34337563
TU1756	3064	7	-	3	2930, 85, 49	35009222, 35017092, 35018826
TU1757	254	7	+	2	91, 163	35167573, 35305359
TU1758	356	7	+	2	91, 265	35167573, 35312168
TU1759	233	7	+	2	219, 14	35167670, 35185073
TU1760	382	7	+	2	219, 163	35167670, 35305359
TU1761	608	7	+	2	42, 566	36073907, 36074193
TU1762	601	7	+	2	226, 375	37590926, 37597766
TU1763	561	7	-	2	41, 520	38343997, 38459171
TU1764	339	7	-	2	205, 134	39127070, 39210468
TU1765	359	7	+	3	138, 141, 80	39210677, 39217008, 39218467
TU1766	363	7	+	3	138, 141, 84	39210677, 39217008, 39218463
TU1767	355	7	+	3	138, 141, 76	39210677, 39217008, 39218471
TU1768	551	7	+	5	148, 111, 75, 141, 76	39211026, 39213143, 39214205, 39217008, 39218471
TU1769	1090	7	-	3	901, 107, 82	39823792, 39833307, 39833511
TU1770	1113	7	-	3	901, 107, 105	39823792, 39833307, 39833583
TU1771	2443	7	-	8	1909, 97, 66, 38, 14, 38, 159, 122	42467427, 42469764, 42469917, 42470751, 42470962, 42472257, 42473037, 42476191
TU1772	2799	7	+	10	50, 98, 126, 32, 85, 93, 75, 108, 84, 2048	44057984, 44076475, 44077227, 44077872, 44077994, 44078397, 44078707, 44079524, 44079732, 44080808
TU1773	2787	7	+	10	38, 98, 126, 32, 85, 93, 75, 108, 84, 2048	44069760, 44076475, 44077227, 44077872, 44077994, 44078397, 44078707, 44079524, 44079732, 44080808
TU1774	339	7	-	2	91, 248	44670257, 44671156
TU1775	2167	7	+	2	61, 2106	44762233, 44765631
TU1776	378	7	-	2	292, 86	45085895, 45086741
TU1777	307	7	+	2	274, 33	46105565, 46119565
TU1778	360	7	+	2	54, 306	50161519, 50165839
TU1779	454	7	+	2	54, 400	50161519, 50165745
TU1780	696	7	+	2	454, 242	52554870, 52572799
TU1781	565	7	+	2	526, 39	52972362, 53036434
TU1782	414	7	-	2	375, 39	54357351, 54358625
TU1783	2989	7	+	3	386, 44, 2559	57464481, 57469598, 57473954
TU1784	2945	7	+	2	386, 2559	57464481, 57473954
TU1785	512	7	-	3	328, 150, 34	57682117, 57684623, 57688999
TU1786	569	7	-	3	328, 150, 91	57682117, 57684623, 57688942
TU1787	225	7	+	2	36, 189	57689760, 57740501
TU1788	4408	7	-	23	519, 161, 209, 169, 123, 247, 136, 118, 54, 161, 108, 87, 121, 234, 127, 155, 183, 80, 147, 165, 196, 778, 130	59864725, 59865728, 59866816, 59867144, 59867439, 59868756, 59869096, 59869698, 59869926, 59870604, 59871180, 59871574, 59871819, 59873326, 59874520, 59874774, 59875029, 59876011, 59876237, 59876493, 59877708, 59880755, 59882267
TU1789	1953	7	+	4	647, 123, 225, 958	62956659, 62957949, 62966886, 62967242
TU1790	770	7	-	2	621, 149	63765790, 63771629
TU1791	231	7	+	1	231	65650675
TU1792	380	7	-	3	44, 104, 232	67389880, 67391018, 67428904
TU1793	1351	7	-	2	1119, 232	67390003, 67428904
TU1794	2209	7	+	3	163, 86, 1960	69988385, 69988630, 69993195
TU1795	2192	7	-	5	1823, 83, 121, 86, 79	72499056, 72514683, 72518638, 72538496, 72573234
TU1796	2446	7	-	2	278, 2168	73129096, 73139150
TU1797	216	7	+	3	52, 58, 106	78799380, 78911499, 78927775
TU1798	301	7	+	2	55, 246	80168919, 80170671
TU1799	660	7	+	2	468, 192	80458633, 80460409
TU1800	543	7	-	2	313, 230	80618332, 80621267
TU1801	399	7	-	2	222, 177	80622086, 80628054
TU1802	1068	7	+	3	139, 152, 777	80711639, 80713526, 80744771
TU1803	1600	7	-	3	1466, 79, 55	80958895, 80961454, 80969650
TU1804	709	7	+	2	85, 624	83516710, 83519368
TU1805	717	7	+	5	42, 148, 70, 191, 266	83582104, 83585501, 83589404, 83590512, 83592230
TU1806	772	7	+	5	97, 148, 70, 191, 266	83582146, 83585501, 83589404, 83590512, 83592230
TU1807	541	7	+	3	84, 191, 266	83589651, 83590512, 83592230
TU1808	279	7	-	2	225, 54	92004581, 92010042
TU1809	830	7	-	5	225, 53, 85, 69, 398	92004581, 92010318, 92015516, 92016171, 92018551
TU1810	3583	7	-	3	1720, 1804, 59	94609212, 94622934, 94651839
TU1811	216	7	-	3	77, 73, 66	95448828, 95452005, 95466462
TU1812	299	7	-	2	192, 107	98382173, 98382842
TU1813	1205	7	-	2	747, 458	98829988, 98831116
TU1814	337	7	-	2	239, 98	99072460, 99072882
TU1815	1529	7	+	8	148, 145, 71, 99, 70, 74, 111, 811	99671231, 99672272, 99672906, 99673114, 99673493, 99674781, 99675326, 99675535
TU1816	1532	7	+	8	148, 145, 71, 99, 70, 74, 111, 814	99671231, 99672272, 99672906, 99673114, 99673493, 99674781, 99675326, 99675532
TU1817	190	7	+	2	60, 130	102526784, 102561751
TU1818	1555	7	-	7	722, 63, 30, 77, 197, 43, 423	103993633, 103997576, 103997744, 103999759, 104000659, 104005186, 104006403
TU1819	1492	7	-	6	722, 30, 77, 197, 43, 423	103993633, 103997744, 103999759, 104000659, 104005186, 104006403
TU1820	678	7	-	2	159, 519	104709857, 104712191
TU1821	364	7	+	3	71, 93, 200	105203659, 105206626, 105227469
TU1822	304	7	-	2	56, 248	105823043, 105956978
TU1823	198	7	-	2	157, 41	105984319, 105984982
TU1824	3411	7	+	2	3224, 187	106150932, 106155627
TU1825	4107	7	-	1	4107	106150932
TU1826	516	7	-	2	363, 153	106166577, 106167200
TU1827	6507	7	-	2	5622, 885	109294280, 109308317
TU1828	910	7	+	2	207, 703	109308348, 109313446
TU1829	436	7	-	2	337, 99	109544698, 109545661
TU1830	1281	7	-	6	185, 171, 198, 285, 279, 163	110256422, 110258362, 110296160, 110317421, 110319983, 110352409
TU1831	986	7	+	2	283, 703	110329230, 110330091
TU1832	325	7	-	2	215, 110	110386518, 110389777
TU1833	343	7	+	3	46, 186, 111	117846075, 117847229, 117847531
TU1834	463	7	-	4	151, 94, 134, 84	119063379, 119066775, 119067522, 119068032
TU1835	300	7	-	2	31, 269	119264489, 119326265
TU1836	620	7	+	2	248, 372	119997110, 119999262
TU1837	710	7	-	2	582, 128	121158901, 121159598
TU1838	5923	7	-	27	266, 76, 163, 269, 874, 156, 772, 176, 106, 183, 154, 214, 180, 140, 76, 133, 155, 243, 133, 473, 169, 161, 135, 131, 163, 189, 33	123581855, 123582468, 123582635, 123584304, 123586202, 123590038, 123593407, 123595380, 123595974, 123596355, 123598009, 123598367, 123598800, 123601035, 123602135, 123602858, 123605414, 123606302, 123607841, 123615109, 123617615, 123619930, 123620806, 123621858, 123623450, 123624247, 123652351
TU1839	606	7	+	4	137, 97, 201, 171	123653252, 123654678, 123654975, 123670884
TU1840	930	7	+	2	137, 793	123653252, 123654678
TU1841	730	7	+	3	137, 97, 496	123653252, 123654678, 123654975
TU1842	438	7	-	3	167, 213, 58	123999317, 124000833, 124001327
TU1843	673	7	+	2	100, 573	125046826, 125049009
TU1844	438	7	+	3	126, 157, 155	127722202, 127723358, 127728382
TU1845	231	7	-	2	64, 167	128602972, 128613567
TU1846	380	7	+	6	64, 64, 67, 67, 58, 60	128577561, 128581127, 128582717, 128586169, 128586570, 128588160
TU1847	443	7	+	7	64, 64, 67, 63, 67, 58, 60	128577561, 128581127, 128582717, 128582875, 128586169, 128586570, 128588160
TU1848	797	7	-	2	683, 114	129247054, 129257270
TU1849	1635	7	+	3	208, 77, 1350	129268714, 129269926, 129270535
TU1850	655	7	-	3	354, 128, 173	129791249, 129791722, 129791975
TU1851	3163	7	+	8	298, 344, 144, 213, 155, 213, 35, 1761	130828392, 130832008, 130834312, 130834572, 130837335, 130839356, 130839663, 130839785
TU1852	438	7	-	3	314, 73, 51	130838304, 130838855, 130846176
TU1853	434	7	-	2	397, 37	130866165, 130867230
TU1854	401	7	+	4	36, 146, 127, 92	131256196, 131257077, 131258718, 131259434
TU1855	1071	7	-	2	1036, 35	131262432, 131270934
TU1856	1355	7	-	3	1130, 172, 53	131386133, 131387493, 131388085
TU1857	3757	8	-	6	3131, 163, 115, 30, 100, 218	695001, 698446, 699507, 704857, 708275, 783284
TU1858	328	8	+	2	142, 186	914504, 915287
TU1859	838	8	-	2	400, 438	947254, 951793
TU1860	602	8	-	2	400, 202	947254, 947750
TU1861	4776	8	+	22	147, 168, 235, 125, 148, 78, 113, 243, 154, 180, 252, 199, 273, 289, 184, 231, 810, 27, 62, 30, 90, 738	1044838, 1045493, 1048081, 1052768, 1056522, 1066183, 1067501, 1067703, 1069985, 1070252, 1075154, 1083706, 1084669, 1086579, 1087549, 1088741, 1092200, 1095791, 1096369, 1098417, 1100294, 1106064
TU1862	3744	8	-	13	2320, 90, 48, 91, 109, 112, 109, 162, 159, 104, 97, 231, 112	1291056, 1293489, 1293667, 1293840, 1294028, 1294305, 1294511, 1294922, 1295167, 1295624, 1295965, 1296160, 1296845
TU1863	1383	8	+	2	710, 673	3131723, 3133259
TU1864	772	8	+	1	772	3146426
TU1865	1392	8	-	2	1222, 170	4128409, 4132134
TU1866	941	8	-	3	756, 84, 101	4444528, 4445543, 4445852
TU1867	1062	8	-	3	756, 84, 222	4444528, 4445543, 4445848
TU1868	405	8	+	2	55, 350	5678357, 5682155
TU1869	579	8	+	2	308, 271	7328539, 7336498
TU1870	326	8	-	2	239, 87	8453784, 8461961
TU1871	263	8	-	2	234, 29	10519901, 10521904
TU1872	779	8	-	3	234, 367, 178	10519901, 10520559, 10521941
TU1873	501	8	+	2	42, 459	10639317, 10648238
TU1874	853	8	+	2	178, 675	10818341, 10825121
TU1875	896	8	+	3	47, 174, 675	10818472, 10820590, 10825121
TU1876	1177	8	+	2	1104, 73	10836820, 10838442
TU1877	931	8	-	2	831, 100	10836913, 10839615
TU1878	1404	8	-	2	992, 412	10836913, 10839615
TU1879	478	8	-	4	102, 89, 125, 162	12400784, 12402107, 12403601, 12409103
TU1880	358	8	-	3	36, 143, 179	18153853, 18160561, 18164673
TU1881	2710	8	+	2	120, 2590	19783503, 19816057
TU1882	2120	8	-	2	1975, 145	19815017, 19819828
TU1883	896	8	+	3	230, 57, 609	20091888, 20104392, 20105212
TU1884	365	8	+	3	151, 67, 147	26726219, 26831059, 26908249
TU1885	2355	8	+	5	492, 50, 54, 88, 1671	30428550, 30498272, 30512436, 30514491, 30514685
TU1886	1912	8	+	5	49, 50, 54, 88, 1671	30479240, 30498272, 30512436, 30514491, 30514685
TU1887	2038	8	+	2	171, 1867	31105257, 31107801
TU1888	1910	8	+	2	43, 1867	31105432, 31107801
TU1889	1283	8	-	2	1173, 110	31223953, 31225655
TU1890	369	8	-	2	140, 229	31229173, 31229777
TU1891	462	8	-	2	369, 93	31319465, 31474912
TU1892	418	8	+	2	337, 81	31841512, 31854777
TU1893	2730	8	+	2	65, 2665	32550271, 32551048
TU1894	438	8	+	4	79, 163, 85, 111	33608167, 33608394, 33679368, 33748065
TU1895	555	8	+	3	359, 85, 111	33609304, 33679368, 33748065
TU1896	362	8	-	2	297, 65	44131664, 44136958
TU1897	957	8	+	1	957	45557637
TU1898	941	8	+	8	65, 157, 55, 56, 214, 138, 149, 107	42317818, 42320069, 42333465, 42335445, 42343302, 42350672, 42351570, 42372293
TU1899	968	8	+	9	65, 157, 27, 55, 56, 214, 138, 149, 107	42317818, 42320069, 42331402, 42333465, 42335445, 42343302, 42350672, 42351570, 42372293
TU1900	728	8	-	3	347, 154, 227	47891967, 47892404, 47893628
TU1901	761	8	+	2	65, 696	56907669, 56908123
TU1902	617	8	+	2	42, 575	57333916, 57342192
TU1903	709	8	-	5	355, 132, 127, 60, 35	57241549, 57244426, 57257617, 57259200, 57263306
TU1904	440	8	-	2	382, 58	57415092, 57416839
TU1905	274	8	-	2	144, 130	57721340, 57724116
TU1906	315	8	+	2	131, 184	57986095, 57986786
TU1907	1322	8	+	5	103, 802, 164, 123, 130	57987901, 57989762, 57995571, 57997326, 57997938
TU1908	1520	8	+	3	279, 201, 1040	58478942, 58483236, 58484400
TU1909	257	8	+	2	84, 173	69894843, 69902448
TU1910	441	8	+	3	62, 206, 173	69894865, 69901250, 69902448
TU1911	325	8	-	2	281, 44	59017506, 59017879
TU1912	310	8	+	1	310	71402785
TU1913	597	8	-	2	541, 56	74255418, 74269595
TU1914	578	8	-	2	541, 37	74255418, 74277568
TU1915	5764	8	-	11	4368, 98, 119, 52, 102, 185, 98, 140, 79, 99, 424	73872066, 73876532, 73876728, 73881851, 73882429, 73885672, 73887204, 73893433, 73898420, 73918434, 73930904
TU1916	5073	8	-	1	5073	76737557
TU1917	363	8	+	3	129, 113, 121	77563911, 77564882, 77573132
TU1918	360	8	+	3	129, 113, 118	77563911, 77564882, 77573135
TU1919	4083	8	+	16	99, 107, 143, 54, 94, 82, 3, 102, 93, 150, 102, 103, 109, 140, 194, 2508	79101264, 79102679, 79103797, 79104580, 79106075, 79106353, 79107176, 79109210, 79110288, 79112587, 79112835, 79113531, 79114636, 79115603, 79116223, 79116981
TU1920	1098	8	+	7	109, 261, 39, 28, 86, 61, 514	80938673, 80945068, 80945419, 80952406, 80953940, 80956280, 80965673
TU1921	971	8	-	2	930, 41	82671081, 82672615
TU1922	263	8	+	3	111, 82, 70	82829555, 82830634, 82928024
TU1923	951	8	+	2	146, 805	82928761, 82954007
TU1924	565	8	-	2	290, 275	86241641, 86242495
TU1925	3762	8	-	2	3732, 30	88120686, 88125853
TU1926	454	8	+	2	42, 412	88571098, 88573263
TU1927	485	8	+	2	256, 229	89577364, 89578310
TU1928	1600	8	-	9	48, 215, 151, 171, 207, 208, 262, 229, 109	91914784, 91916988, 91921791, 91922560, 91924195, 91929411, 91931303, 91932251, 91943063
TU1929	619	8	-	4	378, 69, 99, 73	91902311, 91906675, 91906917, 91912797
TU1930	2310	8	-	5	1978, 104, 75, 87, 66	91989723, 91993211, 91993409, 91996332, 91997295
TU1931	1568	8	-	4	1291, 84, 72, 121	92172803, 92175437, 92175882, 92182306
TU1932	980	8	-	2	808, 172	93076272, 93090374
TU1933	3611	8	+	2	456, 3155	93185607, 93186164
TU1934	1538	8	-	5	917, 175, 145, 166, 135	103683219, 103684885, 103694326, 103699741, 103700139
TU1935	1427	8	-	5	806, 175, 145, 166, 135	103683219, 103684885, 103694326, 103699741, 103700139
TU1936	511	8	-	5	145, 175, 60, 59, 72	103708389, 103708846, 103711473, 103712023, 103722469
TU1937	767	8	-	5	145, 175, 60, 59, 328	103708389, 103708846, 103711473, 103712023, 103721649
TU1938	273	8	+	2	126, 147	103876594, 103882887
TU1939	331	8	-	2	289, 42	106809814, 106815786
TU1940	1300	8	+	2	169, 1131	108066769, 108132540
TU1941	543	8	-	3	100, 44, 399	112911907, 112912190, 112912484
TU1942	622	8	-	5	316, 90, 61, 112, 43	112073589, 112077410, 112115808, 112146278, 112150617
TU1943	1617	8	+	2	346, 1271	112150822, 112152599
TU1944	390	8	+	4	129, 125, 67, 69	118700702, 118871561, 119067662, 119173433
TU1945	207	8	-	2	168, 39	124850559, 124851793
TU1946	2337	8	-	3	1970, 141, 226	128456774, 128460302, 128460729
TU1947	467	8	+	2	149, 318	138276540, 138282677
TU1948	1706	8	+	1	1706	139756516
TU1949	1860	8	+	2	130, 1730	139881359, 139883544
TU1950	362	8	+	3	27, 113, 222	138579315, 138621290, 138628802
TU1951	1286	8	+	2	232, 1054	140261884, 140262235
TU1952	524	8	-	2	474, 50	140477939, 140479309
TU1953	855	8	-	2	191, 664	140478761, 140479309
TU1954	1344	8	+	10	36, 108, 132, 107, 138, 11, 43, 22, 30, 717	140699314, 140722726, 140732913, 140736669, 140740245, 140741215, 140741901, 140742252, 140745977, 140748615
TU1955	3178	8	-	6	2800, 60, 58, 85, 53, 122	144313842, 144316726, 144317320, 144319566, 144321482, 144322256
TU1956	3093	8	-	5	2800, 60, 58, 53, 122	144313842, 144316726, 144317320, 144321482, 144322256
TU1957	2891	8	-	5	2043, 154, 304, 196, 194	144698715, 144704210, 144706792, 144708499, 144715695
TU1958	759	8	+	7	148, 149, 69, 103, 140, 77, 73	144716047, 144716332, 144719450, 144721229, 144721554, 144722044, 144723415
TU1959	751	8	+	7	148, 149, 69, 95, 140, 77, 73	144716047, 144716332, 144719450, 144721237, 144721554, 144722044, 144723415
TU1960	500	8	-	2	454, 46	145799668, 145802044
TU1961	283	8	+	3	122, 130, 31	146306741, 146372047, 146391516
TU1962	2621	8	-	2	2389, 232	147113461, 147272045
TU1963	2701	8	-	3	2389, 80, 232	147113461, 147247266, 147272045
TU1964	347	8	-	4	79, 205, 33, 30	148487431, 148488583, 148489758, 148490211
TU1965	3787	9	+	19	44, 119, 96, 84, 81, 197, 75, 27, 54, 27, 27, 76, 126, 180, 228, 149, 162, 147, 1888	56495, 71134, 71572, 72753, 73357, 74809, 75796, 79076, 79265, 81246, 83848, 84675, 85528, 87069, 94814, 98408, 103028, 109003, 113979
TU1966	1620	9	-	3	508, 679, 433	231247, 234842, 239250
TU1967	2479	9	-	2	2147, 332	233374, 239351
TU1968	2580	9	-	2	2147, 433	233374, 239250
TU1969	192	9	-	2	60, 132	2327294, 2327590
TU1970	6999	9	-	26	624, 192, 117, 177, 137, 229, 247, 158, 219, 120, 69, 42, 3360, 123, 141, 118, 118, 158, 121, 88, 81, 83, 80, 86, 74, 37	7353477, 7354387, 7354694, 7354982, 7355420, 7356055, 7357026, 7358339, 7358593, 7358895, 7359529, 7360928, 7361401, 7365115, 7366173, 7366599, 7366789, 7367173, 7367923, 7369377, 7370873, 7371494, 7372636, 7377354, 7382361, 7410471
TU1971	6948	9	-	25	624, 192, 117, 177, 137, 229, 247, 158, 219, 111, 69, 3360, 123, 141, 118, 118, 158, 121, 88, 81, 83, 80, 86, 74, 37	7353477, 7354387, 7354694, 7354982, 7355420, 7356055, 7357026, 7358339, 7358593, 7358895, 7359529, 7361401, 7365115, 7366173, 7366599, 7366789, 7367173, 7367923, 7369377, 7370873, 7371494, 7372636, 7377354, 7382361, 7410471
TU1972	683	9	-	2	149, 534	8102488, 8115083
TU1973	684	9	-	2	628, 56	8383618, 8387923
TU1974	707	9	-	2	628, 79	8383618, 8387900
TU1975	712	9	-	2	565, 147	9067676, 9070236
TU1976	2027	9	-	14	328, 134, 190, 130, 94, 181, 98, 190, 194, 84, 85, 107, 168, 44	9531702, 9534132, 9541815, 9542236, 9542666, 9545015, 9546450, 9547108, 9548102, 9554968, 9558891, 9560713, 9563632, 9600315
TU1977	435	9	+	2	419, 16	10187813, 10236652
TU1978	303	9	-	2	132, 171	10632286, 10633570
TU1979	990	9	+	2	959, 31	10842159, 10845142
TU1980	1002	9	-	3	423, 200, 379	11699585, 11720836, 11731332
TU1981	2419	9	+	2	144, 2275	12037457, 12047966
TU1982	6511	9	-	15	3003, 189, 221, 208, 68, 110, 55, 80, 105, 207, 1748, 155, 206, 93, 63	13278946, 13285631, 13289406, 13291278, 13293148, 13299240, 13301273, 13306786, 13308634, 13315284, 13317275, 13336156, 13348735, 13350922, 13380676
TU1983	1511	9	-	3	154, 78, 1279	21862351, 21863579, 21863874
TU1984	936	9	-	2	469, 467	22567393, 22571138
TU1985	228	9	+	2	115, 113	23007048, 23009572
TU1986	350	9	+	3	141, 113, 96	24116686, 24125971, 24128775
TU1987	275	9	+	2	113, 162	24125971, 24156648
TU1988	4168	9	-	2	4104, 64	25963599, 25967972
TU1989	780	9	+	4	94, 126, 53, 507	30408776, 30419042, 30419250, 30423477
TU1990	3319	9	+	13	159, 150, 937, 292, 145, 90, 146, 150, 191, 126, 227, 276, 430	30616909, 30651941, 30657641, 30676325, 30684102, 30685399, 30706744, 30709339, 30715257, 30721028, 30722489, 30725398, 30726741
TU1991	706	9	-	2	541, 165	30912319, 30916217
TU1992	388	9	+	2	231, 157	31728669, 31738101
TU1993	416	9	+	2	268, 148	31799858, 31805784
TU1994	406	9	-	2	348, 58	36758967, 36759927
TU1995	462	9	-	2	320, 142	41576389, 41604556
TU1996	366	9	-	2	162, 204	47017141, 47019420
TU1997	775	9	+	2	201, 574	49224095, 49224854
TU1998	3522	9	-	2	3005, 517	44627167, 44631994
TU1999	1841	9	-	8	1211, 51, 50, 37, 75, 39, 63, 315	50261907, 50266051, 50266638, 50267231, 50267828, 50268029, 50268647, 50296864
[truncated: 410 more rows]
