# Supplementary material for: Revelation of mRNAs and proteins in porcine milk exosomes by transcriptomic and proteomic analysis
Source: BMC Vet Res. 2017 Apr 13;13:101. doi: 10.1186/s12917-017-1021-8 (PMC5390444; doi:10.1186/s12917-017-1021-8)
Supplement: Supplementary file 3 — Different top 50 mRNAs expression. (XLSX 20 kb) [file 12917_2017_1021_MOESM3_ESM.xlsx]

## Sheet: Sheet1
	Porcine milk exosome-related ( this research)			Human milk fat globule (Maningat et al.,2009)			bovine whey exosome(Hirohisa Izumi et al.,2015)			bovine whey supernatant(Hirohisa Izumi et al.,2015)			Rat milk exosome (Hirohisa Izumi et al.,2014)		Rat milk exosome (Hirohisa Izumi et al.,2014)
Gene rank	gene symbol	Name	rpkm	gene symbol	Name	Avg. Log Fluorescence	Gene symbol	Gene name	Signal intensity	Gene symbol	Gene name	Signalintensity	Rat milk exosome (Hirohisa Izumi et al.,2014)	GeneName	Rat milk proteins (Hirohisa Izumi et al.,2014)	GeneName
1	LOC396596	beta-lactoglobulin	279422	CSN3	casein kappa	15.2	ITPR1	Inositol 1<comma>4<comma>5-triphosphate receptor<comma> type 1	18.27	ITPR1	Inositol 1<comma>4<comma>5-triphosphate receptor<comma> type 1	17.4	CD9	CD9 molecule	CSN1S1	casein alpha s1
2	CSN3	casein kappa	23152.7	LALBA	lactalbumin	15.14	LALBA	α-LA	18.26	POLR2K	Polymerase (RNA) II (DNA directed) polypeptide K<comma> 7.0kDa	17.36	CD63	Cd63 molecule	CSN1S2a	casein alpha s2-like A
3	CSN2	casein beta	16475.9	TPT1	tumor protein	15.1	PAEP	Progestagen-associated endometrial protein (also known as β-LG)	18.14	TSPYL4	TSPY-like 4	16.52	CD81	Cd81 molecule	CSN1S2b	casein alpha s2-like B
4	CSN1S1	casein alpha s1	14587.1	EEF1A1	eukaryotic translation elongation factor 1 alpha 1	15.06	CSN2	Casein β	18.04	FBXO16	F-box protein 16	16.06	CD82	Cd82 molecule	CSN2	casein beta
5	EEF1A1	eukaryotic translation elongation factor 1 alpha 1	13598.9	SPP1	secreted phosphoprotein 1 (osteopontin)	15.04	CSN2	Casein β	18.03	TMEM173	Transmembrane protein 173	15.65	CD151	CD151 molecule (Raph blood group)	CSN3	casein kappa
6	LOC102167951	60S acidic ribosomal protein P1-like	12823.1	FASN	fatty acid synthase	14.96	CSN1S1	Casein α-s1	17.95	TLR2	Toll-like receptor 2	15.46	APOE	apolipoprotein E	LALBA	lactalbumin, alpha
7	RPS20	ribosomal protein S20	8790.77	CSN1S1	casein alpha s1	14.91	RPS28	Ribosomal protein S28	17.95	C3H1orf87	Uncharacterized protein C1orf87-like	15.36	B4GALT1	UDP-Gal:betaGlcNAc beta 1,4- galactosyltransferase, polypeptide 1	WAP	whey acidic protein
8	CSN1S2	alpha(s2)-casein	8234.59	CEL	carboxyl ester lipase (bile salt-stimulated lipase)	14.84	ITPR1	Inositol 1<comma>4<comma>5-triphosphate receptor<comma> type 1	17.94	IL1RL1	Interleukin 1 receptor-like 1	15.3	B4GALT1	UDP-Gal:betaGlcNAc beta 1,4- galactosyltransferase, polypeptide 1	LPO	lactoperoxidase
9	RPS27	ribosomal protein S27	8071.54	RPS29	ribosomal protein S29	14.82	ITPR1	Inositol 1<comma>4<comma>5-triphosphate receptor<comma> type 1	17.92	PFDN5	Prefoldin subunit 5	15.29	CD36	CD36 molecule (thrombospondin receptor)	LYZ2	lysozyme 2
10	RPS8	ribosomal protein S8	7578.52	EEF1A1	eukaryotic translation elongation factor 1 alpha 1	14.81	CSN3	Casein kappa	17.91	AGTR1	Angiotensin II receptor<comma> type 1	15.28	ENO1	enolase 1, (alpha)	TF	transferrin
11	RPL6	ribosomal protein L6	7458.59	TMSB10	thymosin	14.8	CSN1S2	Casein α-S2	17.9	ANKRD39	Ankyrin repeat domain 39	14.9	ENO1	enolase 1, (alpha)	ALB	albumin
12	RPS18	ribosomal protein S18	7355.62	RPS29	ribosomal protein S29	14.75	CSN1S1	Casein α-s1	17.88	ACOT11	Acyl-CoA thioesterase 11	14.83	FASN	fatty acid synthase	MFGE8	milk fat globule-EGF factor 8 protein
13	LOC100739053	translationally controlled tumor protein pseudogene	7249.12	RPL6	ribosomal protein L6	14.75	CSN1S1	Casein α-s1	17.88	TNS4	Tensin 4	14.8	FASN	fatty acid synthase	XDH	xanthine dehydrogenase
14	LOC100155012	40S ribosomal protein S24-like	7144.2	EEF1A1	eukaryotic translation elongation factor 1 alpha 1	14.71	PAEP	Progestagen-associated endometrial protein (also known as β-LG)	17.84	ANKRD39	Ankyrin repeat domain 39	14.7	LDHB	lactate dehydrogenase B	BTNLA1	butyrophilin, subfamily 1, member A1
15	RPS12	ribosomal protein S12	6785.59	RPS25	ribosomal protein S25	14.7	CSN2	Casein β	17.79	LOC511936	Cytochrome P450<comma> family 2<comma> subfamily J	14.7	LPl	lipoprotein lipase	MUC1	mucin 1, cell surface associated
16	RPS29	ribosomal protein S29	6679.82	GNB2L1	guanine nucleotide binding protein	14.68	RPS3	Ribosomal protein S3	17.77	MGC152278	Similar to Myeloid-associated differentiation marker	14.66	LPl	lipoprotein lipase	FABP3	fatty acid binding protein 3, muscle and heart
17	RPL37	ribosomal protein L37	6633.97	ACTB	actin	14.66	RPLP0	Ribosomal protein<comma> large<comma> P0	17.77	ZNF674	Zinc finger protein 674	14.64	MIF	macrophage migration inhibitory factor	FABP4	fatty acid binding protein 4, adipocyte
18	UBA52	ubiquitin A-52 residue ribosomal protein fusion product 1	6608.3	CSN2	casein beta	14.65	PAEP	Progestagen-associated endometrial protein (also known as β-LG)	17.76	AGTR1	Angiotensin II receptor<comma> type 1	14.61	PIGR	polymeric immunoglobulin receptor	FABP5	fatty acid binding protein 5, epidermal
19	RPS25	ribosomal protein S25	6539.24	XDH	xanthine dehydrogenase	14.64	LALBA	α-LA	17.76	HRASLS	HRAS-like suppressor	14.59
20	RPL8	ribosomal protein L8	6047.45	RPL3	ribosomal protein L3	14.56	CSN3	Casein kappa	17.76	PAEP	Progestagen-associated endometrial protein (also known as β-LG)	14.58
21	FABP3	fatty acid binding protein 3, muscle and heart (mammary-derived growth inhibitor)	5562.33	MEGE8	milk fat globule-EGF factor 8 protein	14.54	RPL23	Ribosomal protein L23	17.74	AGTR1	Angiotensin II receptor<comma> type 1	14.54
22	LOC100736789	40S ribosomal protein S7-like	5286.57	RPL38	ribosomal protein L38	14.52	RPL21	Ribosomal protein L21	17.73	GTF2H5	General transcription factor IIH<comma> polypeptide 5	14.48
23	RPS2E	ribosomal protein S2e	5284.19	MUC1	mucin 1	14.49	H1FX	H1 histone family<comma> member X	17.7	H1FX	H1 histone family<comma> member X	14.46
24	FAU	Finkel-Biskis-Reilly murine sarcoma virus (FBR-MuSV) ubiquitously expressed	5235.56	RPS16	ribosomal protein S16	14.48	CSN2	Casein β	17.68	CHRNA1	Cholinergic receptor<comma> nicotinic<comma> α 1 (muscle)	14.46
25	RPL23	ribosomal protein L23	5228.12	TMSB4X	thymosin	14.48	RPS2	Ribosomal protein S2	17.63	SLC5A12	Solute carrier family 5 (sodium/glucose cotransporter)<comma> member 12	14.41
26	RPL18	ribosomal protein L18	5112.07	RPL11	ribosomal protein L11	14.45	RPS16	Ribosomal protein S16	17.63	H2B	Histone H2B	14.4
27	RPL36	ribosomal protein L36	5059.12	RPS24	ribosomal protein S24	14.43	RPL18	Ribosomal protein L18	17.63	CHMP1B	Chromatin modifying protein 1B	14.4
28	GNB2L1	guanine nucleotide binding protein (G protein), beta polypeptide 2-like 1	5035.61	RPS6	ribosomal protein S6	14.42	RPS8	Ribosomal protein S8	17.62	HERC1	Hect (homologous to the E6-AP (UBE3A) carboxyl terminus) domain and RCC1 (CHC1)-like domain (RLD) 1	14.38
29	FTH1	ferritin, heavy polypeptide 1	4983.37	RPS10	ribosomal protein S10	14.42	RPLP1	Ribosomal protein<comma> large<comma> P1	17.59	C3H1orf109	Hypothetical LOC508021	14.34
30	RPS26	ribosomal protein S26	4880.91	OAZ1	ornithine decarboxylase antizyme 1	14.41	FABP3	FA binding protein 3<comma> muscle and heart (mammary-derived growth inhibitor)	17.58	SECTM1	Secreted and transmembrane 1	14.31
31	RPS3	ribosomal protein S3	4845.04	RPL19	ribosomal protein L19	14.38	RPS10	Ribosomal protein S10	17.58	NIPSNAP1	Nipsnap homolog 1 (C. elegans)	14.28
32	RPL26	ribosomal protein L26	4656.73	RPL5	ribosomal protein L5	14.34	RPL31	Ribosomal protein L31	17.58	ACPP	Acid phosphatase<comma> prostate	14.26
33	RPL35	ribosomal protein L35	4646.5	RPL8	ribosomal protein L8	14.34	RPL23A	Ribosomal protein L23a	17.56	ACPP	Acid phosphatase<comma> prostate	14.18
34	RPL19	ribosomal protein L19	4572.59	RPS19	ribosomal protein S19	14.33	RPS28	Ribosomal protein S28	17.55	ITPR1	Inositol 1<comma>4<comma>5-triphosphate receptor<comma> type 1	14.06
35	RPL5	ribosomal protein L5	4533.92	RPS8RPS12	ribosomal protein S8	14.32	CSN1S1	Casein α-s1	17.54	ACPP	Acid phosphatase<comma> prostate	14.05
36	RPLP2	ribosomal protein, large, P2	4503.89	LYZ	ribosomal protein S12	14.32	RPS18	Ribosomal protein S18	17.54	POLH	Polymerase (DNA directed)<comma> eta	14.04
37	RPL12	ribosomal protein L12	4483.15	H3F3A	lysozyme (renal amyloidosis)	14.31	EEF1A1	Eukaryotic translation elongation factor 1 α 1	17.53	IFT80	Intraflagellar transport 80 homolog (Chlamydomonas)	14.02
38	LOC100525692	60S ribosomal protein L7a-like	4400.02	C9orf58	H3 histone	14.3	RPS3A	Ribosomal protein S3A	17.52	LOC100139208	Hypothetical protein LOC100139208	14.02
39	RPS4	ribosomal protein S4	4346.22	RPS28	chromosome 9 open reading frame 58	14.3	RPLP2	Ribosomal protein<comma> large<comma> P2	17.51	FGF2	Fibroblast growth factor 2 (basic)	13.96
40	RPL10A	ribosomal protein L10a	4331.03	RPL12	ribosomal protein S28	14.29	UBA52	Ubiquitin A-52 residue ribosomal protein fusion product 1	17.5	CWC25	CWC25 spliceosome-associated protein homolog (S. cerevisiae)	13.91
41	RPL11	ribosomal protein L11	4130.51	CD81	ribosomal protein L12	14.28	RPL31	Ribosomal protein L31	17.49	MBL2	Mannose-binding lectin (protein C) 2<comma> soluble	13.85
42	LOC100522323	fatty acid-binding protein, heart-like	4124.13	RPS20	CD81 molecule	14.23	PLIN2	Perilipin 2	17.49	NEPN	Nephrocan	13.83
43	RPL14	ribosomal protein L14	4026.7	RPL9	ribosomal protein S20	14.22	RPS27A	Ribosomal protein S27a	17.48	C12H13orf18	Uncharacterized protein C13orf18 homolog	13.83
44	RPL24	ribosomal protein L24	3936.86	CIDEA	ribosomal protein L9	14.22	RPS16	Ribosomal protein S16	17.46	ACPP	Acid phosphatase<comma> prostate	13.75
45	RPS5	ribosomal protein S5	3870.18	LTF	cell death-inducing DFFA-like effector a	14.21	RPL10	Ribosomal protein L10	17.44	ACOT11	Acyl-CoA thioesterase 11	13.74
46	RPL38	ribosomal protein L38	3866.25	TUBA1B	lactotransferrin	14.21	RPS8	Ribosomal protein S8	17.43	ACPP	Acid phosphatase<comma> prostate	13.72
47	RPL17	ribosomal protein L17	3693.96	LOC10000859	tubulin	14.17	GLYCAM1	Glycosylation-dependent cell adhesion molecule 1	17.43	LOC517043	Leucine-rich repeat-containing G protein-coupled receptor 6-like	13.71
48	LOC100038029	ribosomal protein L4	3537.87	RPS11	28S ribosomal RNA	14.16	TPT1	Tumor protein<comma> translationally-controlled 1	17.43	ACOT11	Acyl-CoA thioesterase 11	13.69
49	RPS3A	ribosomal protein S3A	3319.63	RPS15A	ribosomal protein S11	14.16	RPL10	Ribosomal protein L10	17.42	PIGM	Phosphatidylinositol glycan anchor biosynthesis<comma> class M	13.63
50	RPL13A	ribosomal protein L13a	3249.08	RPS15A	ribosomal protein S15a	14.16	CSN1S2	Casein α-S2	17.41	LOC508118	Zinc finger and BTB domain containing 3	13.63

## Sheet: Sheet2
			Gene Symbol	Name	Avg. Log Fluorescence
			CSN3	casein kappa	15.2
			LALBA	lactalbumin	15.14
			TPT1	tumor protein	15.1
			EEF1A1	eukaryotic translation elongation factor 1 alpha 1	15.06
			SPP1	secreted phosphoprotein 1 (osteopontin)	15.04
			FASN	fatty acid synthase	14.96
			CSN1S1	casein alpha s1	14.91
			CEL	carboxyl ester lipase (bile salt-stimulated lipase)	14.84
			RPS29	ribosomal protein S29	14.82
			EEF1A1	eukaryotic translation elongation factor 1 alpha 1	14.81
			TMSB10	thymosin	14.8
			RPS29	ribosomal protein S29	14.75
			RPL6	ribosomal protein L6	14.75
			EEF1A1	eukaryotic translation elongation factor 1 alpha 1	14.71
			RPS25	ribosomal protein S25	14.7
			GNB2L1	guanine nucleotide binding protein	14.68
			ACTB	actin	14.66
			CSN2	casein beta	14.65
			XDH	xanthine dehydrogenase	14.64
			RPL3	ribosomal protein L3	14.56
			MFGE8	milk fat globule-EGF factor 8 protein	14.54
			RPL38	ribosomal protein L38	14.52
			MUC1	mucin 1	14.49
			RPS16	ribosomal protein S16	14.48
			TMSB4X	thymosin	14.48
			RPL11	ribosomal protein L11	14.45
			RPS24	ribosomal protein S24	14.43
			RPS6	ribosomal protein S6	14.42
			RPS10	ribosomal protein S10	14.42
			OAZ1	ornithine decarboxylase antizyme 1	14.41
			RPL19	ribosomal protein L19	14.38
			RPL5	ribosomal protein L5	14.34
			RPL8	ribosomal protein L8	14.34
			RPS19	ribosomal protein S19	14.33
			RPS8	ribosomal protein S8	14.32
			RPS12	ribosomal protein S12	14.32
			LYZ	lysozyme (renal amyloidosis)	14.31
			H3F3A	H3 histone	14.3
			C9orf58	chromosome 9 open reading frame 58	14.3
			RPS28	ribosomal protein S28	14.29
			RPL12	ribosomal protein L12	14.28
			CD81	CD81 molecule	14.23
			RPS20	ribosomal protein S20	14.22
			RPL9	ribosomal protein L9	14.22
			CIDEA	cell death-inducing DFFA-like effector a	14.21
			LTF	lactotransferrin	14.21
			TUBA1B	tubulin	14.17
			LOC100008589	28S ribosomal RNA	14.16
			RPS11	ribosomal protein S11	14.16
			RPS15A	ribosomal protein S15a	14.16
			CD36	CD36 molecule (thrombospondin receptor)	14.15
