# Supplementary material for: Revelation of mRNAs and proteins in porcine milk exosomes by transcriptomic and proteomic analysis
Source: BMC Vet Res. 2017 Apr 13;13:101. doi: 10.1186/s12917-017-1021-8 (PMC5390444; doi:10.1186/s12917-017-1021-8)
Supplement: Supplementary file 8 — Proteins bioinformatics analysis. (XLSX 28 kb) [file 12917_2017_1021_MOESM8_ESM.xlsx]

## Sheet: GO
Category	Term	Count	%	PValue	Genes	Benjamini	FDR
GOTERM_BP_5	GO:0002526~acute inflammatory response	28	0.466356	1.18192e-20	C7, YWHAZ, A2M, C6, CLU, C5, C1R, PRDX2, C1QC, APOA2, KLKB1, KRT1, CFH, ITIH4, SERPINA1, LBP, C2, CFI, FN1, B4GALT1, F12, CFB, SERPING1, C8A, ORM1, C1QB, C8B, F2	1.70314e-17	1.95426e-17
GOTERM_BP_5	GO:0006956~complement activation	15	0.249833	1.47626e-12	C7, CFB, C6, CLU, C5, SERPING1, C1R, C1QC, C8A, C8B, C1QB, CFH, KRT1, C2, CFI	1.06365e-09	2.44096e-09
GOTERM_BP_5	GO:0016485~protein processing	20	0.333111	8.04021e-11	C7, F12, ATP6AP2, CFB, C6, CLU, C5, SERPING1, C1R, C1QC, C8A, C8B, C1QB, KLKB1, SPCS3, APOH, KRT1, CFH, C2, CFI	1.93099e-08	1.32942e-07
GOTERM_BP_5	GO:0030193~regulation of blood coagulation	13	0.216522	6.06696e-11	KNG1, F12, PDGFA, APOE, KLKB1, F2, APOH, KRT1, HRG, THBS1, CPB2, PLG, PROC	2.18563e-08	1.00316e-07
GOTERM_BP_5	GO:0006958~complement activation, classical pathway	12	0.199867	7.64003e-11	C8A, C1QB, C8B, C7, C6, CLU, C5, C1R, SERPING1, CFI, C2, C1QC	2.20186e-08	1.26326e-07
GOTERM_BP_5	GO:0030195~negative regulation of blood coagulation	11	0.183211	1.12012e-10	KNG1, F12, PDGFA, APOE, KLKB1, F2, APOH, KRT1, CPB2, PLG, PROC	2.30584e-08	1.85208e-07
GOTERM_BP_5	GO:0051604~protein maturation	21	0.349767	4.82719e-11	AGA, C7, F12, ATP6AP2, CFB, C6, CLU, C5, SERPING1, C1R, C1QC, C8A, C8B, C1QB, KLKB1, SPCS3, APOH, KRT1, CFH, C2, CFI	2.31866e-08	7.98161e-08
GOTERM_BP_5	GO:0050819~negative regulation of coagulation	11	0.183211	4.84912e-10	KNG1, F12, PDGFA, APOE, KLKB1, F2, APOH, KRT1, CPB2, PLG, PROC	8.73447e-08	8.01788e-07
GOTERM_BP_5	GO:0019724~B cell mediated immunity	14	0.233178	1.47426e-09	EXO1, C7, C6, CLU, C5, SERPING1, C1R, LIG4, C1QC, C8A, C8B, C1QB, C2, CFI	2.36045e-07	2.43764e-06
GOTERM_BP_5	GO:0002253~activation of immune response	16	0.266489	1.94338e-08	C7, CFB, C6, CLU, C5, SERPING1, C1R, C1QC, UBE2N, C8A, C8B, C1QB, CFH, KRT1, C2, CFI	2.80041e-06	3.21332e-05
GOTERM_CC_5	GO:0044444~cytoplasmic part	190	3.16456	1.42754e-18	LDHA, A2M, TSPAN1, PDGFA, LGMN, TGFB3, EIF5A, CNP, UXS1, ERLEC1, TGFB1, B2M, APOA4, ST3GAL1, APOA2, DNAJB11, PLOD1, APOE, PGRMC1, PLOD3, SEP15, RPN1, ERAP1, CREB3L1, PDGFC, RPL12, DNAJC3, PLD3, ACTN4, NCF1, MGP, TMEM132A, SERPING1, ACTN2, HNRNPU, NPC2, CHID1, SGSM1, NME3, RASGRF2, MLEC, PRCP, SDCBP, NEU1, RPS10, PDCD6IP, EXT2, UBA52, GLG1, HMGB2, AHCY, CLU, NAPA, ARF6, FTH1, CDC37, RPS25, GFM2, S…	4.06848e-16	1.89269e-15
GOTERM_CC_5	GO:0005737~cytoplasm	242	4.03065	6.11117e-17	A2M, LDHA, S100A9, PGD, SART3, UXS1, C1QC, ERLEC1, B2M, BRPF1, PLOD1, BHLHB9, DNAJB11, APOE, PLOD3, CREB3L1, ERAP1, RPL12, PLD3, NCF1, TMEM132A, SERPING1, LIG4, ST13, NPC2, NME3, MLEC, KRT14, RPS10, EXT2, GLG1, AHCY, DAG1, ARF6, CDC37, RPS25, PFN1, SIAE, RPS28, KLKB1, TMED10, RPS20, WDHD1, LAMB1, SPP1, PLAT, S100A16, LGALS3, MAP2K2, CFB, GUSB, LGALS1, MSTN, TKT, S100A14, RPS8, S100A12, HYOU1, PMF…	1.57652e-14	1.44329e-13
GOTERM_CC_5	GO:0060205~cytoplasmic membrane-bounded vesicle lumen	17	0.283145	9.22388e-16	A2M, ACTN4, PDGFA, CLU, TGFB3, ACTN2, SERPING1, TGFB1, FGG, FGB, ALB, HRG, SERPINA1, EGF, THBS1, THBS3, FN1	8.43769e-14	1.17684e-12
GOTERM_CC_5	GO:0031093~platelet alpha granule lumen	16	0.266489	6.90349e-15	A2M, ACTN4, CLU, TGFB3, ACTN2, SERPING1, TGFB1, FGG, FGB, ALB, SERPINA1, HRG, EGF, THBS1, THBS3, FN1	4.90497e-13	9.12603e-12
GOTERM_CC_5	GO:0016023~cytoplasmic membrane-bounded vesicle	42	0.699534	2.51725e-11	YWHAZ, A2M, AHCY, GANAB, PDGFA, CLU, ESD, TGFB3, PDIA6, CNP, TGFB1, AZU1, FGG, FGB, ALB, TPP1, FASN, RPN1, TMED10, SERPINA1, HRG, HSPA5, THBS1, EGF, THBS3, FN1, PLAT, ACTN4, GALNTL2, STXBP2, ACTN2, SERPING1, PIGR, RACGAP1, HSP90B1, PPIB, SYT13, PEBP1, SDCBP, NEU1, CTSB, PDCD6IP	1.43483e-09	3.33749e-08
GOTERM_CC_5	GO:0031410~cytoplasmic vesicle	44	0.732845	2.44277e-10	YWHAZ, A2M, AHCY, GANAB, PDGFA, CLU, ESD, TGFB3, PDIA6, CNP, TGFB1, AZU1, FGG, TPP1, FGB, ALB, FASN, RPN1, TMED10, SERPINA1, HRG, HSPA5, THBS1, EGF, THBS3, FN1, PLAT, ACTN4, GALNTL2, STXBP2, ACTN2, SERPING1, PIGR, RACGAP1, SOD1, HSP90B1, PPIB, SYT13, PEBP1, SDCBP, NEU1, CTSB, PDCD6IP, IGFBP2	1.16031e-08	3.23873e-07
GOTERM_CC_5	GO:0030141~secretory granule	22	0.366422	9.74124e-10	PLAT, A2M, ACTN4, PDGFA, CLU, TGFB3, STXBP2, ACTN2, SERPING1, RACGAP1, TGFB1, AZU1, FGG, ALB, FGB, TMED10, HRG, SERPINA1, THBS1, EGF, THBS3, FN1	3.96608e-08	1.29154e-06
GOTERM_CC_5	GO:0048770~pigment granule	16	0.266489	1.54101e-09	YWHAZ, GANAB, AHCY, PDIA6, CNP, HSP90B1, PPIB, TPP1, FASN, RPN1, PEBP1, TMED10, SDCBP, PDCD6IP, CTSB, HSPA5	5.48984e-08	2.04314e-06
GOTERM_CC_5	GO:0000323~lytic vacuole	23	0.383078	3.29221e-09	AGA, CTSZ, TSPAN1, NAAA, PSAP, HEXA, LGMN, GUSB, STXBP2, PLBD2, AZU1, SIAE, NPC2, CHID1, TPP1, PRCP, GAA, GALC, NEU1, CTSB, MAN2B1, CTBS, GBA	9.3828e-08	4.36497e-06
GOTERM_CC_5	GO:0005788~endoplasmic reticulum lumen	15	0.249833	3.27644e-09	PDIA6, ERLEC1, APOA4, HYOU1, APOA2, HSP90B1, PPIB, DNAJB11, BCHE, SUMF1, SEP15, ERAP1, HSPA5, MBTPS1, RCN1	1.03754e-07	4.34405e-06
GOTERM_MF_5	GO:0004867~serine-type endopeptidase inhibitor activity	19	0.316456	3.25549e-11	A2M, CD109, SERPING1, APLP2, AMBP, SPINK9, SPINT2, SERPINA5, SERPINB10, SERPINC1, ITIH4, SERPINB1, PEBP1, SLPI, SERPINA1, ITIH2, HRG, SERPIND1, ITIH3	5.63201e-09	3.98338e-08
GOTERM_MF_5	GO:0004252~serine-type endopeptidase activity	20	0.333111	3.01466e-08	PLAT, F12, CFB, ELANE, MMP8, C1R, HP, PLG, PROC, AZU1, TPP1, KLKB1, F2, LTF, C2, CFI, HTRA3, PRSS23, MBTPS1, ENO1	2.60768e-06	3.6887e-05
GOTERM_MF_5	GO:0008236~serine-type peptidase activity	21	0.349767	6.37759e-08	PLAT, F12, CFB, ELANE, MMP8, C1R, HP, PLG, PROC, AZU1, TPP1, KLKB1, F2, PRCP, LTF, C2, CFI, HTRA3, PRSS23, MBTPS1, ENO1	3.67774e-06	7.80353e-05
GOTERM_MF_5	GO:0004175~endopeptidase activity	31	0.516322	8.78169e-08	ADAMTS14, MMP9, ADAMTSL4, LGMN, MMP8, HP, C1R, AZU1, PSMB1, TPP1, KLKB1, LTF, C2, CFI, HTRA3, ENO1, PLAT, F12, CTSZ, BMP1, CFB, ELANE, TINAGL1, PLG, PROC, MMP23B, F2, CTSB, PRSS23, MBTPS1, ADAMTS4	3.79807e-06	0.000107451
GOTERM_MF_5	GO:0008201~heparin binding	15	0.249833	6.29568e-07	KNG1, VTN, MDK, PRELP, AZU1, APOE, SERPINA5, SERPINC1, APOH, HRG, SERPIND1, THBS1, FGFBP1, CYR61, FN1	2.17828e-05	0.000770327
GOTERM_MF_5	GO:0005509~calcium ion binding	51	0.849434	1.03466e-06	S100A8, LTBP3, MMP9, ATP5B, MMP8, S100A9, MAN1B1, TRPM6, ACTN4, GALNTL2, MGP, ACTN2, PROC, NUCB1, PITPNM2, RASGRF2, F2, NUCB2, SCIN, PLA2G3, LCP1, AOC3, LALBA, MYL6, DAG1, C1R, CDH1, FGG, ENTPD6, HSPA5, EGF, THBS1, SDF4, THBS3, S100A16, BMP1, EFEMP1, ANXA1, TKT, S100A14, PLG, S100A12, HSP90B1, SNED1, MCFD2, SUMF1, SSR4, MBTPS1, RCN1, CSN2, CALM1	2.98323e-05	0.00126599
GOTERM_MF_5	GO:0004869~cysteine-type endopeptidase inhibitor activity	7	0.116589	0.000422301	KNG1, FETUB, CST3, CSTB, PRDX5, HRG, HSPA5	0.0103848	0.515497
GOTERM_MF_5	GO:0051920~peroxiredoxin activity	4	0.0666223	0.00098709	SEP15, PRDX4, PRDX5, PRDX2	0.0211299	1.20111

## Sheet: COG
Code	Functional-Categories	Protein-Number	Proteins
A	RNA processing and modification	1	ENSSSCP00000018604,COG5200
B	Chromatin structure and dynamics	7	ENSSSCP00000012306,COG5076	ENSSSCP00000008127,COG5032	ENSSSCP00000001238,COG5262	ENSSSCP00000022043,COG2036	ENSSSCP00000006687,COG5032	ENSSSCP00000000430,COG5076	ENSSSCP00000010363,COG5648
C	Energy production and conversion	15	ENSSSCP00000000613,COG1251	ENSSSCP00000016471,COG0526	ENSSSCP00000008376,COG4555	ENSSSCP00000008932,COG0039	ENSSSCP00000008933,COG0039	ENSSSCP00000014202,COG0039	ENSSSCP00000009202,COG0526	ENSSSCP00000004854,COG0056	ENSSSCP00000009088,COG1529	ENSSSCP00000022058,COG0538	ENSSSCP00000000432,COG0055	ENSSSCP00000020816,COG0604	ENSSSCP00000018460,COG0045	ENSSSCP00000018460,COG0074	ENSSSCP00000005849,COG0526
D	Cell cycle control, cell division, chromosome partitioning	10	ENSSSCP00000003207,COG5126	ENSSSCP00000000411,COG5126	ENSSSCP00000008127,COG5032	ENSSSCP00000026895,COG5126	ENSSSCP00000001984,COG5261	ENSSSCP00000022037,COG5261	ENSSSCP00000010818,COG5126	ENSSSCP00000022607,COG5126	ENSSSCP00000008243,COG5244	ENSSSCP00000006687,COG5032
E	Amino acid transport and metabolism	6	ENSSSCP00000016712,COG1446	ENSSSCP00000000954,COG0308	ENSSSCP00000010046,COG2866	ENSSSCP00000015841,COG3591	ENSSSCP00000015073,COG0308	ENSSSCP00000000860,COG0814
F	Nucleotide transport and metabolism	5	ENSSSCP00000007218,COG0194	ENSSSCP00000005717,COG0537	ENSSSCP00000009088,COG4631	ENSSSCP00000009088,COG4630	ENSSSCP00000008561,COG0105
G	Carbohydrate transport and metabolism	23	ENSSSCP00000014937,COG5026	ENSSSCP00000015100,COG0383	ENSSSCP00000002105,COG3525	ENSSSCP00000024473,COG0148	ENSSSCP00000005717,COG0537	ENSSSCP00000001989,COG0383	ENSSSCP00000018966,COG0148	ENSSSCP00000001513,COG4409	ENSSSCP00000016408,COG3325	ENSSSCP00000025647,COG1501	ENSSSCP00000008694,COG0451	ENSSSCP00000003687,COG0362	ENSSSCP00000014590,COG0383	ENSSSCP00000013238,COG0126	ENSSSCP00000026108,COG0021	ENSSSCP00000026108,COG3959	ENSSSCP00000026108,COG3958	ENSSSCP00000011547,COG2133	ENSSSCP00000002108,COG0469	ENSSSCP00000018179,COG1501	ENSSSCP00000023417,COG5371	ENSSSCP00000005402,COG0058	ENSSSCP00000008265,COG3250
H	Coenzyme transport and metabolism	3	ENSSSCP00000012206,COG1240	ENSSSCP00000015965,COG0720	ENSSSCP00000007750,COG0499
I	Lipid transport and metabolism	8	ENSSSCP00000013381,COG1022	ENSSSCP00000002177,COG1028	ENSSSCP00000017187,COG1022	ENSSSCP00000001541,COG0204	ENSSSCP00000013728,COG0439	ENSSSCP00000026382,COG2272	ENSSSCP00000026382,COG0657	ENSSSCP00000019235,COG1502
J	Translation, ribosomal structure and biogenesis	20	ENSSSCP00000011417,COG0103	ENSSSCP00000001659,COG5045	ENSSSCP00000014787,COG1552	ENSSSCP00000006493,COG1911	ENSSSCP00000019023,COG0513	ENSSSCP00000004246,COG2007	ENSSSCP00000018178,COG0513	ENSSSCP00000003070,COG2058	ENSSSCP00000006012,COG0080	ENSSSCP00000019005,COG0231	ENSSSCP00000012016,COG0023	ENSSSCP00000023888,COG0480	ENSSSCP00000006662,COG0051	ENSSSCP00000000397,COG0024	ENSSSCP00000014450,COG2053	ENSSSCP00000012313,COG0564	ENSSSCP00000004843,COG5256	ENSSSCP00000023781,COG0093	ENSSSCP00000014967,COG0480	ENSSSCP00000016026,COG4901
K	Transcription	10	ENSSSCP00000004679,COG0515	ENSSSCP00000012306,COG5076	ENSSSCP00000028472,COG0515	ENSSSCP00000019023,COG0513	ENSSSCP00000018178,COG0513	ENSSSCP00000019233,COG0515	ENSSSCP00000012365,COG1958	ENSSSCP00000022947,COG1278	ENSSSCP00000001462,COG0515	ENSSSCP00000000430,COG5076
L	Replication, recombination and repair	11	ENSSSCP00000004679,COG0515	ENSSSCP00000028472,COG0515	ENSSSCP00000019023,COG0513	ENSSSCP00000008127,COG5032	ENSSSCP00000018178,COG0513	ENSSSCP00000019233,COG0515	ENSSSCP00000011583,COG0258	ENSSSCP00000020861,COG2801	ENSSSCP00000010186,COG1793	ENSSSCP00000006687,COG5032	ENSSSCP00000001462,COG0515
M	Cell wall/membrane/envelope biogenesis	4	ENSSSCP00000003355,COG5479	ENSSSCP00000022015,COG5479	ENSSSCP00000008694,COG0451	ENSSSCP00000006950,COG5520
N	Cell motility	2	ENSSSCP00000016375,COG0840	ENSSSCP00000016491,COG0840
O	Posttranslational modification, protein turnover, chaperones	77	ENSSSCP00000007218,COG5021	ENSSSCP00000008030,COG4870	ENSSSCP00000027727,COG0652	ENSSSCP00000012956,COG0450	ENSSSCP00000015252,COG0443	ENSSSCP00000010766,COG4826	ENSSSCP00000014081,COG5640	ENSSSCP00000002691,COG4826	ENSSSCP00000014267,COG5640	ENSSSCP00000013857,COG0678	ENSSSCP00000016471,COG0526	ENSSSCP00000002653,COG5206	ENSSSCP00000001854,COG0326	ENSSSCP00000000971,COG5078	ENSSSCP00000013894,COG0625	ENSSSCP00000021430,COG0484	ENSSSCP00000021430,COG2214	ENSSSCP00000005692,COG0464	ENSSSCP00000002681,COG4826	ENSSSCP00000020170,COG4934	ENSSSCP00000024494,COG5640	ENSSSCP00000014787,COG5272	ENSSSCP00000002692,COG4826	ENSSSCP00000029927,COG5640	ENSSSCP00000023223,COG5640	ENSSSCP00000014605,COG0450	ENSSSCP00000026229,COG0638	ENSSSCP00000013714,COG0625	ENSSSCP00000016742,COG5640	ENSSSCP00000004914,COG0652	ENSSSCP00000010205,COG5640	ENSSSCP00000020176,COG4826	ENSSSCP00000002695,COG4826	ENSSSCP00000002896,COG1404	ENSSSCP00000020097,COG0443	ENSSSCP00000002694,COG4826	ENSSSCP00000014011,COG4826	ENSSSCP00000009509,COG0652	ENSSSCP00000012541,COG2214	ENSSSCP00000006000,COG0443	ENSSSCP00000009202,COG0526	ENSSSCP00000009202,COG3118	ENSSSCP00000002696,COG4826	ENSSSCP00000015908,COG5549	ENSSSCP00000011877,COG5044	ENSSSCP00000012569,COG0484	ENSSSCP00000012792,COG0443
P	Inorganic ion transport and metabolism	7	ENSSSCP00000008376,COG4555	ENSSSCP00000026815,COG2032	ENSSSCP00000026601,COG1528	ENSSSCP00000009335,COG1283	ENSSSCP00000027730,COG2032	ENSSSCP00000020053,COG2608	ENSSSCP00000003299,COG0474
Q	Secondary metabolites biosynthesis, transport and catabolism	7	ENSSSCP00000018417,COG3733	ENSSSCP00000002177,COG1028	ENSSSCP00000021647,COG3321	ENSSSCP00000021889,COG3319	ENSSSCP00000021889,COG3321	ENSSSCP00000023095,COG2931	ENSSSCP00000030086,COG2132
R	General function prediction only	58	ENSSSCP00000011867,COG2304	ENSSSCP00000003988,COG0666	ENSSSCP00000003207,COG5126	ENSSSCP00000010857,COG0457	ENSSSCP00000004679,COG0515	ENSSSCP00000000613,COG0446	ENSSSCP00000019829,COG1100	ENSSSCP00000010514,COG1881	ENSSSCP00000021430,COG0457	ENSSSCP00000029815,COG1100	ENSSSCP00000010038,COG0627	ENSSSCP00000008376,COG4152	ENSSSCP00000012206,COG2304	ENSSSCP00000025441,COG1100	ENSSSCP00000011945,COG1216	ENSSSCP00000007295,COG2319	ENSSSCP00000000411,COG5126	ENSSSCP00000012306,COG5141	ENSSSCP00000005717,COG0537	ENSSSCP00000028472,COG0515	ENSSSCP00000007228,COG1100	ENSSSCP00000000701,COG2373	ENSSSCP00000024612,COG0733	ENSSSCP00000014877,COG1100	ENSSSCP00000014877,COG2229	ENSSSCP00000010618,COG5210	ENSSSCP00000002177,COG1028	ENSSSCP00000002177,COG4221	ENSSSCP00000026195,COG2373	ENSSSCP00000026895,COG5126	ENSSSCP00000019233,COG0515	ENSSSCP00000005908,COG2373	ENSSSCP00000010443,COG5083	ENSSSCP00000001528,COG2373	ENSSSCP00000012204,COG2304	ENSSSCP00000004839,COG2373	ENSSSCP00000016408,COG3858	ENSSSCP00000010818,COG5126	ENSSSCP00000014484,COG0699	ENSSSCP00000005431,COG2319	ENSSSCP00000003080,COG2118	ENSSSCP00000022607,COG5126	ENSSSCP00000012202,COG2304	ENSSSCP00000007238,COG1100	ENSSSCP00000013647,COG3858	ENSSSCP00000005391,COG1100	ENSSSCP00000005391,COG2229
S	Function unknown	12	ENSSSCP00000015791,COG4886	ENSSSCP00000016375,COG1511	ENSSSCP00000011647,COG4886	ENSSSCP00000013453,COG5644	ENSSSCP00000008557,COG4886	ENSSSCP00000010061,COG1496	ENSSSCP00000016194,COG4886	ENSSSCP00000016193,COG4886	ENSSSCP00000012292,COG1262	ENSSSCP00000014363,COG4886	ENSSSCP00000002618,COG4886	ENSSSCP00000005732,COG2340
T	Signal transduction mechanisms	19	ENSSSCP00000003207,COG5126	ENSSSCP00000004679,COG0515	ENSSSCP00000016375,COG0840	ENSSSCP00000006472,COG5040	ENSSSCP00000024517,COG5599	ENSSSCP00000000411,COG5126	ENSSSCP00000028472,COG0515	ENSSSCP00000008127,COG5032	ENSSSCP00000026895,COG5126	ENSSSCP00000019233,COG0515	ENSSSCP00000001984,COG5261	ENSSSCP00000011234,COG5422	ENSSSCP00000016491,COG0840	ENSSSCP00000022037,COG5261	ENSSSCP00000010818,COG5126	ENSSSCP00000022607,COG5126	ENSSSCP00000006687,COG5032	ENSSSCP00000004543,COG5599	ENSSSCP00000001462,COG0515
U	Intracellular trafficking, secretion, and vesicular transport	5	ENSSSCP00000014427,COG5158	ENSSSCP00000008127,COG5032	ENSSSCP00000004304,COG5347	ENSSSCP00000016148,COG0552	ENSSSCP00000006687,COG5032
V	Defense mechanisms	1	ENSSSCP00000008376,COG1131
Z	Cytoskeleton	25	ENSSSCP00000003207,COG5069	ENSSSCP00000003207,COG5126	ENSSSCP00000000266,COG5022	ENSSSCP00000017406,COG5277	ENSSSCP00000000199,COG5023	ENSSSCP00000001459,COG5023	ENSSSCP00000000411,COG5126	ENSSSCP00000005172,COG5277	ENSSSCP00000016650,COG5277	ENSSSCP00000008105,COG5277	ENSSSCP00000013172,COG5059	ENSSSCP00000026895,COG5069	ENSSSCP00000026895,COG5126	ENSSSCP00000011234,COG5022	ENSSSCP00000010045,COG5069	ENSSSCP00000022207,COG5022	ENSSSCP00000010818,COG5069	ENSSSCP00000010818,COG5126	ENSSSCP00000005344,COG5059	ENSSSCP00000023912,COG5069	ENSSSCP00000000263,COG5022	ENSSSCP00000022607,COG5126	ENSSSCP00000000149,COG5022	ENSSSCP00000004942,COG5022	ENSSSCP00000007716,COG5059
[truncated: 30 more columns]

## Sheet: Tissues-sspecific
Category	Term	Count	%	PValue	Genes	Benjamini	FDR
UP_TISSUE	Plasma	73	1.21586	1.50588e-54	A2M, NRP1, GPR126, HP, VTN, TGFB1, AZGP1, TTR, APOA2, SERPINA5, PGLYRP2, APOH, ITIH4, CFH, ITIH2, SERPINA1, ITIH3, CFI, KNG1, F12, IGFALS, SERPING1, PIGR, PROC, C8A, AMBP, MAN2A1, C8B, F2, GAA, AOC3, C7, C6, ADAMTSL4, TNC, C5, CLU, CD109, C1R, MDK, FGG, BCHE, LRG1, FGB, KLKB1, SERPINC1, B3GNT1, FGL2, HRG, C2, THBS1, LAMB1, QSOX1, FN1, CFB, RNASE4, FETUB, GUSB, IGJ, HSPG2, ECM1, LCN2, A1BG, ORM1, …	3.35812e-52	1.92107e-51
UP_TISSUE	Liver	138	2.29847	2.69603e-33	A2M, ATP6AP2, LTBP3, LGMN, S100A9, VTN, APOA4, AZGP1, TTR, APOA2, DNAJB11, PGRMC1, PGLYRP2, RPN1, APOH, CFH, ERAP1, CFI, PLD3, PTPRK, SERPING1, HNRNPU, PRELP, ST13, C1QB, HIF1A, CHID1, NPC2, F2, PRCP, NEU1, UBA52, SLC38A2, CLU, FTH1, SIAE, FGG, BCHE, FGB, ALB, KLKB1, FGL2, LAMB1, WDHD1, FN1, SPP1, PLAT, PTPN6, EEF1A1, CFB, GUSB, IGJ, TKT, TINAGL1, RPS8, AIM1, LCN2, HYOU1, LAMA4, SPCS3, PON1, PDCD…	3.00607e-31	3.43936e-30
UP_TISSUE	Milk	17	0.283145	3.46147e-18	LALBA, PSAP, TNC, CLU, IGJ, LYZ, MFGE8, PIGR, PLG, MUC4, AZGP1, FGG, CHRDL2, FOLR1, LRG1, LTF, SPP1	2.57303e-16	4.41585e-15
UP_TISSUE	Fetal brain cortex	32	0.532978	1.14843e-16	YWHAZ, TUBB2A, ATP5B, PRDX4, EIF5A, PRDX2, CDC42, TTR, HNRNPK, ALB, FGB, KRT1, HSPA5, HSPA9, ENO1, ACTB, LGALS1, SOD1, UBE2N, ST13, HYOU1, VCP, PPIB, PPIA, TXN, PEBP1, ATP5A1, PGK1, UBA52, FABP5, GSTP1, CALM1	6.21725e-15	1.44329e-13
UP_TISSUE	Cajal-Retzius cell	30	0.499667	6.39878e-16	YWHAZ, GANAB, TUBB2A, ATP5B, PRDX4, ESD, EIF5A, PRDX2, ACTR3, TTR, CDC42, HNRNPK, UBE2D2, ALB, SERPINA1, HSPA5, ENO1, HSPA9, ACTB, LGALS1, EEF2, UBE2N, EIF4A3, PPIA, TXN, PEBP1, ATP5A1, PGK1, GSTP1, CALM1	2.9754e-14	8.54872e-13
UP_TISSUE	Bile	11	0.183211	1.81093e-11	LCN2, ORM1, AZGP1, GPR126, HPX, IGJ, APOH, SERPINC1, SERPINA1, PIGR, CP	6.73062e-10	2.31023e-08
UP_TISSUE	Placenta	128	2.13191	2.5882e-10	A2M, GPR126, FAM20A, LGMN, TGFB3, EIF5A, UXS1, ST3GAL1, CDCA7, DNAJB11, PLOD1, SEMA7A, MUC15, MAGI3, ACTN4, CST3, TMEM132A, EEF2, HNRNPU, HIF1A, CHID1, CSTB, NEU1, RPS10, PDCD6IP, UBA52, MYL6, HMGB2, AHCY, ADAMTSL4, DAG1, NAPA, TIMP2, CDC37, RPS25, PFN1, RPS28, FOLR2, FOLR1, GALC, B3GNT1, ENTPD6, RPS20, ANGPTL4, SPP1, B4GALT1, PLAT, PTPN6, EEF1A1, BMP1, LGALS3, GUSB, MYO1E, LGALS1, TINAGL1, RPS8,…	8.24525e-09	3.3018e-07
UP_TISSUE	Urine	10	0.166556	5.19006e-09	AMBP, ALB, PSAP, F2, GALC, LYZ, GAA, SERPINA1, B2M, FN1	1.44673e-07	6.62103e-06
UP_TISSUE	Saliva	12	0.199867	2.56926e-08	LCN2, ORM1, AZGP1, AFM, LRG1, HPX, CLU, IGJ, APOH, HP, PIGR, THBS1	6.36605e-07	3.27764e-05
UP_TISSUE	Skin	75	1.24917	2.45942e-07	A2M, RARRES2, TAF1A, TUBB2A, CNP, SART3, YBX1, B2M, SPINK9, ST3GAL1, PLOD1, SERPINA5, RHOC, MSN, MAN2B1, LUC7L3, CYR61, AGPAT1, PTPRK, MFGE8, KRT10, VAT1, HNRNPU, ST6GALNAC2, ST13, DHRS1, NUCB1, EIF4A3, MLEC, SCIN, KRT14, RPS10, YWHAZ, HMGB2, AHCY, ACTR3B, APOC2, C1R, ARF6, ARPC5, TIMP2, HMMR, RPS25, BCHE, KRT1, WDHD1, GBA, ENO1, EXO1, ACTB, PLAT, TTC13, COL4A2, BMP1, COL4A1, LGALS3, MAP2K2, PSAP…	5.4845e-06	0.000313752
UP_TISSUE	Platelet	34	0.566289	3.81173e-07	TLN1, YWHAZ, CLU, CD109, NAPA, VTN, ARPC5, TGFB1, TTR, FGG, FGB, ALB, PGRMC1, ANKRD12, SERPINC1, KRT1, SERPINA1, MSN, THBS1, ACTB, MAP2K2, LGALS1, TKT, ACLY, ST13, HYOU1, HSP90B1, VCP, PPIA, EEF1G, RAP1A, SERPINB1, PDCD5, GSTP1	7.7274e-06	0.000486267
UP_TISSUE	Neutrophil	7	0.116589	5.65444e-06	LCN2, AZU1, S100A8, MMP9, MMP8, ELANE, S100A12	0.000105073	0.00721321
UP_TISSUE	Pancreas	44	0.732845	2.22767e-05	HINT2, CDH1, APLP2, RPS25, PFN1, CDCA7, FOLR2, KRT5, CCL21, AOAH, RNASET2, PLOD3, APOC3, TMED10, FGL2, MSN, ABHD12, PTS, VWA1, FGFBP1, SDF4, ACSL3, ANGPTL4, NKX2-3, ACTB, EEF1A1, GDI2, CTSZ, HAPLN3, RNASE4, CD5L, MFGE8, TINAGL1, S100A14, SELT, PRELP, DHRS1, LCN2, HYOU1, LAMA4, MMP23B, KRT14, SPCS3, DPM3	0.000382063	0.028415
UP_TISSUE	Mammary gland	24	0.399734	4.49064e-05	PLD3, EEF1A1, PTPN6, MAGI3, NRP1, SLC6A14, MFGE8, VTN, HP, LGR6, CSN1S1, ST6GALNAC2, HMMR, AZGP1, RPL30, LRG1, HPX, F2, LTF, KIAA1217, SEMA4A, CSN3, CSN2, HSPA9	0.000715055	0.0572726
UP_TISSUE	B-cell lymphoma	12	0.199867	0.000142994	MYL6, ACTB, EEF1A1, LDHA, YWHAZ, ATP5B, MLEC, FASN, EEF1G, PDIA6, ATP5A1, DNAJC19	0.00212374	0.182267
UP_TISSUE	Blood	29	0.483011	0.00154325	MMP9, C6, FGG, KRT5, APOE, HK3, SERPINA1, FGL2, ITIH3, FUT2, DNAJC3, HBB, F12, CTSZ, CFB, CHI3L1, SERPING1, TTC17, S100A12, PROC, C8A, HYOU1, HSP90B1, PPIA, PYGL, NUCB2, F2, PRNP, CALM1	0.0212956	1.95098
UP_TISSUE	Adipose tissue	12	0.199867	0.00199873	EEF1A1, OLFML3, NPC2, FOLR2, TPP1, GRN, GALNTL2, C1R, C2, SDF4, ANGPTL4, ENO1	0.0244821	2.52006
UP_TISSUE	Colon	43	0.716189	0.00196693	YWHAZ, TSPAN1, CLDN4, ACTR3B, CLDN3, LTBP3, FTH1, APOA4, AZGP1, PFN1, SMAP2, LRG1, SPINT2, ANKRD12, KLKB1, RNASET2, B3GNT1, TMED10, CREB3L1, SERPINA1, C2, FUT2, LAMB1, EGF, GPC1, TSKU, DNAJC19, PLD3, EEF1A1, TRPM6, CFB, GUSB, HSPG2, LYZ, MSTN, SOD1, TINAGL1, HNRNPU, PROC, PPIA, SUMF1, RPS10, SEMA4A	0.0254962	2.48043
UP_TISSUE	Ovary	32	0.532978	0.00411416	LGMN, HEXA, C6, FTH1, APLP2, SPINT2, FOLR1, PGRMC1, SERPINA1, RPL12, RPS20, HTRA3, FGFBP1, ENO1, AGA, EEF1A1, CTSZ, NCF1, EEF2, VAT1, RHBDD2, A1BG, NPC2, MMP23B, GRN, NBR1, PRNP, IGFBP2, EXT2, RCN1, FABP5, DNM2	0.0472348	5.1234
UP_TISSUE	Human small intestine	7	0.116589	0.00652571	TTC13, EEF1A1, TRPM6, LGALS3, TMED10, STXBP2, FGL2	0.0703992	8.01293
UP_TISSUE	Fetal liver	12	0.199867	0.00761464	B4GALT1, AGA, ST3GAL1, FGG, RNASE4, ALB, CLU, ITIH4, SERPINC1, EEF1G, SERPINA1, IGFBP2	0.0745546	9.29092
UP_TISSUE	Ascites	3	0.0499667	0.00738955	KNG1, S100A8, SERPINA1	0.0757396	9.02811
UP_TISSUE	Bone marrow	28	0.466356	0.00827826	LDHA, YWHAZ, GANAB, SART3, TTLL12, YBX1, HMMR, TMED5, SERPINB10, SEP15, LTF, FN1, EEF1A1, GDI2, RPUSD3, SELT, LCN2, EIF4A3, PPIA, MLEC, GRN, NBR1, EIF4A1, ARF4, PEBP1, EEF1G, CP, MBTPS1	0.0774348	10.0617
UP_TISSUE	Hepatocyte	5	0.0832778	0.0140981	COL4A2, PPIA, TXN, EEF2, FTH1	0.118958	16.5674
UP_TISSUE	Lymphocyte	7	0.116589	0.0140901	ACTN4, FCGR2B, FOLR1, SERPINA1, HBB, UBA52, CD14	0.123529	16.5588
UP_TISSUE	Cartilage	4	0.0666223	0.0210049	FMOD, CHI3L1, CTSB, FN1	0.160822	23.7244
UP_TISSUE	Lung	74	1.23251	0.0205377	NRP1, PGD, MMP8, S100A9, MAN1B1, PRDX5, PRDX2, HP, VTN, SDC4, YBX1, TMEM173, DNAJB11, SRPR, ANKRD12, PDGFC, MAN2B1, DNAJC19, CYR61, AGPAT1, PLD3, F12, ELANE, LYZ, STXBP2, IGFALS, SLC34A2, UBE2N, NUCB1, MLEC, GRN, EIF4A1, PRCP, EEF1G, PEBP1, UBA52, AOC3, MYL6, SLC38A2, AHCY, ADAMTSL4, NAPA, FTH1, APLP2, AZU1, PFN1, PSMB1, LRG1, FGL2, ACSL3, QSOX1, BAZ2A, THBS3, FN1, ENO1, HSPA9, ACTB, EEF1A1, LGAL…	0.163045	23.2587
UP_TISSUE	Keratinocyte	8	0.133245	0.0280732	S100A16, S100A8, S100A9, SERPINB1, ENTPD6, PRDX2, KRT10, FABP5	0.202905	30.4592
UP_TISSUE	Lung cancer	3	0.0499667	0.0397295	TRPM6, UBA52, MVP	0.267829	40.3799
UP_TISSUE	Eye	32	0.532978	0.0596608	MYL6, YWHAZ, SLC38A2, TUBB2A, HEXA, CXCL2, HP, SART3, YBX1, TGFB1, B2M, APOE, FASN, KRT3, LOXL4, ENO1, ACTB, EEF1A1, COL4A2, ACTN4, PSAP, RPUSD3, TCN2, UBN2, HNRNPU, NME3, SFRP2, PEBP1, EEF1G, LTA4H, UTP14A, MVP	0.366984	54.3767
UP_TISSUE	Lung fibroblast	4	0.0666223	0.0711311	LGALS1, SDC4, GPC1, SDC2	0.411863	60.9887
UP_TISSUE	Urinary bladder	9	0.1499	0.0850026	AGA, PPIA, ARF4, CFH, B3GNT1, SELT, UBA52, GSTP1, CALM1	0.461551	67.8021
UP_TISSUE	Endometrium carcinoma cell line	3	0.0499667	0.0966459	PTPRK, NRP1, FN1	0.496839	72.6552

## Sheet: KEGG
Category	Term	Count	%	PValue	Genes	Benjamini	FDR
KEGG_PATHWAY	hsa04610:Complement and coagulation cascades	28	0.466356	2.39855e-22	C7, A2M, C6, C5, C1R, C1QC, FGG, FGB, SERPINA5, KLKB1, SERPINC1, CFH, SERPINA1, C2, CFI, KNG1, PLAT, F12, CFB, SERPING1, PLG, PROC, C8A, C1QB, C8B, F2, SERPIND1, CPB2	3.16608e-20	2.80082e-19
KEGG_PATHWAY	hsa05020:Prion diseases	11	0.183211	1.94415e-07	C8A, C1QB, C8B, C7, MAP2K2, C6, C5, HSPA5, SOD1, PRNP, C1QC	1.28313e-05	0.000227021
KEGG_PATHWAY	hsa04512:ECM-receptor interaction	15	0.249833	9.91094e-07	COL4A2, COL4A1, TNC, DAG1, HSPG2, VTN, SDC4, SDC2, HMMR, LAMA4, LAMB1, THBS1, THBS3, FN1, SPP1	4.36072e-05	0.00115731
KEGG_PATHWAY	hsa05322:Systemic lupus erythematosus	13	0.216522	0.000159293	C8A, C1QB, C8B, C7, ACTN4, FCGR2B, C6, C5, ELANE, C1R, ACTN2, C2, C1QC	0.00524328	0.18585
KEGG_PATHWAY	hsa04510:Focal adhesion	19	0.316456	0.000214146	ACTB, TLN1, COL4A2, COL4A1, ACTN4, PDGFA, TNC, VTN, ACTN2, CDC42, LAMA4, RAP1A, PDGFC, LAMB1, THBS1, EGF, THBS3, FN1, SPP1	0.00563809	0.249775
KEGG_PATHWAY	hsa04142:Lysosome	13	0.216522	0.000759985	AGA, CTSZ, PSAP, LGMN, GUSB, HEXA, TPP1, GAA, GALC, NEU1, CTSB, MAN2B1, GBA	0.0165869	0.883853
KEGG_PATHWAY	hsa00511:Other glycan degradation	5	0.0832778	0.00193828	AGA, HEXA, NEU1, MAN2B1, GBA	0.0359246	2.24008
KEGG_PATHWAY	hsa00510:N-Glycan biosynthesis	7	0.116589	0.00508065	B4GALT1, MAN2A2, MAN2A1, GANAB, RPN1, MAN1B1, DPM3	0.0806096	5.77444
KEGG_PATHWAY	hsa03010:Ribosome	9	0.1499	0.0109913	RPS25, RPL30, RPS28, RPL23, RPS10, RPL12, RPS20, RPS8, UBA52	0.149642	12.1076
KEGG_PATHWAY	hsa05130:Pathogenic Escherichia coli infection	7	0.116589	0.0143253	ACTB, CDC42, YWHAZ, TUBB2A, CDH1, ARPC5, CD14	0.173423	15.5059
KEGG_PATHWAY	hsa04810:Regulation of actin cytoskeleton	15	0.249833	0.018556	ACTB, ACTN4, MAP2K2, PDGFA, ACTN2, ARPC5, PFN1, CDC42, SCIN, F2, PDGFC, MSN, EGF, CD14, FN1	0.201295	19.6451
KEGG_PATHWAY	hsa04670:Leukocyte transendothelial migration	10	0.166556	0.0225104	ACTB, CDC42, CLDN4, ACTN4, CLDN3, NCF1, MMP9, RAP1A, ACTN2, MSN	0.221545	23.3454
KEGG_PATHWAY	hsa00500:Starch and sucrose metabolism	5	0.0832778	0.0588321	PYGL, GUSB, HK3, GAA, UXS1	0.459719	50.7386
KEGG_PATHWAY	hsa05219:Bladder cancer	5	0.0832778	0.0588321	MAP2K2, MMP9, CDH1, EGF, THBS1	0.459719	50.7386
KEGG_PATHWAY	hsa00052:Galactose metabolism	4	0.0666223	0.0616194	B4GALT1, LALBA, HK3, GAA	0.450998	52.4154
KEGG_PATHWAY	hsa00603:Glycosphingolipid biosynthesis	3	0.0499667	0.0849898	ST3GAL1, HEXA, FUT2	0.542334	64.5542
KEGG_PATHWAY	hsa00533:Keratan sulfate biosynthesis	3	0.0499667	0.0849898	B4GALT1, ST3GAL1, B3GNT1	0.542334	64.5542
KEGG_PATHWAY	hsa05215:Prostate cancer	7	0.116589	0.0924005	HSP90B1, PDGFA, MAP2K2, CREB3L1, PDGFC, EGF, GSTP1	0.550606	67.7652
KEGG_PATHWAY	hsa03320:PPAR signaling pathway	6	0.0999334	0.0945142	APOA2, APOC3, ACSL4, ACSL3, FABP5, ANGPTL4	0.537408	68.631
KEGG_PATHWAY	hsa05211:Renal cell carcinoma	6	0.0999334	0.0990406	CDC42, HIF1A, MAP2K2, TGFB3, RAP1A, TGFB1	0.534587	70.414
