# Supplementary material for: Revelation of mRNAs and proteins in porcine milk exosomes by transcriptomic and proteomic analysis
Source: BMC Vet Res. 2017 Apr 13;13:101. doi: 10.1186/s12917-017-1021-8 (PMC5390444; doi:10.1186/s12917-017-1021-8)
Supplement: Supplementary file 10 — mRNAs bioinformatics analysis.xlsx. (XLSX 218 kb) [file 12917_2017_1021_MOESM10_ESM.xlsx]

## Sheet: GO
Category	Term	Count	%	PValue	Genes	Benjamini	FDR
GOTERM_MF_5	GO:0032559~adenyl ribonucleotide binding	892	0.784252	2.13593e-23	MAP3K6, MAP3K5, MAP3K4, DHX38, MAP3K9, CUL9, PIK3C3, ILK, MAP3K8, DHX34, PIK3CA, VPS4A, DHX35, DHX30, DHX32, IKBKAP, KIF5B, PIK3CB, LIG1, PIK3CD, MYH2, MYLK4, KIF5C, UBE2J1, LIG3, MTPAP, MYH6, SCYL3, UBE2J2, LIG4, SARS2, MARK2, MAPK1, GLUL, EIF2AK1, DHX29, SCYL1, MAPK6, ASCC3, SCYL2, MAPK4, MAPK3, MAPK9, MAPK8, KIF4A, ZAP70, NAT10, DHX58, DHX57, RECQL4, DHX8, DHX9, KIF3B, KIF3A, RECQL5, TAOK2, TA…	1.82195e-20	3.30629e-20
GOTERM_MF_5	GO:0004672~protein kinase activity	387	0.340253	4.14375e-16	CLK1, CTTNBP2, MAP3K6, MAP3K5, MAP3K4, CLK3, CLK2, MAP3K9, PIK3C3, MAP3K8, CLK4, ILK, TLK1, TLK2, MAP2K7, MAP2K6, MAP2K5, TYRO3, IKBKAP, ROCK1, ROCK2, MYLK4, SCYL3, MARK2, MAPK1, EIF2AK1, MAPK6, SCYL1, SCYL2, MAPK4, MAPK3, MAPK9, MAPK8, MST1R, ERBB2, MST4, ZAP70, TAOK2, MAP2K2, TAOK1, TGFBR1, MAP2K4, TAOK3, ATR, GUCY2C, ATM, CDC42BPG, CDC42BPA, TGFBR3, TNK1, TNK2, CDC42BPB, BCKDK, NUAK2, NUAK1, L…	1.89404e-13	6.88338e-13
GOTERM_MF_5	GO:0000287~magnesium ion binding	294	0.258487	7.28059e-14	PDP1, ADCY4, CDIPT, ADCY2, PDP2, ADCY8, SNCA, ADCY6, RNASEH1, AURKB, EPT1, FAH, ATP2B1, MAP3K6, MAP3K5, ATP2B3, ATP2B4, MAP3K4, GRIN2D, NT5C2, MAP3K8, MAP2K7, MAP2K5, POLK, NUDT17, NUDT18, OPA1, NUDT19, POLH, POLG, LIG1, NUDT15, LIG3, POLB, GEM, LIG4, NME7, NME6, MARK2, NME4, DCLRE1C, PGM2, PGM3, ATP2C2, NME2, NME3, PGM5, ATP2C1, NME1, PGM1, NEK8, NEK9, NEK4, ADSS, HACL1, NEK3, NEK2, NEK1, FARS2,…	2.07082e-11	1.12732e-10
GOTERM_MF_5	GO:0016462~pyrophosphatase activity	448	0.393884	7.69903e-11	XRCC5, KIFC1, XRCC3, XRCC2, TUBB2B, TUBB2A, XRCC6, GNG8, DHX38, DHX34, VPS4A, DHX35, DHX30, RAB27B, ATP8, DHX32, RAB27A, ATP6, GBP7, GBP6, OPA1, KIF5B, NCF1, KIF5C, MYH2, GEM, MYH6, DHX29, ASCC3, SMARCAL1, ARL8B, MYO18A, KIF4A, GNAI3, GNAI2, ARF6, ARF5, MTIF2, ATP6V0C, NPHP3, RAC1, DHX58, DHX57, DHX8, RECQL4, DHX9, KIF3B, RECQL5, KIF3A, ATP11B, ATP11C, RAB7L1, COX3, ARF4, RAD54L2, DHX40, ACAD11, …	1.64182e-08	1.19176e-07
GOTERM_MF_5	GO:0035257~nuclear hormone receptor binding	64	0.0562692	6.61283e-10	MMS19, HMGN3, GRIP1, STAT5B, PPARG, HR, STRN, MED24, DAXX, RGL2, CTNNB1, CCNE1, SMARCD3, PSMC3IP, COL11A2, CUTA, ZBTB22, RARG, RAN, RING1, MED12, MED14, RB1, MED13, CDK7, HMGA1, PPARGC1B, TACC2, NRIP1, TAF11, MED4, NCOA1, NCOA2, NCOA3, PFDN6, NCOA4, MED16, MED17, NCOA6, PIAS2, JMJD1C, PIAS1, NSD1, MED1, ZNHIT3, ZBTB9, FKBP4, CALR, NR1H2, VDR, KDM3A, RNF14, HSD17B8, TAF7, KAT5, WIPI1, BRCA1, OASL,…	1.12815e-07	1.02362e-06
GOTERM_MF_5	GO:0003713~transcription coactivator activity	147	0.129243	8.85758e-10	MMS19, RBM4, MED24, MED23, MED21, RFXAP, CITED4, CTNNB1, AIP, CITED2, IL31RA, RGL2, MAGED1, TAF5L, SMARCD2, SMARCD3, MED26, MED27, WDR77, PQBP1, TBPL1, CUTA, BCL10, PCBD1, RXRB, RAN, GABPA, MED12, MED14, ACTN2, ARID1B, MED13, TAF6L, TRERF1, PPARGC1B, JUNB, DCAF6, EP300, SMARCE1, MTF1, MED16, MED17, TRIM32, TFAP2B, RIPK3, TFAP2A, PIAS2, PIAS1, NFE2L3, TADA3, CRTC1, NFKBIB, MYEF2, TADA1, TRRAP, NR2…	1.25925e-07	1.3711e-06
GOTERM_MF_5	GO:0004527~exonuclease activity	45	0.0395643	1.1546e-07	APLF, ENPP1, ENPP2, MRE11A, PNPT1, ERI1, CNOT6, ISG20, EXOSC10, PARN, REXO4, CNOT6L, AEN, REXO2, APEX1, FEN1, EXO1, PAN2, EXOSC8, EXOSC9, EXOSC6, POLG, EXOSC7, EXOSC4, EXOSC5, TREX2, EXOSC2, EXOSC3, EXD3, TREX1, APTX, RAD9A, EXD2, EXD1, EXOSC1, ISG20L2, RAD50, RAD1, DIS3, DCLRE1C, TDP1, POLD1, DIS3L2, HAUS7, XRN1, XRN2	1.40695e-05	0.000178724
GOTERM_MF_5	GO:0019787~small conjugating protein ligase activity	108	0.0949542	9.95213e-06	DZIP3, RNF217, MYLIP, CBX8, G2E3, WWP1, FBXO24, FBXO21, ANAPC2, ANAPC5, ANAPC4, UBE2J1, UBR4, UBR3, UBR2, UBE2J2, MIB1, UBR7, PIAS4, PIAS3, MIB2, TRIM32, UBL4A, FBXL5, FBXL7, PIAS2, AMFR, PIAS1, FBXL6, FBXO10, FBXL3, FBXO11, PPIL2, UBE2V1, UBE2V2, UBE2D4, FBXO6, FBXW2, FBXO4, FBXO3, RNF167, TRAF7, BCOR, TRAF6, FBXO9, RNF14, FBXO7, HECTD1, FBXO2, CDC23, MUL1, UBE2L6, MALT1, UBOX5, UBE2L3, TRIM63, …	0.00106059	0.0154042
GOTERM_MF_5	GO:0019901~protein kinase binding	95	0.0835246	5.36586e-05	PRKAG1, BCAR1, PDLIM5, PRKAG2, PGAM1, NBEA, PRDX3, FOXO3, FER, PRKCSH, LATS1, SKAP1, RPS3, IL31RA, PDPK1, CDKN2D, CDK5RAP3, PRKACA, CDK5RAP2, LSM2, CDK5RAP1, TOP2B, INSR, MAP2K7, GHR, DLG1, IBTK, PTPRK, IRAK1, BCL10, CCDC88A, ZC3HC1, CD3E, RELA, SOCS1, PRKAB2, PICK1, PRKAB1, RAD9A, PLK1S1, PPP1CB, IRS1, SPDYA, JUP, MAPK1, SPAG9, CCND2, LCK, PRKRIP1, AKAP5, RYR2, PEBP1, RNF138, AKAP8, ADD3, GLRX3,…	0.00507287	0.0830279
GOTERM_MF_5	GO:0050136~NADH dehydrogenase (quinone) activity	34	0.029893	0.000100364	NDUFB3, NDUFB4, NDUFB5, NDUFB7, NDUFB8, NDUFAB1, NDUFB1, NDUFB2, NDUFS7, NDUFS6, NDUFS5, NDUFS4, NDUFS3, ND6, NDUFS2, NDUFS1, NDUFA4, NDUFA5, NDUFA2, NDUFA3, NDUFB10, ND4, NDUFA8, ND5, NDUFA9, ND2, NDUFA7, ND3, NDUFA13, NDUFC1, NDUFA10, NDUFA1, NDUFA12, ND4L, NDUFV1	0.0085249	0.155244
GOTERM_CC_5	GO:0005737~cytoplasm	4253	3.73926	2.08551e-129	RPLP2, GFER, ZNF782, VPRBP, RCE1, AMOTL1, SART3, SART1, ZNF777, BTBD1, BTBD2, PDHA1, OGT, ATP8, CCAR1, ATP6, ACAA2, IKBKAP, NDNL2, PCBD1, LRRC1, UGCG, UBE2J1, UBE2J2, SARS2, EIF2AK1, TAGLN, HSD11B1, ADSL, HSD11B2, ACAA1, ADSS, RALGPS2, DUSP10, CACNB1, CACNB3, RCC1, DUSP19, ATN1, DUSP13, ZAP70, ALDH4A1, LFNG, DHX9, TAOK2, TAOK1, PAIP2, PAIP1, TAOK3, GGH, DUSP23, NXF1, ACACB, UBE2L3, GGN, EIF4E1B, …	1.53702e-126	3.16675e-126
GOTERM_CC_5	GO:0043231~intracellular membrane-bounded organelle	4485	3.94324	1.52216e-101	GFER, ZNF782, RCE1, SART3, SART1, MAMSTR, ZNF777, ZNF774, PDHA1, OGT, ATP8, CCAR1, ATP6, ACAA2, IKBKAP, TFPT, NDNL2, PCBD1, UGCG, UBE2J1, UBE2J2, SARS2, ZNF787, ZNF784, RCC2, ZNF786, HSD11B1, HSD11B2, ACAA1, DUSP10, CACNB1, DUSP11, MYBL1, RCC1, XAB2, ATN1, ALDH4A1, LFNG, DHX8, DHX9, ESRRA, TAOK2, TAOK1, ESRRB, TAOK3, ESRRG, GGH, DUSP23, NXF1, ACACB, ZSCAN4, GGN, BFAR, PARP9, DUSP26, PARP8, POP1, …	5.60915e-99	2.31133e-98
GOTERM_CC_5	GO:0044444~cytoplasmic part	2924	2.5708	5.31898e-88	CDIPT, REP15, VPS52, USE1, RPLP2, SYNCRIP, GFER, VPS53, ZNF782, RCE1, SART1, B2M, APP, BTBD1, BTBD2, MAP3K8, VPS4A, OGT, PDHA1, DHX30, RAB27B, ATP8, DHX32, RAB27A, ATP6, CCAR1, ACAA2, BSG, GATM, VPS45, UGCG, UBE2J1, VPS41, UBE2J2, SCYL3, SARS2, THY1, MARK2, JUP, SCYL1, SCYL2, HSD11B1, HSD11B2, ADSL, ACAA1, HSD17B10, HACL1, HSD17B14, NFKBIE, NFKBIB, HSD17B12, CACNB1, NFKBIA, CACNB3, PRRC1, ZAP70, …	9.80021e-86	8.07664e-85
GOTERM_CC_5	GO:0044446~intracellular organelle part	2530	2.22439	3.68114e-73	MEF2B, AIF1, REP15, RPLP2, SYNCRIP, WTAP, SART3, SART1, B2M, APP, DHX38, MAK16, FOXF2, VPS4A, OGT, PDHA1, DHX35, RAB27B, DHX30, ATP8, TBPL1, RAB27A, ATP6, IKBKAP, ACAA2, MCRS1, BSG, GATM, PTBP1, VPS41, ISG20L2, SARS2, RCC2, SCYL1, SCYL2, HSD11B1, ZNF384, MYBBP1A, ACAA1, HSD17B10, SDAD1, NFKBIE, MYBL1, RCC1, XAB2, FOXH1, ISY1, ALDH4A1, NTHL1, LFNG, DHX8, DHX9, ACER3, ACER2, ACER1, ATP11B, GARS, ND…	5.426e-71	5.58965e-70
GOTERM_CC_5	GO:0070013~intracellular organelle lumen	1200	1.05505	3.20164e-68	PDP1, MEF2B, PDP2, MED24, SYNCRIP, MED23, MED21, WTAP, OGDH, SART3, ISG20, EPC1, TAF5L, MAK16, MED26, FOXF2, PQBP1, OGT, PDHA1, DHX30, CUL1, TBPL1, IKBKAP, MCRS1, RREB1, LIG1, TAF4B, PTBP1, MYH2, MED12, LIG3, MED11, MED14, MYH6, MED13, ISG20L2, TOX4, SARS2, MED10, MED19, MAPK1, MED15, RCC2, MED16, MED17, MAPK3, MED18, PRKRIP1, ZNF384, NLE1, ABAT, MAPK8, MYBBP1A, ACAA1, CPSF3L, RAD23B, SDAD1, KIF4…	3.93269e-66	4.86156e-65
GOTERM_CC_5	GO:0044428~nuclear part	1205	1.05944	6.19318e-61	MEF2B, MED24, SYNCRIP, MED23, MED21, WTAP, SART3, SART1, ISG20, EPC1, TAF5L, MAK16, DHX38, CUL7, RAE1, INCENP, MED26, CUL9, FOXF2, PQBP1, OGT, DHX35, CUL1, TBPL1, IKBKAP, MCRS1, RREB1, LIG1, TAF4B, PTBP1, MYH2, MED12, LIG3, MED11, MED14, MYH6, LIG4, MED13, ISG20L2, TOX4, MED10, NCAPD2, MED19, MAPK1, NPC1, MED15, RCC2, MED16, MED17, MAPK3, MED18, PRKRIP1, ZNF384, NLE1, MAPK8, MYBBP1A, CPSF3L, RAD2…	6.52054e-59	9.40409e-58
GOTERM_CC_5	GO:0031981~nuclear lumen	979	0.860743	6.03096e-55	MEF2B, MED24, SYNCRIP, MED23, MED21, SART3, WTAP, ISG20, EPC1, TAF5L, MAK16, MED26, FOXF2, PQBP1, OGT, CUL1, TBPL1, IKBKAP, MCRS1, RREB1, TAF4B, LIG1, MYH2, PTBP1, MED12, LIG3, MED11, MED14, MYH6, ISG20L2, MED13, TOX4, MED10, MED19, MAPK1, MED15, RCC2, MED16, MED17, MED18, PRKRIP1, MAPK3, ZNF384, NLE1, MAPK8, MYBBP1A, CPSF3L, RAD23B, SDAD1, KIF4A, NFKBIE, AHCTF1, MYBL1, XAB2, FOXH1, SFRS18, ISY1,…	5.55602e-53	9.15776e-52
GOTERM_CC_5	GO:0005829~cytosol	879	0.772822	3.6124e-43	LDHA, PGAM1, PGAM2, RPLP2, ITSN1, SART1, CUL5, PIK3C3, MAP3K8, PIK3CA, OGT, CUL1, PIK3CB, PIK3CD, VPS41, THY1, JUP, MAPK1, GLUL, MAPK3, ADSL, MAPK8, HSD17B14, NFKBIB, NFKBIA, CACNB3, BCL2L2, BCL2L1, ARFGEF2, SULT4A1, RAC1, ZAP70, PABPC1, EPM2A, GGH, GARS, DUSP23, ACACB, RGS3, TSGA14, BACH1, GRIP1, AP2S1, UBE2G2, NBEA, BNIPL, AASDHPPT, NISCH, MAP1LC3A, EEF2K, AIFM3, PIK3C2G, AIFM2, ARHGEF18, PIK3C…	2.95815e-41	5.48527e-40
GOTERM_CC_5	GO:0005634~nucleus	2801	2.46266	2.58399e-35	MEF2B, MEF2A, AIF1, SYNCRIP, RORC, ZNF782, WTAP, SART3, SART1, MAMSTR, ZNF777, DHX38, MAK16, ZNF774, FOXF2, ZNF397, ZNF395, OGT, PTBP2, DHX35, TBPL1, DHX32, CCAR1, IKBKAP, MCRS1, TFPT, NDNL2, PCBD1, PTBP1, ISG20L2, MARK2, ZNF787, DCAF6, RCC2, ZNF784, SCYL1, ZNF786, ZNF384, MYBBP1A, ZNF382, HSD17B11, SDAD1, NFKBID, NFKBIE, NFKBIB, DUSP10, NFKBIA, DUSP11, MYBL1, RCC1, XAB2, VPS72, FOXH1, PFN1, ARIH…	1.9044e-33	3.92367e-32
GOTERM_CC_5	GO:0005654~nucleoplasm	599	0.526644	4.45135e-34	XRCC5, MEF2B, XRCC6, NAA15, INTS1, NAA16, MED24, SYNCRIP, MED23, INTS2, ZNF638, INTS3, SART3, MED21, WTAP, XRCC1, CTNNB1, ISG20, INTS9, EPC1, INTS8, BRPF1, TAF5L, INTS5, BRPF3, INTS4, MED26, INTS7, INTS6, FOXF2, GIT2, OGT, CCNA2, CUL1, LUC7L3, TBPL1, IKBKAP, MCRS1, RREB1, LIG1, TAF4B, PTBP1, LIG3, MED12, MED11, MED14, MED13, MED10, MED19, MAPK1, MED15, MED16, MED17, MED18, RPS15, MAPK3, RDBP, MAP…	2.9824e-32	6.75919e-31
GOTERM_BP_5	GO:0044267~cellular protein metabolic process	1481	1.3021	5.68513e-46	PDP1, PDP2, RPLP2, VPRBP, MYLIP, RPL22L1, USP51, CUL3, MAP3K6, CUL2, EPC1, USP53, MAP3K5, CUL5, APP, TAF5L, MAP3K4, USP54, ISG15, CUL7, BTBD1, MAP3K9, CUL9, MAP3K8, ILK, PIK3C3, PIK3CA, OGT, CUL1, IKBKAP, MCRS1, PIK3CB, PIK3CD, MYLK4, UBE2J1, UBE2J2, SCYL3, PTPDC1, SARS2, MARK2, MAPK1, EIF2AK1, MAPK6, SCYL1, DHX29, SCYL2, MAPK4, BACE1, MAPK3, MAPK9, MAPK8, RAD23B, RAD23A, PABPC4, DUSP10, DUSP11, …	2.05404e-42	1.0449e-42
GOTERM_BP_5	GO:0015031~protein transport	531	0.466858	1.80581e-30	USE1, VPS52, VPS53, SELENBP1, SSR1, VPS4A, TLK1, RPL11, RAB27B, RAB27A, VPS45, VPS41, YIF1A, PITPNM1, MAPK1, SDAD1, MTX2, MTX1, CACNB1, NFKBIA, PPT1, ARF6, CCDC91, CHCHD4, ARF5, GORASP1, TNKS, SEC23IP, RANBP17, TAOK2, RAB7L1, ARF4, SYTL4, PCNA, SYTL2, SYTL3, SMURF1, SYTL1, MSR1, PDIA3, FGF9, AP2S1, AP3S2, PDIA4, COPB2, AP1S1, AP1S2, SRPR, COPB1, KDELR1, KDELR3, STX6, STX5, ARHGEF2, TMCO6, STX4, S…	3.26219e-27	3.31898e-27
GOTERM_BP_5	GO:0016070~RNA metabolic process	633	0.556537	4.48628e-30	SCAF1, NAF1, RPL14, LSM6, LSM7, RP9, INTS1, MED24, SYNCRIP, MED23, INTS2, ZNF638, INTS3, SART3, WTAP, SART1, ISG20, INTS9, INTS8, APP, TAF5L, INTS5, DHX38, INTS4, MED26, INTS7, MED27, WDR77, INTS6, LSM3, RPL11, DHX35, PTBP2, LSM2, MTERFD3, LUC7L3, TBPL1, CCAR1, KRR1, YARS, EMG1, RREB1, TAF4B, PTBP1, ZHX2, MTPAP, MED12, MED14, MED13, MRM1, SARS2, WDR83, RPS19, RPS16, RPS17, MED16, MED17, RPS15, CP…	5.40298e-27	8.24556e-27
GOTERM_BP_5	GO:0006396~RNA processing	388	0.341132	1.27212e-24	SCAF1, NAF1, RPL14, LSM6, LSM7, SYNCRIP, INTS1, RP9, INTS2, INTS3, ZNF638, WTAP, SART3, SART1, INTS9, INTS8, APP, DHX38, INTS5, INTS4, INTS7, WDR77, INTS6, LSM3, RPL11, PTBP2, LSM2, DHX35, LUC7L3, CCAR1, KRR1, EMG1, PTBP1, MTPAP, MRM1, WDR83, RPS19, RPS16, RPS17, RPS15, CPSF3L, HSD17B10, PUS3, PUS1, PABPC4, TRPT1, DUSP11, XAB2, NAA38, PUS7, RPS28, ISY1, PABPC1, PRPF40B, PRPF40A, DHX8, DHX9, RPS6,…	1.14904e-21	2.33809e-21
GOTERM_BP_5	GO:0006464~protein modification process	888	0.780735	1.2362e-20	PDP1, PDP2, MYLIP, EPC1, MAP3K6, APP, TAF5L, MAP3K5, MAP3K4, ISG15, MAP3K9, PIK3C3, ILK, MAP3K8, PIK3CA, OGT, IKBKAP, MCRS1, PIK3CB, PIK3CD, MYLK4, UBE2J1, SCYL3, UBE2J2, PTPDC1, MARK2, MAPK1, EIF2AK1, SCYL1, MAPK6, SCYL2, MAPK4, MAPK3, MAPK9, MAPK8, DUSP10, DUSP11, DUSP19, DUSP13, DUSP14, ZAP70, TAOK2, TAOK1, TAOK3, EPM2A, DUSP23, UBE2L6, ATR, UBE2L3, GUCY2C, ATM, DUSP28, CDC42BPG, DUSP26, CDC42…	8.93279e-18	2.27207e-17
GOTERM_BP_5	GO:0006886~intracellular protein transport	271	0.238265	1.90741e-19	RAB3GAP2, SSR1, CRY2, TRAK2, TRAK1, TLK1, RPL11, STAM, RAB27A, RAN, VPS45, VPS41, OPTN, MAPK1, KRT18, PEX26, SRP72, MTX2, MTX1, AKAP12, CACNB1, NFKBIA, RFFL, CALR, CDC37, ACD, STX12, STX18, STX17, STX16, NUP54, STX11, STX10, SEC23IP, TRAM1, RANBP17, SRP54, TAOK2, ARFIP1, CBLB, PCNA, SYTL4, SYTL2, GOSR2, GOSR1, SYTL3, SMURF1, SYTL1, AP1B1, PDIA3, FGF9, AP2S1, TIMM17B, AP3S2, GLI3, COPB2, AP2B1, AP…	1.14858e-16	3.50573e-16
GOTERM_BP_5	GO:0030163~protein catabolic process	404	0.355199	7.31642e-15	USE1, VPRBP, MYLIP, USP51, CUL3, CUL2, CUL5, USP53, USP54, CUL7, ISG15, BTBD1, CUL9, CUL1, AUP1, CDCA3, SKP2, UBE2J1, UBE2J2, BACE1, RAD23B, WDR5B, RAD23A, UBA7, UBA6, UBA5, PPT1, ARIH2, CACYBP, NPLOC4, FOXRED2, UBE2L6, PCNP, UBE2L3, UBA1, UBA3, SMURF2, SMURF1, UBE2G2, UFC1, FBXL19, USP19, USP18, MGRN1, MAP1LC3A, NCCRP1, MAP1LC3B, USP12, USP11, FBXL12, USP10, USP16, FBXL16, FBXL17, FBXL18, USP13,…	3.78197e-12	1.3467e-11
GOTERM_BP_5	GO:0043632~modification-dependent macromolecule catabolic process	374	0.328823	4.15214e-14	DZIP3, RNF217, VPRBP, CDC16, MYLIP, USP51, CD2AP, ERLEC1, ZNRF2, CUL3, CUL2, G2E3, CUL5, USP53, USP54, ISG15, CUL7, BTBD1, CUL9, WWP1, CUL1, AUP1, CDCA3, ANAPC1, PAN2, ANAPC2, ZC3HC1, ANAPC5, ANAPC4, UBE2J1, SKP2, UBR4, UBR3, UBR2, UBE2J2, UHRF1, PIAS4, UBR7, PIAS3, FBXL8, FBXL5, FBXL4, PIAS2, FBXL7, ANAPC7, PIAS1, AMFR, FBXL6, FBXL3, RAD23B, WDR5B, RAD23A, UBA7, UBA6, ASB11, UBA5, RFFL, ASB13, A…	1.87526e-11	7.63167e-11
GOTERM_BP_5	GO:0044257~cellular protein catabolic process	390	0.34289	5.82928e-14	VPRBP, MYLIP, USP51, CUL3, CUL2, CUL5, USP53, USP54, CUL7, ISG15, BTBD1, CUL9, CUL1, AUP1, CDCA3, SKP2, UBE2J1, UBE2J2, BACE1, RAD23B, WDR5B, RAD23A, UBA7, UBA6, UBA5, ARIH2, CACYBP, NPLOC4, FOXRED2, UBE2L6, PCNP, UBE2L3, UBA1, UBA3, SMURF2, SMURF1, UBE2G2, UFC1, FBXL19, USP19, USP18, MGRN1, MAP1LC3A, MAP1LC3B, USP12, USP11, FBXL12, USP10, USP16, FBXL16, FBXL17, FBXL18, USP13, FBXL20, ERLIN2, ERL…	2.33988e-11	1.07125e-10
GOTERM_BP_5	GO:0034470~ncRNA processing	141	0.123968	1.45976e-12	RPP38, NAF1, EIF2C2, RPL14, LSM6, TRMT2B, INTS1, INTS2, INTS3, PUS7L, INTS9, INTS8, IMP3, INTS5, INTS4, CLP1, INTS7, INTS6, RPP30, RPL11, MTO1, RPP25, KRR1, RPP21, EMG1, AARS, RRP8, RRP9, PA2G4, RPS19, NOP2, TRMT11, RPS16, RPS17, RPS15, TFB1M, CPSF3L, HSD17B10, ELAC1, PUS3, ELAC2, PUS1, FARS2, TRPT1, BOP1, PIN4, PUS7, RPS28, FRG1, METTL1, QTRTD1, NPM3, RPL5, MOCS3, TSR2, LCMT2, MPHOSPH10, SMAD3, …	4.79452e-10	2.6829e-09

## Sheet: COG
Category	Term	Count	%	PValue	Genes	Benjamini	FDR
COG_ONTOLOGY	Translation, ribosomal structure and biogenesis	52	0.0457187	1.35426e-05	RPL18, ALDH1L1, NARS, TRMT2A, HBS1L, TRMT2B, INTS9, SBDS, IMP3, RAB23, RPP30, EIF2B2, EIF2B4, MRI1, CARS, EXOSC9, METTL5, EXOSC7, EFTUD2, EXOSC2, EXOSC3, EEF2, EXOSC1, MRM1, RNMTL1, EIF2S1, NCOA5, HARS, CPSF3, MCTS1, CPSF3L, PUS3, FAM173A, PUS1, CDKAL1, DTD1, NSUN7, GFM2, KIAA0020, HARS2, DHX8, RARS2, MPHOSPH10, GARS, RPL27, MTRF1L, TTC16, EIF2B1, NAT9, GSPT1, NOP58, PES1, DUS4L	0.000798703	0.0135226
COG_ONTOLOGY	Intracellular trafficking and secretion	31	0.0272554	0.00222581	SEC24B, SEC24A, VPS33A, ATG2B, VPS13D, RANBP6, SEC22A, VPS13A, VPS13B, TNPO2, SEC24C, TNPO1, KPNB1, SEC23A, TTC13, STX4, VPS45, STXBP1, STXBP2, STXBP3, COPG2, SCFD1, ARMC8, VAMP7, IPO4, IPO5, KPNA5, KPNA3, KPNA2, YKT6, SEC23B	0.0636206	2.20056
COG_ONTOLOGY	Coenzyme metabolism	11	0.00967126	0.00456791	COASY, MTHFD2, GPHN, MTHFD2L, PCYOX1L, AASDHPPT, UROS, HLCS, PCYOX1, LONRF2, DCAKD	0.0861066	4.46895
COG_ONTOLOGY	Posttranslational modification, protein turnover, chaperones	65	0.0571484	0.00489515	COPS2, GRPEL2, IDE, PEX6, DNAJB12, STOML3, GDAP1L1, POMT2, ALAS2, DNAJB11, TPP1, POMT1, PSMD1, DNAJC12, PSMD2, HTRA4, OGT, HTRA3, RNF149, YOD1, PSMD6, LONRF2, RNF32, USP13, RNF145, CRYAB, OSGEPL1, IPO8, RNF130, DNAJC28, IPO7, PRDX6, RNF139, EEF1G, AMFR, USP7, SYVN1, USP5, MME, ECE1, RNF128, GSTO1, SPATA5, DNAJA2, ZNF398, OSGEP, UBE4A, WWTR1, ABCB7, ABCB6, PSMB8, HSPA12A, PSMC6, RNF150, PSMC3, PSM…	0.0698233	4.78209
COG_ONTOLOGY	Cell division and chromosome partitioning / Cytoskeleton	18	0.0158257	0.0406769	IBTK, ALS2, SERGEF, RPGR, WBSCR16, HERC6, HERC5, IFI44L, HERC3, RCC1, HERC1, RCBTB1, RCBTB2, RCC2, RCCD1, NEK8, NEK9, FBXO24	0.387387	33.9451
COG_ONTOLOGY	DNA replication, recombination, and repair	43	0.0378059	0.0623606	SKIV2L, UTRN, SKIV2L2, MOV10L1, MLH3, PRIM1, FANCM, TOP1, RPA2, BLZF1, MUTYH, CRY2, PAX9, AEN, MUS81, DLG5, LAMB1, CRY1, ZCCHC6, DHX32, DHX58, MSH6, ZCCHC11, TAOK1, PCID2, NUDT13, PIF1, NEIL3, NEIL2, MTPAP, THUMPD3, DDX58, DNA2, IFIT1, PAPD4, TRMT11, HELB, FBXO18, POLD1, POLD2, CDC42BPA, DST, TOP3B	0.469092	47.428

## Sheet: KEGG
Category	Term	Count	%	PValue	Genes	Benjamini	FDR
KEGG_PATHWAY	hsa03018:RNA degradation	50	0.0439603	2.57328e-08	CNOT8, LSM6, LSM7, CNOT3, CNOT2, EDC4, SKIV2L2, CNOT1, CNOT7, CNOT6, CNOT4, DCPS, PARN, EDC3, LSM3, LSM2, ZCCHC7, EXOSC8, EXOSC9, EXOSC6, EXOSC7, EXOSC4, EXOSC5, TTC37, EXOSC2, PAPD7, EXOSC3, EXOSC1, XRN1, XRN2, SKIV2L, PNPT1, NAA38, EXOSC10, CNOT6L, ENO2, RQCD1, ENO3, HSPA9, ENO1, DDX6, DIS3, PAPOLB, PAPOLA, WDR61, DCP2, DCP1B, DCP1A, HSPD1, PAPOLG	5.06935e-06	3.21735e-05
KEGG_PATHWAY	hsa00520:Amino sugar and nucleotide sugar metabolism	38	0.0334098	4.37512e-06	CYB5R1, GNPDA1, GNPDA2, GNPNAT1, HEXA, HEXB, UGDH, HK2, HK1, NAGK, UXS1, GMPPB, GALK2, GALK1, NANS, HK3, GMPPA, GALE, TSTA3, NANP, UAP1, GMDS, CMAS, NPL, GALT, PMM2, PMM1, PGM2, PGM3, GPI, RENBP, MPI, GCK, GFPT1, PGM1, GFPT2, FPGT, UGP2	0.000287259	0.00547004
KEGG_PATHWAY	hsa03010:Ribosome	66	0.0580276	4.24369e-06	RPL18, RPL17, RPL19, RPL14, RPL13, RPL15, RPLP2, RPS27L, RPL22L1, RPS3, RPS3A, RPL26L1, RPL10, FAU, RPL11, RPL12, RPS27A, RPL36AL, RPS18, RPS19, RPS16, RPS17, RPS15, RPS12, RPS13, RPS10, RPS11, UBA52, RPL27A, RPL35, RPL36, RPL37, RPL38, RPS25, RPS26, RPL30, RPS27, MRPL13, RPS28, RPL32, RPS29, RPL31, RPL6, RPL9, RPL34, RPL8, RPL3, RPL5, RPL10A, RPS20, RPS21, RPS23, RPSA, RPL26, RPL27, RPS9, RPL24,…	0.000417917	0.00530573
KEGG_PATHWAY	hsa00240:Pyrimidine metabolism	70	0.0615444	1.15663e-05	PNP, PRIM1, NT5M, PRIM2, NT5C2, NT5E, NT5C, NUDT2, POLR1E, POLR1D, POLR1A, POLR1B, NME7, NME6, NME4, NME5, NME2, NME3, NME1, RRM2, RRM1, TXNRD2, TXNRD1, POLR2H, POLR2G, POLR2E, POLR2L, POLR2K, POLR2I, PNPT1, DCK, CTPS2, ZNRD1, RRM2B, POLA2, POLR2D, POLR2C, POLR2B, CMPK1, POLR2A, CMPK2, TYMS, UPRT, POLE2, POLE3, ENTPD5, DHODH, ENTPD6, CDA, ENTPD3, UCK1, ENTPD4, ENTPD1, DCTD, POLR3G, POLR3F, POLR3H…	0.000569481	0.0144603
KEGG_PATHWAY	hsa04722:Neurotrophin signaling pathway	87	0.0764909	2.01412e-05	NFKB1, FOXO3, MAGED1, CDC42, MAP3K5, GAB1, RHOA, PIK3CA, NGFRAP1, SHC1, CSK, RAPGEF1, FRS2, MAP2K7, AKT3, SHC4, MAP2K5, AKT2, IRAK1, PIK3CB, RELA, PIK3CD, TP53, KIDINS220, PRKCD, IRS1, MAPK1, CRKL, PRDM4, PSEN1, CAMK4, MAPK3, MAPK9, SORT1, RIPK2, MAPK8, YWHAZ, NFKBIE, GRB2, NFKBIB, CAMK2G, NFKBIA, MAPKAPK2, IRAK4, IRAK3, KRAS, MAP3K3, BCL2, MAP3K1, RAC1, SOS2, CAMK2D, SH2B3, SH2B2, PIK3R5, SH2B1,…	0.000793257	0.0251795
KEGG_PATHWAY	hsa05212:Pancreatic cancer	54	0.0474771	6.62686e-05	E2F1, E2F3, PGF, TGFB3, NFKB1, TGFB1, TGFB2, CDC42, ACVR1B, CASP9, RALB, RALA, TGFA, PIK3CA, CHUK, AKT3, AKT2, EGFR, PLD1, RALBP1, PIK3CB, RELA, ARHGEF6, PIK3CD, TP53, RB1, CDK4, RAD51, VEGFB, MAPK1, VEGFA, MAPK3, MAPK9, MAPK8, ERBB2, BCL2L1, KRAS, RAC1, PIK3R5, PIK3R3, EGF, PIK3R2, TGFBR1, SMAD4, SMAD3, MAPK10, BAD, STAT1, RALGDS, STAT3, ARAF, IKBKG, JAK1, IKBKB	0.00217352	0.0828236
KEGG_PATHWAY	hsa00280:Valine, leucine and isoleucine degradation	36	0.0316514	8.29992e-05	HSD17B10, ACADSB, BCAT2, HMGCS1, IL4I1, ECHS1, ACAT2, ACAT1, HADHA, ALDH3A2, HIBADH, AUH, MCCC2, MUT, IVD, OXCT1, MCEE, MCCC1, HADH, HMGCL, BCKDHA, ALDH6A1, ACAA2, ACADM, ACADS, BCKDHB, DBT, ALDH7A1, ALDH1B1, DLD, AOX1, ALDH2, ABAT, PCCB, ALDH9A1, ACAA1	0.00233321	0.103724
KEGG_PATHWAY	hsa05220:Chronic myeloid leukemia	55	0.0483563	0.000152911	E2F1, E2F3, STAT5A, STAT5B, TGFB3, NFKB1, TGFB1, TGFB2, ACVR1B, GAB2, PIK3CA, SHC1, MYC, CHUK, AKT3, AKT2, SHC4, BCR, CTBP2, PIK3CB, RELA, PIK3CD, TP53, RB1, CDK4, MAPK1, CRKL, MAPK3, MDM2, GRB2, NFKBIA, BCL2L1, KRAS, SOS2, PIK3R5, PIK3R3, RUNX1, PIK3R2, MAP2K2, TGFBR1, CBL, SMAD4, SMAD3, BAD, PTPN11, NRAS, CBLC, CBLB, CDKN1A, HDAC2, CDKN1B, ARAF, IKBKG, ABL1, IKBKB	0.00375864	0.191016
KEGG_PATHWAY	hsa00230:Purine metabolism	101	0.0887998	0.000185646	ADCY4, GMPR2, ADCY2, ADCY8, ADCY6, PNP, PRIM1, PDE4A, PRIM2, PDE4B, NT5C2, NUDT2, NUDT5, NME7, NME6, NME4, NME5, NME2, NME3, NME1, ADSL, PRPS2, PRPS1, ADSS, ENPP1, PNPT1, ZNRD1, RRM2B, ADA, PPAT, POLE2, POLE3, ENTPD5, ENTPD6, ENTPD3, ENTPD4, ENTPD1, AK1, AK5, AK7, PDE6H, GUCY2C, GART, POLD4, POLD1, POLD2, GUK1, NT5M, GUCY1A3, PDE8B, PDE8A, ADCY10, IMPDH1, NT5E, IMPDH2, NT5C, POLR1E, POLR1D, POLR1…	0.00405572	0.231865
KEGG_PATHWAY	hsa04920:Adipocytokine signaling pathway	49	0.0430811	0.000428937	PPARA, PRKAG1, PRKAG2, NFKB1, CAMKK1, CAMKK2, SLC2A1, CHUK, AKT3, AKT2, RXRB, RELA, PRKAB2, ADIPOR2, PRKAB1, ADIPOR1, IRS1, CD36, MAPK9, MAPK8, TRAF2, TNF, STK11, NFKBIE, NFKBIB, CHKB, NFKBIA, POMC, TNFRSF1A, TNFRSF1B, ACSL1, PRKAA1, PRKAA2, ACSL4, ACSL3, ACSL6, ACSL5, CPT1C, CPT1B, ACACB, MAPK10, PCK2, STAT3, PCK1, TRADD, PTPN11, IKBKG, JAK2, MTOR, IKBKB	0.00765407	0.534976
KEGG_PATHWAY	hsa03020:RNA polymerase	24	0.0211009	0.000631373	POLR2H, POLR3G, POLR2G, POLR3F, POLR3H, POLR2E, POLR2L, POLR1E, POLR3K, POLR1D, POLR2K, POLR2I, POLR1A, POLR3GL, ZNRD1, POLR3A, POLR1B, POLR3C, POLR2D, POLR3B, POLR2C, POLR2B, POLR2A, POLR3D	0.00774608	0.786542
KEGG_PATHWAY	hsa00020:Citrate cycle (TCA cycle)	26	0.0228594	0.000617895	OGDH, PDHB, IDH3G, IDH2, PDHA1, SUCLA2, FH, DLST, ACO2, SUCLG2, ACO1, SUCLG1, CS, IDH3B, ACLY, DLAT, PCK2, IDH3A, PCK1, SDHB, SDHC, SDHD, DLD, MDH2, PC, MDH1	0.00808467	0.769811
KEGG_PATHWAY	hsa04110:Cell cycle	83	0.0729741	0.00058344	E2F1, MAD1L1, E2F3, E2F4, CDC14A, E2F5, CDC14B, DBF4, TGFB3, PKMYT1, CDC16, PTTG1, TGFB1, TGFB2, CCNE2, CCNE1, CDC45, RAD21, CDKN2D, CCNA1, MYC, CCNA2, STAG2, CUL1, STAG1, ANAPC1, ANAPC2, CDC6, CDK1, ANAPC5, RBL2, CCNH, ANAPC4, TP53, SKP2, ESPL1, RB1, MCM2, CDK7, CDK4, MCM3, MCM4, WEE1, EP300, CCND2, GADD45G, BUB1B, MDM2, ANAPC7, GADD45B, YWHAZ, FZR1, ANAPC13, CHEK1, SFN, BUB1, TFDP2, BUB3, YWHAB…	0.0081786	0.727028
KEGG_PATHWAY	hsa00562:Inositol phosphate metabolism	41	0.0360474	0.000420966	IMPA2, CDIPT, IMPA1, SYNJ1, PIP5K1B, PIP5K1C, ITPKB, PIP5K1A, OCRL, PTEN, ITPKA, PLCB3, TPI1, INPP5K, INPP5J, PIKFYVE, MIOX, PIK3C3, PLCD3, PIK3CA, SYNJ2, PLCD4, PLCD1, ITPK1, INPP5A, ALDH6A1, MINPP1, PIK3C2G, PIK3CB, INPPL1, PIK3C2B, PIK3CD, PI4KA, PI4KB, PLCG1, PLCG2, INPP4B, INPP4A, PIP4K2A, PIP4K2C, PIP4K2B	0.00826046	0.525058
KEGG_PATHWAY	hsa04120:Ubiquitin mediated proteolysis	90	0.0791285	0.000562205	BTRC, UBE2G2, SAE1, CDC16, CUL3, FANCL, CUL2, CUL5, CUL7, MGRN1, WWP1, CUL1, ANAPC1, ANAPC2, UBE2A, ANAPC5, DDB1, SOCS1, ANAPC4, UBE2J1, SKP2, UBE2F, HERC3, UBE2I, UBE2J2, HERC1, UBE2C, UBE2N, TRIM37, RFWD2, UBE2O, PIAS4, PIAS3, TRIM32, UBE2W, MDM2, PIAS2, ANAPC7, PIAS1, FZR1, SYVN1, XIAP, UBE3B, UBE3A, ANAPC13, PPIL2, PML, UBA7, UBA6, UBE3C, STUB1, PRPF19, ERCC8, UBE2D4, FBXW7, FBXW8, MAP3K1, FB…	0.00848575	0.700653
KEGG_PATHWAY	hsa04142:Lysosome	78	0.0685781	0.000736477	HGSNAT, SGSH, CLTB, GM2A, AP4E1, AP1B1, ARSG, AP1G1, HEXA, LGMN, HEXB, AP3S2, CLTC, AP1S1, AP1S2, IDS, TPP1, AP3B2, ATP6V0D1, MAN2B1, CTSZ, ATP6V1H, CTSS, CD164, M6PR, CTSW, GNS, CTSK, NPC1, IGF2R, CTSO, GAA, SORT1, NEU1, CTSC, CTSB, CTSH, CLN5, NAGLU, AP1M1, MFSD8, ACP5, PPT2, ACP2, PPT1, CTSA, PSAPL1, ATP6V0C, NAGPA, LAPTM5, AP3M2, AP3M1, GALNS, NAGA, GALC, SCARB2, ENTPD4, GBA, LAPTM4B, TCIRG1,…	0.00850127	0.916922
KEGG_PATHWAY	hsa05215:Prostate cancer	62	0.0545108	0.000531745	E2F1, E2F3, PDGFA, FOXO1, NFKB1, PTEN, CTNNB1, CCNE2, CCNE1, PDPK1, CASP9, CREB3L2, PIK3CA, TGFA, CREB3L1, CREB3L4, PDGFC, CHUK, AKT3, AKT2, EGFR, AR, PIK3CB, RELA, PIK3CD, TP53, RB1, MAPK1, EP300, MAPK3, MDM2, GSTP1, FGFR2, FGFR1, GRB2, ERBB2, NFKBIA, TCF7L2, TCF7L1, IGF1R, KRAS, BCL2, SOS2, NKX3-1, PIK3R5, PIK3R3, EGF, PIK3R2, CREB3, MAP2K2, CREB1, BAD, NRAS, HSP90B1, ATF4, CDKN1A, CDKN1B, GSK3…	0.00869379	0.662808
KEGG_PATHWAY	hsa04910:Insulin signaling pathway	88	0.0773701	0.000946017	PRKAG1, PRKAG2, RHOQ, FOXO1, RPS6KB2, RPS6KB1, EIF4EBP1, PDPK1, PRKAR2A, PIK3CA, PRKACA, SHC1, RAPGEF1, INSR, AKT3, SHC4, AKT2, SOCS2, PIK3CB, FLOT2, PHKG2, FLOT1, SOCS1, PRKAB2, PIK3CD, PRKCI, PRKAB1, FBP1, SOCS4, PPP1CB, IRS1, SPDYA, MAPK1, CRKL, PKLR, MAPK3, MAPK9, MAPK8, PHKA2, PRKCZ, EXOC7, GRB2, HK2, HK1, MKNK1, ELK1, PPP1R3D, PPP1R3C, KRAS, INPP5K, HK3, SOS2, GYS1, FASN, SH2B2, PIK3R5, PRK…	0.00883944	1.17638
KEGG_PATHWAY	hsa04012:ErbB signaling pathway	60	0.0527524	0.000992896	STAT5A, STAT5B, RPS6KB2, RPS6KB1, PAK7, EIF4EBP1, PAK2, PAK4, GAB1, PIK3CA, TGFA, SHC1, PAK1, MAP2K7, MYC, AKT3, SHC4, AKT2, EGFR, PRKCA, PIK3CB, PIK3CD, MAPK1, NCK2, CRKL, NCK1, MAPK3, MAPK9, MAPK8, GRB2, CAMK2G, ERBB2, ELK1, SRC, KRAS, SOS2, CAMK2D, PIK3R5, PIK3R3, EGF, PIK3R2, MAP2K2, MAP2K4, CBL, BAD, MAPK10, NRAS, CBLC, CBLB, CDKN1A, CDKN1B, PLCG1, GSK3B, PLCG2, ARAF, HBEGF, AREG, MTOR, ABL1…	0.0088559	1.23435
KEGG_PATHWAY	hsa00310:Lysine degradation	34	0.029893	0.000932999	SETD1B, SETD1A, AASS, ECHS1, OGDH, ACAT2, ACAT1, BBOX1, PIPOX, HADHA, ALDH3A2, AASDHPPT, PLOD1, PLOD3, SETMAR, HADH, SETDB1, GCDH, DLST, SETDB2, WHSC1, EHMT2, SUV39H2, ALDH7A1, ALDH1B1, WHSC1L1, TMLHE, ASH1L, ALDH2, SETD7, SETD8, NSD1, ALDH9A1, SUV420H1	0.00915219	1.16028
KEGG_PATHWAY	hsa03040:Spliceosome	83	0.0729741	0.000845381	NCBP2, LSM6, SNRPD3, LSM7, CWC15, ZMAT2, BUD31, SART1, SMNDC1, CTNNBL1, DHX38, DDX23, RBM8A, PCBP1, PQBP1, MAGOHB, LSM3, ACIN1, LSM2, PRPF31, SNRPA1, EFTUD2, MAGOH, PRPF3, CDC5L, PRPF4, HNRNPU, EIF4A3, SNRPA, SLU7, SNRNP40, SNRPC, SNRPF, THOC2, SNRPE, THOC3, PRPF38B, SNRPG, PRPF38A, THOC1, CCDC12, TRA2B, PPIL1, TRA2A, SF3B4, NAA38, XAB2, SF3B3, SF3B2, HNRNPA3, PRPF19, SF3B1, HNRNPM, TCERG1, HNRNP…	0.00921344	1.05185
KEGG_PATHWAY	hsa04150:mTOR signaling pathway	39	0.034289	0.000913566	CAB39L, STK11, PGF, RPS6KB2, RPS6KB1, EIF4EBP1, PDPK1, PIK3CA, PIK3R5, PRKAA1, PRKAA2, MLST8, PIK3R3, AKT3, PIK3R2, AKT2, PIK3CB, PIK3CD, STRADA, RICTOR, RPS6, EIF4E1B, VEGFB, MAPK1, RPS6KA3, HIF1A, EIF4E, TSC1, RPS6KA1, ULK1, RPS6KA2, ULK2, VEGFA, ULK3, TSC2, MAPK3, RHEB, MTOR, EIF4E2	0.00943181	1.13624
KEGG_PATHWAY	hsa04660:T cell receptor signaling pathway	72	0.0633028	0.00122579	CD8A, NFKB1, IL10, CDC42, FOS, PAK7, PAK2, PAK4, MAP3K8, RHOA, PIK3CA, PAK1, MAP2K7, CHUK, AKT3, AKT2, DLG1, BCL10, CD3G, CD3E, PIK3CB, RELA, PIK3CD, CDK4, MAPK1, NCK2, NCK1, MAPK3, LCK, MAPK9, MAP3K14, GRAP2, LCP2, TNF, NFKBIE, GRB2, NFKBIB, NFKBIA, KRAS, RASGRP1, SOS2, ZAP70, PPP3CB, NFAT5, NFATC4, PIK3R5, CD4, PIK3R3, NFATC2, NFATC3, TEC, NFATC1, PIK3R2, PDK1, PTPN6, PTPRC, VAV3, MAP2K2, CBL, …	0.0100173	1.52184
KEGG_PATHWAY	hsa00510:N-Glycan biosynthesis	35	0.0307722	0.00121673	GANAB, TUSC3, FUT8, ALG1, ALG2, ALG3, MAN1B1, ALG5, ALG6, ALG8, STT3B, STT3A, RPN1, DAD1, RPN2, B4GALT1, MGAT4B, MGAT4A, B4GALT3, B4GALT2, MAN1A2, DPAGT1, MAN1A1, MOGS, MAN2A2, MGAT2, MAN2A1, DPM1, DPM2, DPM3, ALG10, ALG11, DOLPP1, ALG12, ALG14	0.0103737	1.51067
KEGG_PATHWAY	hsa00620:Pyruvate metabolism	31	0.0272554	0.00159514	ME1, LDHB, LDHA, ME3, ME2, LDHD, ACSS2, ACAT2, ACAT1, ALDH3A2, PDHB, ACSS1, ACYP1, GLO1, PDHA1, GRHPR, ACACB, DLAT, PCK2, PCK1, ALDH7A1, ALDH1B1, PKLR, AKR1B1, DLD, ALDH2, HAGHL, MDH2, ALDH9A1, MDH1, PC	0.0125009	1.9762
KEGG_PATHWAY	hsa05120:Epithelial cell signaling in Helicobacter pylori infection	48	0.0422019	0.00172926	NFKBIA, NFKB1, CXCR2, ATP6V1G2, ATP6V1G1, ATP6V1B2, CCL5, ATP6V1B1, SRC, ATP6V0C, CDC42, CASP3, NOD1, RAC1, PAK1, ATP6V0D1, CSK, CHUK, GIT1, TCIRG1, EGFR, F11R, IL8, RELA, MAP2K4, ATP6V1H, MAPK10, ATP6V1D, ATP6V1F, PTPN11, ATP6V1C1, ATP6V1C2, ATP6V1A, IGSF5, PLCG1, MAPK14, ATP6V1E1, IKBKG, PLCG2, HBEGF, ADAM17, MAPK9, ATP6V0A1, MAPK8, ATP6V1G3, IKBKB, MAP3K14, JAM3	0.0125487	2.14071
KEGG_PATHWAY	hsa05221:Acute myeloid leukemia	42	0.0369266	0.00171142	PPARD, GRB2, STAT5A, STAT5B, PML, SPI1, RPS6KB2, RPS6KB1, NFKB1, KIT, TCF7L2, TCF7L1, EIF4EBP1, KRAS, SOS2, PIK3CA, PIK3R5, PIK3R3, CCNA1, RUNX1, MYC, CHUK, AKT3, PIK3R2, AKT2, CEBPA, PIK3CB, MAP2K2, RELA, PIK3CD, PIM1, BAD, PIM2, STAT3, JUP, MAPK1, NRAS, ARAF, IKBKG, MAPK3, MTOR, IKBKB	0.0128945	2.11884
KEGG_PATHWAY	hsa05200:Pathways in cancer	194	0.170566	0.00188275	FGF18, PGF, PDGFA, STK36, MMP9, STAT5A, STAT5B, FGF11, TGFB3, FOXO1, FGF12, TGFB1, CTNNB1, TGFB2, CUL2, WNT4, SLC2A1, RALB, RALA, PIK3CA, FAS, CCNA1, EGFR, PLD1, WNT10B, BCR, PIK3CB, RXRB, RELA, PIK3CD, SKP2, FGF23, FADD, CTNNA1, JUP, VEGFB, CCDC6, MAPK1, EP300, HIF1A, PIAS4, PIAS3, MAPK3, VEGFA, MAPK9, LAMC2, MAPK8, PIAS2, PIAS1, ITGA2B, FGFR2, TRAF2, FGFR1, FGFR3, GRB2, ERBB2, NFKBIA, BCL2L1, I…	0.0131715	2.32867
KEGG_PATHWAY	hsa05213:Endometrial cancer	38	0.0334098	0.00236836	GRB2, ERBB2, ELK1, MLH1, CDH1, FOXO3, TCF7L2, PTEN, TCF7L1, CTNNB1, PDPK1, KRAS, CASP9, ILK, SOS2, PIK3CA, PIK3R5, PIK3R3, EGF, AXIN2, MYC, AKT3, AXIN1, PIK3R2, APC, AKT2, EGFR, PIK3CB, MAP2K2, PIK3CD, TP53, BAD, CTNNA1, MAPK1, NRAS, GSK3B, ARAF, MAPK3	0.0159786	2.92114
KEGG_PATHWAY	hsa03420:Nucleotide excision repair	33	0.0290138	0.00263258	RAD23B, RAD23A, RPA1, ERCC8, RPA2, ERCC6, POLE2, POLE3, ERCC3, ERCC4, ERCC1, CCNH, LIG1, DDB1, GTF2H4, GTF2H3, CDK7, GTF2H5, GTF2H2, GTF2H1, RFC5, XPA, POLD4, RFC3, RFC4, XPC, RFC1, CUL4A, RFC2, POLD1, POLD2, PCNA, CUL4B	0.0171611	3.24212
KEGG_PATHWAY	hsa04666:Fc gamma R-mediated phagocytosis	63	0.05539	0.00318489	WASF1, WASF2, PIP5K1B, PIP5K1C, RPS6KB2, RPS6KB1, PIP5K1A, CDC42, GAB2, PIK3CA, PAK1, AKT3, AKT2, PRKCA, PLD2, PLD1, LIMK2, LIMK1, PPAP2C, NCF1, PIK3CB, PIK3CD, PRKCE, PRKCD, ARPC1A, MAPK1, CRKL, CFL2, MAPK3, SCIN, PLA2G6, WASL, ASAP1, ARPC4, ARF6, ARPC5, ASAP3, DOCK2, ARPC3, ARPC2, PIKFYVE, RAC1, PIK3R5, PIK3R3, PPAP2A, PPAP2B, PIK3R2, PTPRC, VAV3, SPHK2, HCK, SPHK1, VAV2, VAV1, LAT, PLA2G4A, PL…	0.0200677	3.90992
KEGG_PATHWAY	hsa05211:Renal cell carcinoma	48	0.0422019	0.00430295	PGF, GRB2, EGLN3, TGFB3, EGLN2, EGLN1, TGFB1, TGFB2, ARNT, CDC42, CUL2, PAK7, KRAS, PAK2, PAK4, GAB1, SLC2A1, SOS2, RAC1, PIK3CA, TGFA, PIK3R5, PAK1, PIK3R3, RAPGEF1, AKT3, PIK3R2, FH, AKT2, EPAS1, VHL, MAP2K2, PIK3CB, PIK3CD, PTPN11, VEGFB, MAPK1, NRAS, CRKL, EP300, HIF1A, ETS1, ARAF, VEGFA, MAPK3, TCEB2, RAP1B, TCEB1	0.0261979	5.24879
KEGG_PATHWAY	hsa04144:Endocytosis	112	0.0984711	0.00590135	CHMP4C, CHMP4B, CHMP5, CHMP6, DAB2, WWP1, GIT2, DNAJC6, VPS4A, STAM, SH3GL3, EGFR, PLD2, PLD1, VPS45, PSD3, ACAP3, ARRB2, ARRB1, PDCD6IP, SH3GL1, FGFR2, ARFGAP2, ARFGAP3, FGFR3, STAM2, ADRBK2, ASAP1, ARF6, ADRBK1, ASAP3, SRC, CHMP2B, EGF, TRAF6, IQSEC1, IQSEC2, CSF1R, AP2M1, GIT1, TGFBR1, KDR, EPS15, CBLC, CBLB, RABEP1, GRK7, GRK4, SMURF2, GRK5, SMURF1, PARD6G, PIP4K2B, CLTB, RAB5B, RAB5C, AP2S1,…	0.0347167	7.13309
KEGG_PATHWAY	hsa00270:Cysteine and methionine metabolism	26	0.0228594	0.00609984	LDHB, LDHA, AHCY, SRM, IL4I1, GOT2, GOT1, TRDMT1, ENOPH1, AMD1, DNMT3B, DNMT3A, MAT2A, CDO1, TAT, ADI1, CTH, SDS, MTR, DNMT1, MTAP, MAT2B, AHCYL2, APIP, SMS, MPST	0.0348304	7.36466
KEGG_PATHWAY	hsa03030:DNA replication	27	0.0237386	0.00765555	RNASEH1, POLA2, RPA1, PRIM1, RPA2, POLE2, POLE3, PRIM2, FEN1, SSBP1, LIG1, MCM2, RNASEH2A, MCM3, RNASEH2B, MCM4, RNASEH2C, RFC5, DNA2, POLD4, RFC3, RFC4, RFC1, RFC2, POLD1, POLD2, PCNA	0.0423334	9.16133
KEGG_PATHWAY	hsa04130:SNARE interactions in vesicular transport	28	0.0246178	0.00937255	SNAP29, STX7, USE1, BET1, STX12, STX18, STX17, STX16, SNAP47, SNAP23, STX11, STX10, STX6, STX5, STX4, STX1A, STX3, STX2, BNIP1, VAMP8, VAMP7, BET1L, VAMP4, GOSR2, GOSR1, VAMP2, VAMP1, YKT6	0.0502253	11.107
KEGG_PATHWAY	hsa03410:Base excision repair	26	0.0228594	0.0110918	HMGB1, APEX2, UNG, XRCC1, SMUG1, MUTYH, POLE2, POLE3, APEX1, NTHL1, FEN1, POLL, LIG1, NEIL3, NEIL2, NEIL1, LIG3, POLB, POLD4, POLD1, POLD2, PCNA, PARP3, OGG1, PARP1, PARP2	0.0576572	13.0168
KEGG_PATHWAY	hsa00640:Propanoate metabolism	24	0.0211009	0.0131179	LDHB, ALDH6A1, LDHA, ACADM, SUCLG2, SUCLG1, ECHS1, ACACB, ACSS2, ACAT2, ACAT1, ACSS3, ALDH3A2, HADHA, ACSS1, ALDH7A1, MUT, ALDH1B1, MCEE, ALDH2, ABAT, SUCLA2, PCCB, ALDH9A1	0.0661652	15.2189
KEGG_PATHWAY	hsa05222:Small cell lung cancer	54	0.0474771	0.0161445	E2F1, E2F3, NFKB1, PTEN, CCNE2, MAX, CCNE1, CASP9, PIK3CA, MYC, CHUK, AKT3, AKT2, PIK3CB, RXRB, RELA, PIK3CD, SKP2, TP53, RB1, CDK4, PIAS4, PIAS3, PIAS2, LAMC2, PIAS1, ITGA2B, CKS1B, TRAF2, XIAP, NFKBIA, BCL2L1, ITGB1, LAMB2, ITGAV, BCL2, PIK3R5, PIK3R3, TRAF6, LAMB1, TRAF5, PIK3R2, FN1, COL4A2, COL4A1, ITGA2, ITGA3, BIRC2, COL4A6, LAMA3, CDKN1B, IKBKG, APAF1, IKBKB	0.0789267	18.413
KEGG_PATHWAY	hsa00970:Aminoacyl-tRNA biosynthesis	29	0.025497	0.0183952	TARS2, NARS, PSTK, FARS2, IARS2, VARS, KARS, DTD1, IARS, WARS, PARS2, NARS2, HARS2, LARS, TARSL2, CARS, YARS, RARS2, DARS, SARS, AARS, GARS, LARS2, SARS2, EARS2, RARS, HARS, FARSA, MTFMT, AARS2	0.0873837	20.7161
KEGG_PATHWAY	hsa00010:Glycolysis / Gluconeogenesis	40	0.0351682	0.0193006	LDHB, LDHA, ALDOC, ALDOB, PGAM1, ADH5, HK2, PGAM2, HK1, ACSS2, ALDH3A2, PDHB, ALDH3A1, GALM, ACSS1, TPI1, AKR1A1, HK3, ENO2, ENO3, PDHA1, GAPDH, ENO1, FBP1, DLAT, PFKM, PCK2, ALDH3B1, PCK1, PGM2, GPI, ALDH7A1, GCK, ALDH1B1, PKLR, DLD, PGM1, ALDH2, PGK1, ALDH9A1	0.0893929	21.6257
KEGG_PATHWAY	hsa04620:Toll-like receptor signaling pathway	63	0.05539	0.0216504	TLR1, TLR2, TIRAP, TLR3, NFKB1, TLR4, TLR5, CXCL11, TLR6, CXCL10, TLR9, FOS, MYD88, MAP3K8, TICAM2, PIK3CA, LBP, MAP2K7, MAP2K6, CHUK, AKT3, AKT2, IRAK1, LY96, PIK3CB, RELA, PIK3CD, FADD, CD40, MAPK1, IFNAR2, CD80, RIPK1, MAPK3, MAPK9, MAPK8, TNF, CXCL9, NFKBIA, CCL5, CCL4, IRAK4, TMED7, RAC1, PIK3R5, PIK3R3, TRAF6, SPP1, PIK3R2, IL8, MAP2K2, MAP2K4, MAPK10, TAB1, STAT1, TAB2, IKBKE, IRF5, MAPK14…	0.0954147	23.9415
KEGG_PATHWAY	hsa03430:Mismatch repair	18	0.0158257	0.0215028	EXO1, MSH6, SSBP1, LIG1, MLH1, MLH3, RPA1, RFC5, POLD4, RPA2, RFC3, RFC4, RFC1, RFC2, POLD1, POLD2, PCNA, PMS2	0.096933	23.7979
KEGG_PATHWAY	hsa04210:Apoptosis	55	0.0483563	0.0234353	NFKB1, CASP6, CASP3, PRKAR2A, MYD88, CASP9, IL1RAP, PIK3CA, CSF2RB, EXOG, PRKACA, FAS, CHUK, AKT3, IL1A, AKT2, IRAK1, AIFM1, PIK3CB, DFFA, DFFB, RELA, PIK3CD, TP53, FADD, RIPK1, MAP3K14, BID, TRAF2, IL1R1, TNF, XIAP, NFKBIA, BCL2L1, IRAK4, TNFRSF1A, IRAK3, BCL2, PPP3CB, PIK3R5, PIK3R3, PIK3R2, BAD, BIRC2, ATM, TRADD, CAPN1, CASP10, TNFSF10, BAX, ENDOG, PRKAR1A, IKBKG, APAF1, IKBKB	0.100733	25.6583
KEGG_PATHWAY	hsa00071:Fatty acid metabolism	28	0.0246178	0.025314	ACOX1, ACADSB, CPT2, CHKB, ADH5, ECHS1, ACAT2, ACAT1, HADHA, ALDH3A2, ACOX3, ACSL1, ACSL4, HADH, ACSL3, ACSL6, ACSL5, CPT1C, CPT1B, ACAA2, GCDH, ACADM, ACADS, ACADL, ALDH7A1, ALDH1B1, ALDH2, ALDH9A1, ACAA1	0.106176	27.4268
KEGG_PATHWAY	hsa04115:p53 signaling pathway	44	0.0386851	0.0272711	STEAP3, BID, CHEK1, RRM2B, PMAIP1, SFN, CCNG1, SESN2, CCNG2, SESN1, PTEN, GTSE1, SESN3, CCNE2, CCNE1, TP53I3, CASP3, CASP9, SERPINE1, FAS, THBS1, CDK1, TP53, ATR, CDK4, ATM, CCNB1, RFWD2, CCNB3, PPM1D, CDKN1A, EI24, CCNB2, CCND2, SERPINB5, BBC3, RRM2, CD82, BAX, GADD45G, TSC2, MDM2, APAF1, GADD45B	0.107278	29.2279
KEGG_PATHWAY	hsa00563:Glycosylphosphatidylinositol(GPI)-anchor biosynthesis	19	0.0167049	0.0268842	PIGY, PIGX, PGAP1, PIGU, GPLD1, GPAA1, PIGT, PIGQ, PIGP, PIGO, PIGN, PIGL, PIGM, PIGF, PIGH, PIGB, DPM2, PIGC, PIGA	0.107945	28.8751
KEGG_PATHWAY	hsa04662:B cell receptor signaling pathway	48	0.0422019	0.026668	IFITM1, NFKBIE, GRB2, NFKBIB, NFKBIA, NFKB1, CD72, FOS, KRAS, DAPP1, SOS2, RAC1, NFAT5, PPP3CB, PIK3CA, NFATC4, PIK3AP1, PIK3R5, PIK3R3, NFATC2, NFATC3, CHUK, AKT3, BLNK, PIK3R2, NFATC1, AKT2, PTPN6, BCL10, VAV3, PIK3CB, MAP2K2, RELA, PIK3CD, MALT1, VAV2, VAV1, MAPK1, NRAS, FCGR2B, GSK3B, MAPK3, IKBKG, CD81, PLCG2, CD79B, CD79A, IKBKB	0.10931	28.6773
KEGG_PATHWAY	hsa04070:Phosphatidylinositol signaling system	47	0.0413227	0.0337134	IMPA2, CDIPT, IMPA1, SYNJ1, PIP5K1B, PIP5K1C, ITPKB, PIP5K1A, OCRL, PTEN, ITPKA, CDS2, DGKA, PLCB3, INPP5K, INPP5J, PIK3C3, PIKFYVE, PLCD3, PIK3CA, SYNJ2, PLCD4, PLCD1, PIK3R5, PIK3R3, ITPK1, INPP5A, PIK3R2, PRKCA, PIK3C2G, PIK3CB, INPPL1, PIK3C2B, PIK3CD, PI4KA, PI4KB, ITPR3, CDS1, PLCG1, PLCG2, CALM3, DGKZ, INPP4B, INPP4A, PIP4K2A, PIP4K2C, CALM1, PIP4K2B	0.128796	34.8701
KEGG_PATHWAY	hsa00600:Sphingolipid metabolism	27	0.0237386	0.0344962	SGMS2, SGPP1, SGPP2, SGMS1, GALC, B4GALT6, PPAP2A, PPAP2B, GAL3ST1, GBA, SGPL1, ACER3, SPTLC1, SPTLC2, SPHK2, PPAP2C, ACER2, ACER1, UGCG, SPHK1, SMPD1, NEU1, KDSR, NEU3, SMPD4, DEGS1, SMPD2	0.129175	35.5267
KEGG_PATHWAY	hsa00051:Fructose and mannose metabolism	24	0.0211009	0.0366238	SORD, PFKFB4, GMDS, PFKFB2, ALDOC, ALDOB, HK2, FBP1, HK1, PFKM, PMM2, PMM1, GMPPB, KHK, MTMR2, TPI1, MTMR1, MPI, HK3, GMPPA, AKR1B1, TSTA3, FPGT, MTMR7	0.13422	37.2807
KEGG_PATHWAY	hsa05130:Pathogenic Escherichia coli infection	37	0.0325306	0.0423663	YWHAZ, OCLN, TUBB2B, TUBB2A, CDH1, ARPC4, TLR4, ARPC5, TLR5, ITGB1, CTNNB1, CDC42, EZR, ARPC3, ARPC2, RHOA, TUBB6, TUBB1, TUBA1B, PRKCA, ACTB, ARHGEF2, ROCK1, LY96, ROCK2, HCLS1, ARPC1A, NCK2, TUBA8, KRT18, FYN, NCK1, YWHAQ, TUBA4A, WASL, ABL1, CD14	0.15126	41.798
KEGG_PATHWAY	hsa03050:Proteasome	31	0.0272554	0.0514464	PSMB4, PSMB7, PSMB6, PSMB1, PSMB3, PSMD1, PSMD2, PSMD4, PSMD6, PSMD7, PSMD8, PSMB8, PSMB9, PSMA2, PSMA1, PSMD14, PSMC6, PSMD13, PSMA6, PSME1, PSMD12, PSMA5, PSME2, PSMD11, PSMC3, PSMA4, PSMC2, PSMC1, PSMA3, PSME3, PSME4	0.178251	48.3339
KEGG_PATHWAY	hsa03440:Homologous recombination	20	0.0175841	0.0534804	RAD51C, XRCC3, NBN, XRCC2, BLM, SSBP1, MRE11A, EME1, RAD52, RAD54L, RAD50, RAD51, RPA1, POLD4, RPA2, POLD1, POLD2, MUS81, RAD54B, TOP3B	0.178702	49.7021
KEGG_PATHWAY	hsa03450:Non-homologous end-joining	11	0.00967126	0.0531249	POLL, DCLRE1C, XRCC5, XRCC4, MRE11A, XRCC6, POLM, LIG4, NHEJ1, RAD50, FEN1	0.180569	49.4654
KEGG_PATHWAY	hsa05219:Bladder cancer	28	0.0246178	0.0565829	E2F1, E2F3, FGFR3, PGF, MMP9, ERBB2, CDH1, KRAS, THBS1, EGF, MYC, EGFR, IL8, MAP2K2, TP53, RB1, CDK4, DAPK2, DAPK1, VEGFB, NRAS, MAPK1, CDKN1A, RASSF1, ARAF, MAPK3, VEGFA, MDM2	0.185274	51.725
KEGG_PATHWAY	hsa04621:NOD-like receptor signaling pathway	39	0.034289	0.0654241	TNF, CCL2, XIAP, IL18, NFKBIB, CXCL2, NFKBIA, CCL8, NFKB1, CCL5, NOD1, MEFV, PYCARD, PSTPIP1, CASP1, TRAF6, CHUK, IL8, RELA, MAPK10, CARD6, TAB1, SUGT1, BIRC2, TAB2, TAB3, CCL11, MAPK1, HSP90B1, ERBB2IP, MAPK14, MAPK3, IKBKG, MAPK9, RIPK2, MAPK8, TNFAIP3, IKBKB, TRIP6	0.205323	57.0863
KEGG_PATHWAY	hsa00330:Arginine and proline metabolism	34	0.029893	0.0643847	SAT1, ALDH18A1, CKMT1B, ASS1, SRM, GLUD1, SAT2, ALDH3A2, GOT2, ARG1, GOT1, P4HA2, P4HA1, CKMT2, ARG2, ALDH4A1, NOS3, AMD1, ACY1, GATM, MAOA, MAOB, LAP3, PYCR1, PYCR2, ALDH7A1, GLUL, ALDH1B1, GLS, ALDH2, GAMT, SMS, OAT, ALDH9A1	0.205474	56.4857
KEGG_PATHWAY	hsa04623:Cytosolic DNA-sensing pathway	35	0.0307722	0.0686813	MAVS, NFKBIB, IL18, NFKBIA, NFKB1, IL33, CCL5, CCL4, CXCL10, TMEM173, PYCARD, CASP1, CHUK, ZBP1, POLR3G, POLR3F, POLR3H, POLR3K, POLR1D, RELA, TREX1, POLR3A, POLR3GL, POLR3C, POLR3B, POLR3D, DDX58, IKBKE, IRF7, RIPK1, IKBKG, RIPK3, IRF3, IKBKB, ADAR	0.208338	58.9193
KEGG_PATHWAY	hsa00190:Oxidative phosphorylation	76	0.0668196	0.0714361	ATP5E, COX10, ATP5B, NDUFAB1, COX5B, NDUFS7, NDUFS6, NDUFS5, UQCR10, NDUFS4, ATP5L, NDUFS3, ATP6V0D1, ATP5I, ATP8, COX17, NDUFS2, NDUFS1, ATP6, NDUFB10, ND4, ATP4A, ATP4B, ND5, ND2, ND3, ATP6V1H, NDUFC1, NDUFA10, ATP6V1D, ATP6V1F, COX6C, NDUFA11, ATP6V1C1, ATP6V1C2, ATP6V1A, ATP6V1G3, NDUFB3, NDUFB4, NDUFB5, NDUFB7, NDUFB8, COX7C, ATP6V1G2, ATP5G1, ATP6V1G1, ATP6V1B2, ATP6V1B1, ATP5G3, NDUFB1, ND…	0.209823	60.413
KEGG_PATHWAY	hsa05210:Colorectal cancer	51	0.0448395	0.0703587	TGFB3, MLH1, TGFB1, TGFB2, CTNNB1, ACVR1B, FOS, CASP3, CASP9, PIK3CA, MYC, AKT3, AKT2, EGFR, PIK3CB, PIK3CD, TP53, MAPK1, MAPK3, MAPK9, MAPK8, GRB2, TCF7L2, TCF7L1, IGF1R, KRAS, BCL2, SOS2, RAC1, PIK3R5, PIK3R3, AXIN2, APC, PIK3R2, AXIN1, DVL3, MSH6, TGFBR1, SMAD4, SMAD3, FZD3, MAPK10, BAD, FZD5, FZD4, RALGDS, DVL1, FZD6, GSK3B, BAX, ARAF	0.209914	59.8349
KEGG_PATHWAY	hsa00630:Glyoxylate and dicarboxylate metabolism	12	0.0105505	0.0683997	MTHFD1, GLYCTK, MTHFD2, PGP, ACO2, ACO1, HAO2, CS, GRHPR, MDH2, MDH1, HYI	0.210671	58.7637
KEGG_PATHWAY	hsa05223:Non-small cell lung cancer	34	0.029893	0.0863099	E2F1, E2F3, GRB2, ERBB2, FOXO3, PDPK1, KRAS, CASP9, SOS2, PIK3CA, TGFA, PIK3R5, PIK3R3, EGF, AKT3, PIK3R2, AKT2, EGFR, PRKCA, PIK3CB, RXRB, MAP2K2, PIK3CD, TP53, RB1, BAD, CDK4, MAPK1, NRAS, PLCG1, RASSF1, ARAF, MAPK3, PLCG2	0.245918	67.6502

## Sheet: Tissues-specific
Category	Term	Count	%	PValue	Genes	Benjamini	FDR
UP_TISSUE	Epithelium	1595	1.40233	3.30203e-71	RPLP2, SART3, AMOTL1, WTAP, SART1, MAK16, PPAPDC2, PDHA1, CCAR1, BSG, MCRS1, TFPT, PTBP1, UBE2J1, MARK2, JUP, EIF2AK1, SCYL1, DHX29, ASCC2, RCC2, SIPA1L1, MYBBP1A, OSTF1, SDAD1, RALGPS2, CACNB1, DUSP10, RCC1, PFN1, PFN2, ATN1, SERF2, DHX57, ZC3H14, DHX8, DHX9, ESRRA, TAOK1, NDC80, ATR, USF2, ATM, EI24, PKP4, POP1, TRAFD1, POP4, POP5, CDC42BPB, CWC15, EZH2, YBX1, GTSE1, USP19, BRD7, USP10, BRD4, U…	1.76989e-68	4.80153e-68
UP_TISSUE	Placenta	1872	1.64587	7.69795e-47	MEF2B, MEF2A, CDIPT, OSMR, ASCC1, VPS53, GFER, SYNCRIP, WTAP, SART1, DHX38, ZNF395, DHX30, ATP8, DHX32, HIGD1B, CCAR1, ATP6, LRRC1, PTBP1, MARK2, JUP, EIF2AK1, HSD11B2, MYBBP1A, PFN1, ALDH4A1, ARNTL2, SERF2, NTHL1, SPP1, ZC3H14, DHX9, ACER3, ESRRA, ZC3H15, TAOK1, PAIP2, ACER2, PAIP1, TAOK3, ESRRG, UPK3B, NXF1, ZSCAN4, GUCY2C, RGS2, PKP2, PARP2, POP7, BCKDK, GAR1, ZNF346, YBX1, GTSE1, IL1RAP, TICA…	2.06305e-44	1.11937e-43
UP_TISSUE	Skin	1079	0.948663	9.29843e-41	PDP1, PGAM1, RPLP2, GFER, VPRBP, SART3, AMOTL1, TMEM140, B2M, CUL3, MAP3K6, CUL2, USP54, SBSN, BTBD2, MED27, TMEM14C, HIGD1A, CCAR1, TFPT, AIG1, PTBP1, EXD3, PTPDC1, EIF2AK1, ASCC2, ASCC3, MED16, MED17, MAPK9, HIGD2A, CPSF3L, KIAA1109, HSD17B14, CHCHD1, PABPC4, CHCHD3, ARF6, ARF5, SERPINH1, SFRS18, PEA15, RAC1, EFR3A, AHNAK2, DHX57, ZC3H14, DHX9, BRI3BP, PAIP1, JTB, ATP11B, GGH, VDAC1, RGS1, ARF4…	1.66132e-38	1.3521e-37
UP_TISSUE	Uterus	1021	0.897669	3.21833e-37	MEF2A, PGAM1, SYNCRIP, REST, RPL22L1, OGDH, ITSN1, SART3, WTAP, CUL3, MAMSTR, USP54, MAK16, RAE1, MED26, PIK3C3, ZNF397, DHX30, TBPL1, MCRS1, TFPT, KIF5B, ZNF507, SERPING1, PROX2, TAGLN, ASCC2, RCC2, MED16, MED18, PRKRIP1, CHORDC1, RAD23B, ORAI1, SDAD1, NFKBIB, ARF6, PRRC1, ZNF512, ORAI3, TMEM128, PFN2, SLC29A3, DUSP19, SPATS2, KBTBD3, AHNAK2, FH, LAPTM4B, SPPL3, DHX8, DHX9, ESRRA, KIF3A, RECQL5,…	4.31256e-35	4.67981e-34
UP_TISSUE	Brain	3987	3.50539	5.30041e-36	VPRBP, RCE1, AMOTL1, SART3, LPHN2, ZNF777, BTBD1, BTBD2, BTBD3, PDHA1, HIGD1A, LPHN1, IKBKAP, TMEFF1, NDNL2, BTBD7, SARS2, BTBD9, EIF2AK1, RCC2, TAGLN, HSD11B1, ADSL, DUSP10, CACNB1, CACNB2, CACNB3, RCC1, XAB2, ATN1, ZAP70, FAIM, DHX8, ESRRA, TAOK2, TAOK1, ESRRG, UBE2L6, NXF1, ACACB, UBE2L3, PRPSAP1, DUSP26, CDC42BPA, PARP3, TRAFD1, PARP1, ACAD11, CDC42BPB, GFAP, NUAK1, SMAP1, MGRN1, IL1RAP, ANP3…	5.68204e-34	7.70739e-33
UP_TISSUE	Lung	1426	1.25375	1.60458e-30	MED25, PGAM1, PGAM2, SYNCRIP, SGMS1, WTAP, ITSN1, MAP3K5, ZNF777, USP54, MED28, INCENP, CUL9, FOXF2, MED27, SERPINE1, DHX34, PQBP1, PIK3CA, PTBP2, TBPL1, HIGD1A, LPHN1, ACAA2, NDNL2, PTBP1, KIF5C, EXD3, EXD2, TOX4, MED19, JUP, ZNF787, MAPK1, EBPL, F3, TMEM139, BACE1, PRKRIP1, NLE1, MAPK8, HSD17B10, HACL1, HSPBAP1, ZNF133, DUSP10, CHCHD2, BCL2L2, ARF5, BCL2L1, XAB2, ORAI3, ALCAM, SH3BP5L, SFRS18, …	1.43343e-28	2.33325e-27
UP_TISSUE	Cervix carcinoma	255	0.224198	4.16286e-21	XRCC5, RPL17, XRCC3, XRCC2, RPL14, XRCC6, ASCC1, MED24, SYNCRIP, INTS1, MED23, ACBD3, ZFP91, CUL9, RPL11, PTBP2, HIGD1A, CUL1, CLNS1A, PAN2, KRR1, IKBKAP, POLK, PLD1, MCRS1, GTPBP4, PAN3, POLH, RAN, EMG1, RCOR1, MED12, MTPAP, MED14, OPTN, MED13, GCC1, JUP, DCLRE1C, RAD1, RPS19, BAZ1A, SCYL1, MED15, ASCC2, SPAG5, ASCC3, MED16, MED17, SERBP1, NLE1, RPS12, SRP72, PUS1, NFKBIB, PABPC4, KRAS, DRAP1, P…	3.18756e-19	6.05327e-18
UP_TISSUE	Muscle	492	0.432569	1.185e-19	SCAF1, KIFC1, LDHB, XRCC3, RPL19, RPL14, TUBB2B, PGF, RP9, AMOTL1, OGDH, WDR74, INTS4, SH3BGR, PDHA1, CCAR1, MTERFD1, KIF5B, GATM, PCBD1, UBE2J1, PROX1, WDR83, GLUL, RCC2, ZWINT, EIF2S2, ST14, RYR1, RPS13, HIGD2A, KIF4A, DUSP11, RCC1, SLC29A1, ATP6V0C, SFRS18, ARIH2, ZNF226, RPS28, ARG2, ZDHHC9, DIABLO, ZNF74, PABPC1, GIT1, ZC3H14, DHX9, LAPTM4A, ZC3H15, PCIF1, PLEKHJ1, MAP2K2, CCDC82, PHB, ASXL1…	7.93949e-18	1.72312e-16
UP_TISSUE	Liver	1110	0.975919	1.63187e-17	VPS52, PGAM1, RPLP2, GFER, SYNCRIP, MED21, ITSN1, OGDH, LPHN2, CLPTM1L, APP, MAP3K4, YEATS2, PDHA1, OGT, VNN3, ACAA2, BSG, RREB1, PIK3CB, PCBD1, PTBP1, SERPING1, F7, UBE2J2, TMEM131, THY1, EBPL, NPC1, GLUL, NPC2, HSD11B1, RYR1, ABAT, ACAA1, HSD17B11, ADSS, SDAD1, KIF4A, OSTF1, HSD17B13, HSD17B12, PRRC1, ALCAM, ARG1, DUSP19, UBASH3B, ALDH4A1, OBSL1, FGL2, SPP1, FH, SPPL3, KIF3A, FOXRED2, ATP11B, P…	9.7187e-16	2.37293e-14
UP_TISSUE	Lymph	400	0.351682	2.70338e-15	XRCC3, VKORC1L1, RPL13, PGAM1, NAA15, INTS1, PVRIG, SGMS1, RUNDC1, DHX30, DDRGK1, NCF1, RCOR1, NCF4, ZHX2, ERGIC1, NME6, TMEM134, ZWINT, MAPK3, SMARCAL1, ZZZ3, RPS10, ACAA1, CPSF3L, KIF4A, HADHA, KIAA1009, RPS26, LYL1, CDC123, RECQL4, RPSA, SPNS3, SPHK2, NDC80, FXR2, UBA1, NAA40, POP4, APOL6, ELF1, NUAK2, PDIA3, EIF2A, RTN3, MTHFD1, NOD1, CREG1, ANP32A, EEF2K, FBXL12, MICAL1, BRD4, ADCK4, FMNL1, …	1.42775e-13	3.87468e-12
UP_TISSUE	Fetal brain cortex	153	0.134519	4.5437e-15	LDHB, KIAA1598, TUBB2B, SNCB, TUBB2A, CHMP4B, CAPZA2, SNCA, PGAM1, EIF5A, CCT2, CBX1, UBQLN1, CBX5, VCL, NONO, DDAH1, RPS27A, HNRNPA2B1, DCTN2, ST13, PSMA1, NME2, PGLS, PA2G4, PSMA6, NME1, STMN1, ERC1, DYNLRB1, UBA52, FUS, SRI, EEF1B2, LMNB1, LMNB2, GRB2, STIP1, CALR, ACAT2, ACAT1, HNRNPA3, HNRNPL, PEA15, PSMB7, PFN2, TPI1, HNRNPK, NDRG1, HNRNPC, RPSA, AK1, PHB, LGALS1, FSCN1, GLOD4, VDAC2, HNRNP…	2.21823e-13	6.61693e-12
UP_TISSUE	Eye	582	0.511698	1.17258e-14	SCAF1, XRCC4, TUBB2A, PPP2R5D, RP2, MED25, NAA16, SYNCRIP, MED24, SART3, B2M, APP, TAF5L, MAP3K5, CUL7, WDR76, PTBP2, STAG2, AUP1, BSG, ZNF644, PCID2, LIG1, BCL2L13, SARS2, THY1, SPAG9, NME2, GLUL, RPS19, NME3, MED15, SCYL1, NME1, MAPK3, ABAT, ADSL, RPS11, MYBBP1A, MCTS1, ADSS, TPPP3, ZNF516, MTX2, CRTC1, UBA7, PPCDC, RCC1, MTIF2, PUS7, SLC29A3, LPCAT1, HEXIM2, RPS29, KBTBD4, SLC29A4, AHNAK2, CDC…	4.50529e-13	1.71085e-11
UP_TISSUE	Platelet	338	0.297172	1.10741e-14	RAB3GAP2, PEAR1, IL6ST, VAPB, PDLIM5, SRP68, PTGS1, ADCY6, CCT2, CD2AP, RAB1A, GLDC, PGR, ACBD3, MAP3K5, APP, DDX18, GBF1, PDHA1, RAB27B, RAPGEF2, TXNL1, F11R, DBNL, YARS, BCL2L14, BCR, FAM21C, RAN, TC2N, MAGED2, MARK2, DCTN2, ST13, PGM2, MAPK1, CD36, F5, CGN, RARS, RAB14, CAMK1, TUBA4A, PELO, FAM177A1, GRAP2, ADD3, MYO18A, ADD1, SH3GL1, TMX1, COASY, OSTF1, NEK2, UBA7, ASAP1, MYO9B, ADRBK1, NAGK,…	4.57745e-13	1.61426e-11
UP_TISSUE	Bone marrow	431	0.378938	1.09498e-14	XRCC4, LDHA, SLC9A6, PPP2R5D, MED24, CLK1, MYLIP, WTAP, ITSN1, OGDH, SART3, MAGED1, HMHA1, MAP3K4, DHX38, CUL7, GIT2, DHX34, TLK1, MTERFD3, HIGD1A, KRR1, OPA1, ZNF644, RCOR1, MED12, ESPL1, SPIRE1, NCAPD2, TMEM131, RAD1, GRB10, EIF2AK1, TAGLN, TMEM139, VGLL4, CHORDC1, HSD17B11, ORAI1, OSTF1, ZNF516, MYEF2, DUSP13, RPS29, CDC123, EFR3A, CDADC1, NTHL1, ASXL2, RPSA, DVL3, LAPTM4A, HSPB11, NOLC1, HEBP…	4.90941e-13	1.59872e-11
UP_TISSUE	Cervix	308	0.270795	2.04809e-14	PRR14, PLEKHM2, RPL13, STAT5A, RPL15, AURKA, ZNF638, INTS3, HOOK3, DNASE1L1, NONO, HMHA1, ATP2B4, CLK3, HRSP12, ILK, CREB3L2, PHTF1, STAG2, BCL7B, TYRO3, ANAPC2, DBNL, TTC7A, ANAPC5, OPTN, PPARGC1B, ERGIC2, DCAF5, DCLRE1A, KRT18, MED15, ZNF786, PGM1, FBXL5, AMFR, RAB10, SUPT6H, SH3GL1, ACP6, CHCHD3, ZNF511, KCNMB1, NPHP3, FAM65A, BRIX1, TCTN2, RAP1GAP2, ZNF622, RPSA, ESRRA, PTGR1, S100A16, BECN1,…	7.29972e-13	2.97096e-11
UP_TISSUE	Cajal-Retzius cell	137	0.120451	9.58339e-13	LDHB, TUBB2B, TUBB2A, CAPZA2, PGAM1, EIF5A, CBX3, SYNCRIP, SELENBP1, CCT2, CBX1, CCT3, TARDBP, AKR7A2, DDAH1, TXNL1, RAN, HNRNPA2B1, ERP29, EEF2, PSMA2, PSMA1, NME2, PA2G4, PGLS, NME1, STMN1, MDH1, MPST, PRPS1, LMNB1, STRAP, GRB2, GLUD1, STIP1, CALR, NAGK, ACAT2, CAPZB, HNRNPA3, HNRNPL, TPI1, PSMB6, HNRNPK, ARPC2, PSMB3, EIF3I, HNRNPC, FH, RPSA, LGALS1, PHB, FSCN1, TOMM40, VDAC2, IDH3A, PPA1, VDA…	3.21045e-11	1.39354e-09
UP_TISSUE	Colon	642	0.56445	4.29476e-12	ALS2, RPL18, LTBP3, OSMR, PPP2R5D, LDHD, SLC9A2, VPS52, STOML1, RORC, NAA16, SELENBP1, ACBD4, CLPTM1L, ISG15, PPP1R1B, BTBD2, WDR77, FAU, OGT, ITFG3, DDAH1, CDCA4, DHX32, CDH24, PTPRJ, BCL2L14, LRRC2, VPS45, YIF1B, CTNNA1, WDR91, LPCAT3, CCDC132, LPCAT4, MARK2, GLUL, RPS19, ASCC2, ZWINT, MED18, ST14, WFDC1, RPS10, TRAPPC3, HSD17B11, CPSF3L, HACL1, IL1R2, KIAA1109, CCDC92, CRTC1, CHCHD2, UBA5, CHC…	1.35412e-10	6.2451e-09
UP_TISSUE	Urinary bladder	137	0.120451	3.54734e-11	LDHB, CHMP5, IL18, SYNCRIP, MBIP, FDFT1, TBC1D16, DPY30, UQCR10, GHITM, FAS, TGS1, MAP2K6, RPS27A, FTL, APOO, SNRPA1, BCL2L15, SPTLC3, FBP1, OLA1, ZNF7, NME7, DEPDC4, TIMM8A, GNS, RFK, TMEM138, PSMA4, TNFAIP8, PSMA3, VAMP4, MRPL48, UBA52, BLCAP, HSD17B11, FXYD3, CCDC90B, PTPLAD1, HUS1, PNPT1, TAF9B, UBE2V2, PIN4, KRT23, PUS7, COMMD10, PSMB7, NPM1, B3GNT1, EFCAB2, FCHO2, DNAJA3, HECTD1, RNF13, RPS…	1.05632e-09	5.15824e-08
UP_TISSUE	B-cell lymphoma	93	0.0817661	2.55412e-10	LDHB, XPO1, LDHA, XPO5, ATP5B, PDIA6, STOML2, CCT2, TIMM50, CANX, FANCI, ANP32A, PSMD5, KPNB1, RAB21, DNAJC19, PABPN1, YARS, RBBP4, CAPNS1, SLC25A4, SLC25A6, SLC3A2, PA2G4, PSME2, IPO4, MLEC, SERBP1, VAMP7, KHSRP, RAB14, EEF1G, SNRPA, FCRLA, TOMM22, FARSA, MAPRE1, PCYOX1, ARL8B, EEF1D, METTL11A, LRPPRC, MYL6, POLR2H, YWHAZ, HSD17B12, SFXN1, STIP1, GCN1L1, NAA38, ESYT1, ADA, TPM3, ACSL1, MTCH2, CS…	7.20529e-09	3.71397e-07
UP_TISSUE	Colon carcinoma	124	0.109022	2.75819e-10	OCLN, ALDH1L1, CNDP2, PLEKHM1, FAM110B, CDKN2AIPNL, CASK, CBX8, SLC35A3, CUL3, ST3GAL4, SRRM2, SND1, WDR77, RAB21, CLNS1A, SNRPA1, PTBP1, QDPR, CTNNA1, PYCR1, PYCR2, RPS18, KRT18, RAB19, LRRC66, VGLL3, RAB10, LRPPRC, AHCY, ASS1, COPZ1, PTK7, UBE2V2, BCL2L1, CALR, TPI1, GADD45GIP1, KRAS, PSMB6, HNRNPF, CACYBP, NPM1, EIF3K, PABPC1, EWSR1, EEF1A1, VAV3, MAP2K2, PPFIBP2, SMAD3, LGALS8, GUCY2C, FURIN,…	7.39195e-09	4.01072e-07
UP_TISSUE	T-cell	199	0.174962	1.10754e-09	LDHB, CD47, MAP3K8, GIT2, STAM, MAP2K6, LPHN1, DBNL, CD3G, BCR, FAM21C, CD3E, YIF1A, SPAG9, MAPK1, TANC2, HTR6, RDBP, LRCH3, RPS11, GRAP2, EIF2C4, MDH1, CDV3, IL1R1, NFKBID, NEK2, CHKB, HUS1, TMEM50A, DMD, ZAP70, KBTBD8, RPS21, DHX8, PTPN18, SMAD6, TP53BP1, NDFIP2, TRIO, ATR, SLAMF1, PTPN11, FNBP1, NOLC1, CD59, PKP4, SNRNP27, GNB2L1, DAXX, WBP2, ACTR3, BAG1, CCL3L1, BAG3, EEF2K, IL13RA1, GOLGA5, …	2.82687e-08	1.61049e-06
UP_TISSUE	Umbilical cord blood	197	0.173204	2.1086e-09	MRPL42, CHMP5, TRAPPC2L, STOML2, DCPS, WDR73, RBM8A, RAB23, RPL26L1, H2AFY, MRPL38, MRPL32, MTERFD2, TMEM14C, HIGD1A, AUP1, C1GALT1C1, ZC3HC1, RAN, UBE2J1, MED11, MED13, UXT, SPAG7, BAZ1A, TMEM138, TRAPPC4, MRPL48, HACL1, CNIH, FARS2, PTPLAD1, ARF6, SFRS18, KBTBD4, SUPV3L1, SERF2, PRPF40A, TYROBP, ZC3H15, KLF12, PAIP2, JTB, SMAD3, PPA2, HSPB11, CNIH4, NOP16, BET1L, TNK1, GOSR1, POP5, AHSA1, ZNF38…	5.13731e-08	3.06614e-06
UP_TISSUE	Mammary gland	240	0.211009	2.59514e-09	SCPEP1, FASTKD1, HMGN2, SRP68, USE1, AURKA, USP51, ACTG2, PPAPDC2, ZNF397, RPL10, EIF2B3, RAB27A, OXR1, POLL, PLD3, ESCO1, DBNL, MAGI3, ZC3HC1, SUCLG2, UBR4, MTPAP, HCFC1R1, PARP10, MAGED2, PIK3IP1, NCAPD2, CD36, ATP2C1, VEGFA, NEK4, BIN2, MTFMT, SUV420H1, DEAF1, ORAI1, ACADSB, PUS1, GNAI2, NEK2, GSDMD, RABEPK, SFXN1, NR1H2, QRSL1, PLAGL1, NPHP3, PEA15, TCTN1, NAT10, CDC42EP4, WDR59, BECN1, PHB, …	6.04781e-08	3.77363e-06
UP_TISSUE	Ovary	452	0.397401	1.94949e-08	SLC9A9, PLEKHM2, RPL14, PGAM1, NAA15, ASCC1, RPLP2, CCDC146, RCE1, ACBD4, CUL3, CLPTM1L, ACBD3, ZNF777, INTS4, PPP1R1B, CLK2, CH25H, BTBD2, YEATS2, RPL12, ITFG2, ITFG3, PCID2, NCF1, PTBP1, UBE2J2, COLEC11, LPCAT4, OGFOD1, MKS1, NPC2, EIF2AK1, HSD11B2, ACAA1, TRAPPC2, CPSF3L, CCDC96, HSPBAP1, IL1R2, ORAI1, NFKBID, ZNF77, TRPT1, SERPINH1, FOXH1, SH3BP5L, TMEM127, GOLPH3L, ISY1, RPS20, PRPF40B, SSSC…	4.35386e-07	2.83478e-05
UP_TISSUE	Kidney	765	0.672593	8.43038e-08	ALS2, KIFC1, TUBB2B, PLEKHM2, RPL14, VKORC1L1, PPP2R5D, XRCC6, RORC, RPLP2, SYNCRIP, RANGAP1, MED21, ITSN1, TMEM141, CUL2, WDR72, ZNF777, EPC2, MALL, CDCA7, WDR76, KCNK5, CLK4, PQBP1, LSM3, DDAH1, DHX32, VNN2, IKBKAP, ZNF641, GATM, LRRC2, KIF5C, F8, SCYL3, COLEC11, MRM1, PTPRO, MARK2, ST13, SPAG9, GRB10, AAAS, MED15, RPS16, RPS17, HSD11B2, WFDC1, UNC13B, SH3GL1, HSD17B11, OSTF1, GNAI2, RHPN2, PAB…	1.80747e-06	0.000122587
UP_TISSUE	Pancreas	519	0.456308	2.14688e-07	MEF2A, RPL14, RPL13, RUSC1, STOML2, NAA16, PVRIG, CITED4, CITED2, APP, CDCA7, KCNK6, OGT, TMEM14C, PTPRJ, BCL2L14, YIF1B, ERGIC1, LPCAT3, ZNF787, UNC13D, RPS17, BACE1, RPS15, ZNHIT2, RPS13, MCTS1, ACAA1, PUS3, NFKBIE, RAD23A, ACP6, NFKBIB, HSD17B12, RPS25, SFRS18, PFN1, PVRL4, CDC42EP2, TMEM50A, CDC42EP1, PROCR, RAC1, CDADC1, FGL2, SERF2, RPS21, SPPL3, GPD1, NPLOC4, PCIF1, KLF13, KLF11, RPS6, TIN…	4.42587e-06	0.000312181
UP_TISSUE	B-cell	160	0.140673	3.19133e-06	MMP9, BTRC, TRMT2A, LSM7, TTC9C, VPRBP, UBQLN1, SLC7A7, ISG20, AIP, SSR1, TAPBP, CD48, WIBG, GIT2, BPNT1, CDCA4, IBTK, PLD2, ZNF643, STAP1, NEIL3, PICK1, RINT1, PCTP, SOCS1, TMEM126B, SCYL3, RNASEH2C, BCAP31, CD38, LAT2, PIAS4, RPS17, MED16, IGBP1, VAMP4, PIAS2, PIAS1, RPS11, IL1R2, ME2, BLM, NFKBIE, PTPLAD1, STK17B, UBA7, ENSA, PXK, DAZAP2, RPS28, DRAP1, FBXO44, RUNX1, BLNK, PLAGL2, EEF1A1, PRAF…	6.33518e-05	0.00464045
UP_TISSUE	Teratocarcinoma	297	0.261124	5.48735e-06	FASTKD2, TRMT2B, SNIP1, INTS3, SSR1, FAM124A, WDR75, INTS8, G2E3, EPC2, SIN3A, MTG1, WDR76, BTBD2, VPS13A, DHX30, DHX32, CCAR1, RCOR3, RAN, PCID2, OLA1, EXD2, FAM104A, WDR91, RIC8B, VASH2, BCL2L11, RIC8A, OGFOD1, REC8, DCLRE1B, ZNF784, SCYL1, UBR7, ASCC2, SCYL2, PARP14, SERBP1, CNTROB, ARL8B, GIGYF2, ZNF382, TMX1, ENPP2, TMX4, NOC3L, MYEF2, UBA5, SFXN1, CHCHD4, CAMKV, LPCAT1, SLC29A4, ZDHHC9, TCT…	0.000105038	0.00797893
UP_TISSUE	Adipose tissue	108	0.0949542	7.66823e-06	ALDH1L1, IL16, DNAJB12, CMBL, ELOVL1, OLFML3, UBXN2A, PPP1R1B, SMARCD3, PELI3, GPT2, MTERFD3, PQLC2, ZNF449, DARS, AIG1, JUNB, RNASEH2C, BCAP31, AAAS, NPC2, SLC37A2, RNF25, ZZZ3, BIN3, CAV1, KBTBD4, FOLR2, EIF3H, ALDH4A1, EIF3L, EIF3I, SDF4, ANGPTL4, EEF1A1, MAOA, SCD, SNAPIN, ACACB, TET2, CIDEC, CCT7, ADAP2, NSMCE4A, PSMC3, UCP2, CCT8, YIPF5, TMEM41A, SCARA5, GNB2L1, YIPF1, PPARG, CLDN5, ARID4B,…	0.00014172	0.0111499
UP_TISSUE	Human small intestine	51	0.0448395	7.77788e-05	NCBP2, CAPZA2, MMP7, LRRC19, FAH, FRMD1, FAR1, ACTR6, NARS2, RANBP3, SLC25A3, PDHA1, SERTAD1, RNF145, TRPM6, CMAS, RAB4A, STXBP2, GRHPR, YIF1B, HNRNPR, ARPC1A, PSMA2, TAGLN, TIMELESS, TOMM22, LRRK2, ASB7, HSPBAP1, FKBP3, SNX2, TTC1, PSMB7, TMED10, FGL2, TTC13, EEF1A1, ALPK1, LGALS3, GMNN, ATP5F1, PCNP, IDH3A, ZNF23, STAT2, MGST3, SH3BP5, GPR110, SEC13, DGKZ, TAPBPL	0.00138874	0.11304
UP_TISSUE	Melanoma	176	0.15474	0.000106864	GNA13, MRPS35, NRTN, FASTKD2, IL9R, VKORC1L1, CSPG4, LNX2, ACSS2, RNF213, PNN, MKRN2, BATF, SLC16A1, RAVER2, FAP, LIX1L, CDCA2, RC3H2, PLA1A, FAM103A1, RPRD1B, FNDC3B, PTPRK, ESCO1, CRLS1, SLC33A1, NUDT13, ZNF48, UGCG, EXD2, TBC1D22B, SLTM, PODXL2, RCC2, MED15, ASCC3, ZNF786, HSPB8, RAB14, CDCA7L, NFE2L2, ANAPC7, SUPT6H, MVP, BBS5, ENPP2, PNPT1, XAB2, PDSS2, AGGF1, STX17, AHNAK2, ZNF598, FBXO42, …	0.00184611	0.155281
UP_TISSUE	Leukemia	46	0.0404435	0.000118233	UTP18, ITGAE, TFE3, RPL15, PGAM1, TRIM13, NFKB2, LY9, CXXC5, TAGLN2, CBFA2T2, B2M, FUBP1, GMIP, ENTPD5, PSIP1, PYCARD, GTF3C5, BCL3, VPS35, NCKIPSD, EHD1, GAPDH, MYC, TRIP11, IK, MRPL4, TFPT, ROCK1, SLC25A6, HDAC10, TXNDC9, PHYH, LAT, NRAS, HOXB2, NOLC1, NCOA3, LCK, CPNE1, RHBDL1, GLMN, CPSF6, RBM38, TRAPPC3, LCP2	0.00197856	0.171787
UP_TISSUE	Keratinocyte	80	0.0703365	0.000217623	S100A8, PDIA3, S100A9, PRDX2, CXCL11, CANX, CXCL10, PNN, CCNE2, WARS, CD44, VPS4A, TUBA1B, CHRNA3, RBBP4, FLOT2, PTBP1, DHRS9, KRT10, KRTCAP2, FLNB, KRTCAP3, DDR1, RAB11FIP5, PSME1, ATP2C1, PSMA5, SERPINB1, LAMC2, MST1R, DST, MELK, SRI, EEF1B2, FGFR3, UBE3A, CXCL9, STIP1, ITGB3, SFN, CALR, TPM4, CALU, TPM3, HNRNPL, PSMB4, EIF3A, GADD45GIP1, COL7A1, ATIC, PSMB3, PPL, TGM1, ITGB6, TFDP2, ENTPD6, EN…	0.00352887	0.315983
UP_TISSUE	Ovarian carcinoma	90	0.0791285	0.000449992	RALY, TMEM19, KIF24, ENOX2, ZC3HAV1, NIF3L1, RBM3, CWC15, SKIV2L2, LPAR2, DEK, EIF2A, TMEM143, TOP1, SBDS, FUBP3, DHX38, PQBP1, RPL10, MAGOHB, ABHD12, LRRFIP1, API5, KHDRBS1, DSN1, EXOSC7, POLR1D, TAF4B, G3BP1, HNRNPA2B1, G3BP2, STIM2, KRT13, YTHDF2, HNRNPR, HNRNPU, SLC34A2, EML4, HNRPDL, SLTM, TAF15, PARP14, MDM2, WDR41, SNRPF, NUP43, SRP9, TSHZ2, LMNB1, DIAPH1, SNX5, TRA2B, CDC73, CXXC5, SF3B4,…	0.00707048	0.652351
UP_TISSUE	Fetal kidney	106	0.0931958	0.000503116	DNAJB14, CNOT2, CNOT1, INTS3, TNFSF12, WTAP, SETX, EPC1, WDR72, USP53, ANK3, VPS13D, AAGAB, SLC4A4, FNDC3A, MAP2K7, ATP8, TMUB2, STAG1, ATP6, NEIL2, NKTR, DHX29, RIPK4, XRN1, ANKFY1, GIGYF2, FRAS1, TDRD3, HDLBP, SLC38A9, MIPOL1, ITGAE, PFKFB2, FAM122B, NHS, CCBL2, TIPRL, PLAGL1, NPHP3, TFEC, MANEA, RTKN2, RNF167, SLC30A7, NPHP1, FBXO7, PLAGL2, MEST, PPTC7, PTGR2, ZNF621, ESRRG, TET2, COX3, GLS, U…	0.00767718	0.729102
UP_TISSUE	Renal cell carcinoma	42	0.0369266	0.000621445	LDHB, LIMS1, LDHA, STK11, UBE3A, NEK1, RBM5, NEDD9, RPLP2, STIP1, ZNF608, ZRSR2, TRIP10, SUCLA2, FBXO9, GAL3ST1, AXIN1, DNAJA2, ZC3H14, STX4, BCR, NUB1, ROCK1, VHL, TP53BP2, CRYAB, AARS, LMNA, YTHDF2, PHF11, CTNNA1, GCC2, MED6, ST13, NCOA1, RABEP1, CA9, MAPK14, IGBP1, CCT8, YIPF2, RBPJ	0.00896492	0.899859
UP_TISSUE	Umbilical vein	27	0.0237386	0.000606756	RPL14, JAG1, ITGBL1, VCAM1, NOS3, ZYX, ENTPD1, PHLDA2, SLC12A6, PLAT, NCF1, BCL2A1, PPP1CB, KDR, SPDYA, DIO2, ASCC2, TNFAIP8, BUB1B, TCEB3, LRP8, CUX1, VAMP1, PRSS23, ENG, MYLK, ADAM15, IFT74	0.00899595	0.878677
UP_TISSUE	Pituitary	86	0.0756117	0.000740698	RALY, RTN4, PTGES3, COPS2, ATP5E, DYNC1LI1, CGA, DPH5, COPS4, RPLP2, GNRHR, PRKG2, TCEAL4, RPS3, ODF2L, PDPK1, PRKAR2A, FAM171B, SLC25A28, PSMD4, NDUFS3, FLVCR2, RAB27A, AUP1, SSBP2, ACTA2, ZNF684, SPEN, GRHPR, CTNNA1, ZFR, ATP6V1D, PIGP, RHBDD2, ST13, TMEM66, NCOA3, FNBP1L, IGSF1, ABAT, EEF1D, RAB10, CHGB, ING4, TPPP3, SNAP91, FKBP7, PPP4R1, ABHD6, TAF9B, HDGF, MYEF2, CHCHD2, GIPC1, TTC8, ITM2B,…	0.0103972	1.07168
UP_TISSUE	Bone	42	0.0369266	0.00102532	SLC2A11, PLEKHM2, FAM3C, RPL15, NLRX1, FAM199X, CLK1, TPM3, SUMO3, SUMO2, OSBPL1A, RPL34, MAP3K8, TRMT5, STX16, PPIL4, PHOSPHO2, PREPL, NALCN, ANKDD1A, FAM83G, PPWD1, HECTD1, YARS, NUDT1, TAF3, RELA, SF1, RAB3IL1, COL5A2, RBBP6, TBC1D22B, RPS5, ATAD1, CCNL2, CTSK, RPS18, BGN, NARG2, RPS13, MAP7D1, BMP6, SNRPG	0.0139998	1.48062
UP_TISSUE	Skeletal muscle	295	0.259366	0.00110949	RPP38, MEF2B, MEF2A, FASTKD1, S100A8, PDLIM5, USE1, PDLIM3, RORC, CCDC146, PTPN21, AMOTL1, MAMSTR, MAP3K4, DNAJB11, RBM8A, PHTF2, H2AFZ, ATP8, MAP2K7, BCL7C, MAP2K6, ATP6, BCL7B, PLD1, CGRRF1, NDNL2, RPUSD3, PIK3CB, LYRM5, SUCLG1, MYH2, MECP2, MAGED2, DCLRE1C, GRB10, NNT, CD36, CEP350, PGM1, RYR1, MRPL49, ADSL, ATPIF1, BIN1, MRPL46, ACADSB, DBNDD2, CNIH, MIPOL1, CHKB, CACNB1, DAG1, AKAP13, UBA6, …	0.0147654	1.60127
UP_TISSUE	Endometrium carcinoma cell line	19	0.0167049	0.00159623	PTPRK, NRP1, PTPN3, EXOC7, ARHGEF5, HK2, SOCS4, NEXN, FLNB, TPM3, NR1H2, TTPAL, RNF6, CLASP1, CDK5RAP2, GTF3C1, DDAH1, DNAJA4, FN1	0.0206678	2.29618
UP_TISSUE	Embryonic kidney	48	0.0422019	0.0016736	GPN1, PTGES3, PPP6C, SNIP1, IQGAP3, HK1, CDC73, STUB1, POLR2C, PDPK1, POLE3, NUBP2, PGRMC1, DNAJC7, MBNL3, ARNTL2, TUBA1B, NFATC3, HIGD1A, ARHGEF10L, CLNS1A, EEF1A1, ABCB9, KCND1, ROCK1, SELK, HERC5, KCTD2, MAGED2, DCTN2, ATE1, PJA2, NCSTN, TRAF3IP2, PYCR1, ITPA, AMIGO3, CCT5, SEC61B, TRIM32, PDCL, TCEB2, CAND2, SEC13, CAND1, PSME3, DNAJB4, COPE	0.0211494	2.40622
UP_TISSUE	Bladder	48	0.0422019	0.0016736	CRTC2, ALDH1L1, SHROOM3, MRE11A, RANGAP1, PPM1B, CBLL1, HMMR, IKBIP, ESF1, ODF2L, CD9, VRK2, TMED2, PLIN2, MORC3, SORBS2, HSF2, CSDE1, TRPV6, PDE8A, TMEM183A, KRR1, SYMPK, EEF1A1, ARID5B, PPP1R10, NDC80, DGUOK, TLE2, HLTF, CEP152, BRCA1, GMFB, ATF4, RPS19, LARP7, TBRG1, TGDS, RAB22A, UBE2W, SDCBP, TMSB4X, INPP4B, STMN1, RNF135, SNX12, ST5	0.0211494	2.40622
UP_TISSUE	Hepatoma	128	0.112538	0.00173954	TUFT1, CCT3, INTS3, WDR82, SART3, ACSS3, IGHMBP2, G2E3, MIOS, ZNF397, RC3H2, CEP290, OGT, LONRF1, EIF2B3, PQLC2, CCAR1, MRPL50, DTL, GABPA, PTBP1, HDAC10, PSD3, UBR4, ERGIC1, GCC1, MKS1, HIF1A, MED15, RFC1, FNBP1L, ATP9A, TMEM139, MAPK3, TESK1, RPS12, DDX31, MVK, TBC1D8B, FBXO11, FAM160B2, ERMP1, SLC38A2, NOC3L, HDGF, PXK, SESN2, PPAT, KARS, DTD1, EIF3A, CACYBP, HARS2, EIF3M, DNAJA3, HAVCR2, EPAS…	0.0214686	2.49991
UP_TISSUE	Embryo	183	0.160895	0.00218136	MRPS35, RAB3GAP2, SLC44A2, CHMP6, PPCS, TSPAN9, CBX8, CNOT7, ANKRD55, UBQLN1, EIF4EBP3, TBC1D15, CLPTM1L, ZNF777, SLC25A23, CREB3L1, BSDC1, SAP30L, MTERFD3, TMUB2, DNAJC1, RNF31, OXR1, PQLC3, ARGLU1, ATG9A, PCID2, LRRC1, MTA3, RINT1, TMEM25, ERGIC2, DCLRE1C, OGFOD1, SLTM, TANC2, MED17, IQCG, ASB3, PTGFRN, MYNN, MYH7B, KIF26B, PACS1, CPSF3L, AFTPH, RALGPS2, ACTR3B, CRTC1, TTC5, EPHB3, RIC3, SFRS18…	0.0262513	3.12553
UP_TISSUE	Mammary carcinoma	59	0.0518731	0.00288968	PDIA3, GREB1, CAPZA2, PGAM1, RPLP2, CLTC, TPD52, LARP1, STARD3, NONO, KRT81, PACSIN3, CD44, RAE1, PRMT5, TTC39A, RNF31, AR, RXRB, PTBP1, ESR1, NDUFA13, MFGE8, SRPRB, STK3, TNKS2, PA2G4, RRM2, CTSO, RRM1, RPS12, TXNRD1, PRPS2, ADAM15, HMGB1, HDLBP, ERBB2, VIM, HMMR, RPS27, EIF3A, TPI1, SAFB, HNRNPC, HSPA5, TERF2, ERH, TBX3, TAOK2, IMMT, S100A11, CENPF, TPD52L1, SOD2, PRLR, PTP4A2, RHEB, HSPD1, HNR…	0.0338819	4.1207
UP_TISSUE	Breast	53	0.0465979	0.00321232	GREB1, FAM175A, NAA16, CXCL11, RAI2, KCNJ11, TBC1D16, PTGES, PGRMC1, KCNK6, PXMP4, PCBP2, BRD4, NR2F2, NUDT1, DFFA, SCUBE2, ALDH5A1, MTA2, LRRC28, ESR1, TOPBP1, FOXN3, ATP6V1F, HOXC10, COPG2, RPS16, NUP205, GNAS, RIPK4, ANKFY1, PMEPA1, FKBP9, ACADSB, ANGEL2, DAZAP2, RCC1, OAZ3, NAGPA, LRG1, TAP1, PPIL4, RPL10A, FEN1, MRPS26, JARID2, RPL29, PEX11A, SULF2, NOP16, BTBD10, PON2, ANTXR1	0.0360281	4.57084
UP_TISSUE	Hypothalamus	73	0.064182	0.00315534	NXPH3, RPL17, GDF1, RPL19, ATP6AP2, HP1BP3, DPP10, ESD, ECHDC1, PDLIM2, ALG5, PRDX2, TMEM17, KLHL2, NT5DC1, ACOT9, RABAC1, MSRA, ATXN10, EIF1AX, ACOT13, VPS4A, RAPGEF4, LSM2, ENOPH1, APLN, PHC2, CCDC88A, IFT80, PMCH, PCID2, ATP6V1H, APTX, TMEM126B, ERGIC1, ATP6V1A, EIF2AK1, SCYL1, HEPACAM, PGM1, PEBP1, SLC25A37, SLC38A1, MATR3, ASTE1, ZFAND6, ARV1, REPS2, DBNDD2, GPR61, NDUFB7, BEX1, NMB, CMPK1, …	0.0361549	4.49149
UP_TISSUE	Dendritic cell	49	0.0430811	0.00384533	ENY2, VPS29, MRPS36, MRPS35, RAB3GAP2, OSTC, DEDD, TIRAP, DSTYK, MREG, ACN9, NXT2, B2M, ESF1, OLFML3, TNFRSF11A, MYD88, AASDHPPT, AP1S2, GAB3, GSTK1, TMUB1, FAM162A, AMICA1, ACAD9, TMEM107, MS4A6A, UBTD2, EIF3M, FBXO8, SS18L2, FUNDC2, GINS2, MS4A7, NRBF2, METTL5, GOLT1B, TAOK3, SIGLEC10, ERLIN1, TNFSF13B, LARP7, PHB2, WHSC1L1, COMMD3, NEK9, ADAM19, MYNN, ICOSLG	0.0412685	5.44828
UP_TISSUE	Fetal brain	391	0.34377	0.00377313	PPP2R5B, PPP2R5D, STOML2, ITSN1, SART3, APP, GRIN2D, OGT, MAP2K5, SH3GL3, IKBKAP, WNT10B, CGRRF1, MAPK8, MADCAM1, SH3GL1, HSPBAP1, NFKBIE, MIPOL1, CACNB2, CACNB3, TRPT1, DAAM1, MST4, DTD1, PPP1R3E, SULT4A1, KBTBD8, PPP2R2B, NPHP1, SPPL3, BRI3BP, PAIP2, EPM2A, ATP11C, PARP3, CD200, PARP2, CDC42BPB, RTN4, GFAP, ELF2, LXN, GRIP1, FAM3A, LATS1, GRIPAP1, BRD7, USP11, KCNG1, PARVG, SRPK2, NDUFB11, ADNP…	0.0413344	5.34859
UP_TISSUE	Carcinoma	33	0.0290138	0.00477762	ODAM, TTC22, CNIH, CRTC1, TGFB1, RNF125, INTS8, MAZ, MSLN, BRD4, IL13RA1, FNDC3B, ZBTB7A, OSGEP, MRPL50, SPHK2, LGALS3, MAML2, DUSP23, RB1, CENPK, OXSM, PARP16, MRPL22, CA9, ZNF692, SCYL2, RGAG1, SLC25A38, KIAA1217, TPH1, UBE2T, NCLN	0.0500433	6.72691
UP_TISSUE	Fibroblast	74	0.0650612	0.005564	RTN4, NBN, IGFBP6, CANX, APP, FAP, PIGC, SHC1, CAT, CRY1, GOLGA5, KDM5C, SLC3A2, GTF2H5, CDK7, MBD1, GAK, TNFAIP6, XPA, CHMP1A, SDC1, CCDC130, F5, TAGLN, EIF2S1, PEX26, TOMM20, NEK9, NEU1, MFAP3, BIN1, PCCB, RAD17, CRELD1, VIM, HMGCS1, PTK7, NR3C1, CCNG1, TPM2, SERPINH1, VPS72, TPM4, ANXA7, OAZ1, PPP2CA, PPP2CB, PYCARD, HSPA5, NFATC3, TRIP11, ERCC4, TINF2, ABR, GUSB, NR4A2, GALT, TRIO, ITGA3, HNR…	0.0569537	7.79288
UP_TISSUE	Duodenum	87	0.0764909	0.00641645	IER2, KIF24, HELQ, ANKRD9, FAM3C, EDC4, TMEM143, TGFB1, HOOK3, FBXL19, SIN3B, VPS16, TRPV6, CDK5RAP1, MTERFD2, FBXL16, RNF32, SIK3, ZCCHC8, FLVCR1, ZDHHC2, ABCE1, STX3, ZNF644, BAIAP2, ZNF507, ERLIN2, ZUFSP, ZFR, PIGO, PNPLA6, ARHGEF10, PITPNM1, SLC26A6, TIMELESS, SBF2, KLHL15, GAA, CDK11B, CUX1, DST, MYL6, TMX1, PTPLAD1, CHCHD1, GLUD1, SETD1A, SLC38A6, NUFIP1, MFSD1, GON4L, MREG, PDSS1, MRPL11, …	0.0641985	8.93559
UP_TISSUE	Prostate	291	0.255849	0.00762383	RBPMS2, RPL17, PLEKHM3, AIF1, VTCN1, CCDC148, FAM105B, RPLP2, VPS53, PTPN22, MED23, RCE1, TMEM141, ACTG2, BSDC1, VPS13B, RAB27B, LUC7L3, OXR1, VANGL1, DUOXA1, AIG1, MECP2, LIG3, LIG4, CTNNA1, ERGIC2, HES1, EBPL, ATP2C2, BAZ1A, RPS17, F3, SERBP1, ST14, WFDC1, RPS11, ZNHIT3, PNMA1, TRAPPC2, HSPBAP1, DCBLD1, ORAI1, GSDMD, ZNF510, PPT1, OCRL, RPS26, TPI1, RPS28, HNMT, HEXIM2, ARG2, KBTBD6, PPP1R3F, R…	0.0744774	10.5315
UP_TISSUE	Colon endothelium	28	0.0246178	0.00786125	STEAP3, FKBP8, NBN, MFSD5, CD109, NAA16, DPY19L4, C1R, DMAP1, TENC1, IARS, SNAP47, SLC30A5, AHNAK2, KLHL24, FTL, SVEP1, ZNF280D, IMMT, ARID5B, CCDC80, SPTY2D1, MECP2, VPS8, OGFOD2, DHRS3, ZZZ3, SH3D19	0.0753486	10.8423
UP_TISSUE	Lung carcinoma	51	0.0448395	0.00814831	RPL19, SAT2, FERMT2, TP53I3, FUBP3, SLK, MAP1LC3B, KLHL21, RPL36AL, NMNAT2, RBBP5, RARG, TTC37, EXOSC2, G3BP2, TP53, YTHDF2, JUP, DCLRE1C, DCUN1D1, GADD45B, ANKFY1, KRT6A, FXYD3, CRELD2, RPL36, RIOK1, RPA1, HNRNPK, KRAS, RPL32, SLC35B2, EIF3J, PCSK7, STK38L, EIF3M, SSRP1, BGLAP, TMEM222, IL8, GRSF1, LGALS8, SNAPIN, PMF1, NRAS, ITPA, CCT5, SUPT16H, HDHD2, TMPO, HNRNPH1, RCN2	0.0766383	11.2167
UP_TISSUE	Adrenal gland	101	0.0887998	0.0103846	MKRN1, PDP1, FASTKD2, VAPB, PTPN22, CNOT1, PNN, GLT8D1, MFF, HOOK2, UQCR10, ATXN10, ZNF774, PQBP1, MRPL36, EIF2B4, PAN3, TMEM167B, TRERF1, RNF130, DCAF6, FBXL5, RAB14, SLC25A37, NFE2L3, CHGB, GPN3, BEX1, RIOK1, XAB2, SPC25, RPL9, NMRAL1, ARL6IP5, EEF1A1, MOCS2, EMILIN2, PPA1, SYTL4, TMOD3, HSPD1, POP5, AHSA1, KIF22, IER3IP1, CYB5R1, DPH5, PRDX5, PARN, AASDHPPT, WBP5, ACOT13, SRD5A1, TM9SF3, SDR39…	0.0934982	14.0834
UP_TISSUE	Colon adenocarcinoma	48	0.0422019	0.0102469	DEAF1, IQCB1, EIF6, PTOV1, CLDN7, RPL13, UBE2V1, IGF2BP2, RIOK1, FTH1, RNGTT, CTNNB1, RPS3, FOXH1, CD97, ANXA7, TYMS, SUMO1, RPS29, CD44, PEX19, ATIC, RPL9, SLC25A3, RPL3, BTF3, CDK5RAP3, RPS20, GAPDH, GOLGA2, ABCE1, CAMLG, NCF2, RAN, NIP7, KIF18A, CDC20, TMEM189, RPS6, RPS8, ANXA2, EIF4G2, ITPA, KLHL18, GTF2I, MRPL49, RAP1B, PGK1, PYGB	0.0938796	13.9094
UP_TISSUE	Lymphoblast	28	0.0246178	0.0124792	GLG1, TRPV2, FOXM1, OAS1, RFXANK, RFXAP, TAPBP, CCHCR1, CD44, VPS13D, ABCB10, VPS13A, VPS13B, AXIN2, FANCA, ABCB9, RFX5, ALMS1, MPHOSPH9, TSC1, SBF1, FANCD2, ATXN7, TSC2, PLCG2, CHAF1B, MPHOSPH8, PRPS1	0.10957	16.6901
UP_TISSUE	Lung fibroblast	28	0.0246178	0.0124792	MAVS, CALD1, PTGS1, FERMT2, USE1, SDC4, TIPRL, SDC2, ADAP1, ZNF75D, TMED4, SLC35B2, PLEKHG5, CC2D1A, GPC1, KDELR1, ARL6IP5, TWF1, GOLT1B, LGALS1, NDFIP1, NDFIP2, ZDHHC17, PSME1, MIB2, VCAN, FAIM2, PPP2R2A	0.10957	16.6901
UP_TISSUE	Salivary gland	62	0.0545108	0.0171395	DYNC1LI2, HMGN2, MYO7B, HIP1R, CLDN3, STOML2, TSPAN9, POMT2, FAM73A, CTAGE5, DGCR8, TRAK1, SLC25A28, SPR, GPC1, CDH24, ANO9, KIF2A, SLC12A8, SP100, EXOSC6, NOL8, KIF16B, TIMM44, FAM114A1, RPS17, ARCN1, VGLL4, THOC2, CTSH, SEMA4A, GALNT3, GALNT1, CEP120, GSDMD, RRM2B, ZMYND8, FTH1, NPHP3, MEIS3, FBXW7, RILPL2, OVOL1, HOXA10, KDM3A, ZBTB7B, RECQL5, SHPRH, PDS5A, CKAP5, PM20D2, AMACR, SPTY2D1, EHMT2…	0.145345	22.228
UP_TISSUE	Trachea	194	0.170566	0.0184565	HGSNAT, DLC1, STOML3, OGDH, B2M, RSPH3, MRPL32, OXR1, CRISP3, GBP6, DUOXA1, UGCG, UBR3, TC2N, ACAP3, LPAR6, PARP14, TMEM184A, PIAS1, GLG1, GCNT2, NEK3, HSD17B13, PFKFB2, STK17B, ARF6, PUS7, VRK3, CDC40, AMD1, TRAM1, TDRD1, SLC28A3, ZC3H14, MGAT4A, OSBPL5, SRP54, FAM111B, OSBPL6, NXF1, ARFIP1, MCAM, RAB7L1, LARP4B, NCKAP1, CBLB, SFRP2, CD209, TSGA14, BACH1, ELF1, SEPHS2, SLC15A2, ARSK, TTLL7, MBLA…	0.153308	23.7297
UP_TISSUE	Endometrial tumor	28	0.0246178	0.0190445	SLC36A1, ZBTB33, MPZL2, TIPARP, RABEPK, DDX26B, PSPH, TMCC1, FAR1, SLC35B3, STARD8, CDCA2, PMS2, TMEM192, WIPF1, NUP54, VPS39, HELLS, FN1, FLNB, EIF4G1, MIB1, YWHAG, RNF114, SLC41A1, TMTC3, FKBP10, PHF8	0.155454	24.3914
UP_TISSUE	Mammary cancer	53	0.0465979	0.020062	PDIA3, PPP2R5A, BCAR1, ZNF202, LARP1, DNAJC11, WWP1, RHOA, RPL10, TUBG1, PSMD5, PSMD6, KDM5B, EBAG9, CDK1, SP100, PEPD, REV1, PMCH, SLC3A2, MAGED2, KIAA1522, KIAA0100, NCOA4, PIAS3, KRIT1, LCK, TXN, KPNA2, USP7, TPM2, LMAN1, TPM3, HNRNPK, PARS2, SH2B1, SCARB2, ING1, LYSMD3, UAP1, FIBP, LGALS1, MPHOSPH10, JTB, TRIM24, ABCG2, RPAP1, PPP1R8, PHB2, NARG2, IKBKG, TRPC4AP, SPNS1	0.160713	25.5238
UP_TISSUE	Lung adenocarcinoma	19	0.0167049	0.0239677	KIF14, NUDT6, APTX, FAM76B, KIF16B, CCDC138, CBFA2T3, NDUFA12, ATAD1, HUNK, FOS, GFPT1, ASH1L, UBC, UBB, GUF1, ATRIP, UBA52, RPS27A	0.186492	29.7255
UP_TISSUE	Retinal pigment epithelium	15	0.0131881	0.0258004	BCMO1, ATP1B1, CLTB, ACADS, ATP1B2, SLC24A5, RAI14, ATP1A1, VCAM1, MTMR14, CD44, LRP12, RDBP, COG2, FN1	0.19661	31.6202
UP_TISSUE	Uterus endothel	15	0.0131881	0.0258004	AP4E1, OSBPL8, SNRPN, IPO11, SECISBP2, MBNL1, POLR3B, FNIP1, SEC14L1, SERBP1, TEAD4, HNRNPH1, SMC1A, CRYM, STAG2	0.19661	31.6202
UP_TISSUE	Milk	22	0.0193425	0.0304969	LALBA, PSAP, TNC, CLU, IGJ, LYZ, SPINT1, MFGE8, PIGR, WNT2B, MUC4, CEL, AZGP1, FGG, CHRDL2, CD36, LRG1, FOLR1, CD59, ST14, LTF, SPP1	0.225391	36.2603
UP_TISSUE	Aorta endothelial cell	47	0.0413227	0.0314442	SGSH, SNX9, CAV1, CDC14A, FKBP5, PPP2R5D, TSPAN6, MLH1, ANPEP, CDC16, LGR4, ARNT, TGFB2, CXXC1, SLC1A5, PSMD2, GNPAT, PLCD1, TCF4, MAN2B1, IL13RA1, THBS1, DNAJA3, NET1, PLD1, RALBP1, ZFX, TRIM27, HSPG2, LGALS8, TLE1, NXF1, ITPR3, CARD6, MANBA, NKTR, TTF2, KDR, CORO1C, CDKN1A, PLK3, NCOA3, PARP9, OSBPL10, LTA4H, DNAJB4, ADAR	0.225543	37.1599
UP_TISSUE	Blood	330	0.290138	0.0320106	RPL17, SNCA, BBX, AURKA, AQP3, ACBD5, DNASE1L1, MAGED1, NONO, APOE, BTBD2, PDHA1, FAS, ADAM8, ATP8, EIF2B3, VNN2, CDH24, ATP6, CD3E, PCBD1, GTPBP8, SERPING1, WDR91, NKTR, BCL2L11, TMEM131, PNKP, UNC13D, RFC1, CAMK4, PIAS3, ATP2C1, ST14, TBRG1, FCHSD1, GRAP2, TMX2, PALM, RHPN1, KEL, CA5B, MMD, UBA6, ADRBK1, OAS2, ADAP1, NR1H2, SFRS18, ARG1, KBTBD2, RPS29, CD69, POLM, ZAP70, CDA, FGL2, FCHO1, SPPL3…	0.226203	37.6922
UP_TISSUE	T cells	9	0.00791285	0.0311391	DCAF4, DLST, GMPR2, PSME1, POLE2, PSME2, DLGAP5, TTC5, ACTR10	0.226561	36.8715
UP_TISSUE	Skin fibroblast	17	0.0149465	0.0327768	ZBTB7B, PAN3, EEF1B2, ENPP1, COL3A1, HR, BMPR2, GLTP, SLC29A3, AP3M1, GALC, TCF4, EEF1D, INSR, PCCB, LOXL1, AKR1C1	0.228085	38.4055
UP_TISSUE	Pituitary tumor	17	0.0149465	0.0327768	EID1, MRPL42, MRPS33, FKBP7, ND5, OLA1, OCIAD1, GTF2H2, COMMD10, GHITM, DDX46, MRPS18B, EIF3K, RNFT1, TRAPPC4, PAK1, SAR1B	0.228085	38.4055
UP_TISSUE	Coronary artery	37	0.0325306	0.0360697	XRCC5, IER3, DYNC1LI1, COPS2, OSTF1, TTC23, UNC50, HINT2, VIM, CTNNBL1, TTC4, SUMO3, SUMO2, PDPK1, KCNK6, SLC39A9, UBTD1, CARS, DFFA, G3BP1, GTF2H4, UBOX5, CSTF2T, MCM3, NDUFA12, COQ5, MXD3, SF3A3, NME6, WSB1, KCTD10, RFC3, DHRS3, CCNB2, ASB3, YIPF5, SSR2, COPE	0.245194	41.3855
UP_TISSUE	Colon mucosa	38	0.0334098	0.0366758	PPP1R14D, GPRC5C, TADA3, TMEM214, IL17RE, TRMT1, GON4L, ASAP3, FAM46C, PAQR5, CCHCR1, PRR5, SNRK, PRDM10, PYCARD, VPS4A, GTF3C5, FBXL12, LRRFIP2, MICAL1, DOCK10, ARHGAP8, RHOF, TMEM104, FAM83E, CES3, STAP2, HDAC11, P4HTM, MUC4, QRICH1, GDPD2, ST13, TMEM134, ANKRD49, DEF8, MFSD11, GPATCH4, PYY	0.245787	41.9191
UP_TISSUE	Renal proximal tubule	7	0.00615444	0.0395946	TRAP1, FECH, PSMB1, CHST12, METTL1, COPZ1, CD151	0.25974	44.4263
UP_TISSUE	Neutrophil	15	0.0131881	0.0450827	KIAA1109, IL8, S100A8, MMP9, ELANE, MMP8, S100A12, TAPBP, LCN2, TNFRSF1A, TNFSF13B, CXCR4, SNAP23, SELPLG, GCA	0.287312	48.8696
UP_TISSUE	Synovial membrane tissue	35	0.0307722	0.046447	FKBP7, NFKBIE, STAT5A, B3GALT4, GSDMD, TLR2, PEX6, NFYC, HNRNPL, CCRL2, TAGAP, WISP1, RASGRP1, PCBP2, RPS20, TCTN2, ENTPD1, VNN2, METTL8, STX3, AK1, EFEMP2, STRADA, HEATR1, RAD52, SLBP, IFIT1, CD80, ETS1, PPP1R8, CD209, MSL1, FKBP11, NMNAT1, SH3BP2	0.291419	49.9216
UP_TISSUE	Lymph node	96	0.0844038	0.0503379	SLC9A9, TARS2, TRMT2B, RORC, FAM105A, CCT3, RNF213, KIAA1462, CDCA7, AAGAB, RAPGEF5, RC3H2, ACIN1, EIF2B3, MTERFD3, SCAMP5, OXR1, POLL, ZNF641, YIF1B, PRDM4, TMEM138, SLC25A37, MADCAM1, ZNF382, CRELD2, NFKBIA, DENND2D, FXYD6, NPHP3, KBTBD4, SLC35F2, SEC61A1, ADAM28, SLAMF6, ATAD2, PPFIBP2, TM2D3, NXF1, SLAMF7, DOCK8, INTS10, DENND1C, ARMC1, MSL2, EBF3, METTL10, CPNE1, SLC25A19, SYTL2, DHX40, MYH1…	0.305291	52.8122
UP_TISSUE	Adrenal cortex	25	0.0219801	0.051195	KIAA0907, TBL1XR1, CNNM3, FAM174A, RNASEK, PHACTR4, STAR, TTC21B, SELK, ARHGEF6, MME, KLHDC8B, GTF2H5, MLF1IP, YBX1, RPS3, PSMG3, LARP6, MAGT1, NNT, SH3KBP1, RHBDL2, KIF21A, TERF2, SLC25A40	0.30637	53.4278
UP_TISSUE	Aorta	68	0.059786	0.0499574	SCPEP1, MORF4L1, TLN1, ATP6AP2, STOML1, EIF2A, GLT8D1, ACTR6, INTS4, MCCC1, COPB1, VKORC1, RHOB, DPP8, CDK5RAP3, MCOLN1, ENOPH1, USP16, PPP1R14A, C1GALT1C1, VPS41, GRHPR, NEXN, TRERF1, PGM2, TAGLN, POGK, PRKRIP1, ORMDL2, WDR41, SNX9, TWSG1, CAV1, SHROOM3, CALD1, MYEF2, EEA1, RPA1, MAP3K3, CD2BP2, TDRKH, EIF3K, EIF3L, INPP5F, RPL5, PLCD1, CNN1, NSUN3, DNAJA4, MS4A6A, SEC23IP, ZC3H15, MSTO1, AMACR,…	0.306675	52.5366
UP_TISSUE	Aortic endothelium	17	0.0149465	0.0528277	CLCN3, AEBP1, GNPDA2, MCAM, FLNB, RPA1, TCERG1, CCL23, DNAJC13, ITGAV, SAMD9, RIPK3, SECISBP2L, TRPV4, CLCN6, FN1, ANGPTL4	0.311308	54.5796
UP_TISSUE	Erythrocyte	17	0.0149465	0.0528277	BMI1, ACHE, LANCL1, CYB5A, PRDX2, ATP2B1, CD47, GSR, ATP2B4, PRDX6, BLVRB, CD58, PEBP1, PCMT1, TSTA3, CAT, PGK1	0.311308	54.5796
UP_TISSUE	Hair follicle dermal papilla	18	0.0158257	0.0560905	SGK1, TMEM9, AIG1, CCDC80, SAP18, COPS7A, DDR2, PRELID1, TSC22D3, GHITM, EIF2AK1, FRMD6, BNIP3L, CCNDBP1, ARL6IP5, TMEM45A, ANGPTL4, RNF31	0.320744	56.8025
UP_TISSUE	Leukemic T-cell	8	0.00703365	0.0555553	BAG4, ATF4, PPIA, ATP2A3, RIPK1, LCK, STXBP3, FEN1	0.321457	56.445
UP_TISSUE	Hematopoietic stem cell	20	0.0175841	0.0615947	VPS29, MRPS35, NIF3L1, VPS45, RAB4B, USE1, MRPS21, PPCDC, COMMD8, APOBEC3F, TRMT11, DTWD1, RBM8A, CSNK1E, MAGOHB, PSENEN, RANGRF, LSM3, DYNLRB1, AUP1	0.343401	60.3242
UP_TISSUE	Endometrium	50	0.0439603	0.0634835	RAB5B, ZC3HAV1, ATL1, RUSC1, PINK1, SKIV2L2, NUP188, LATS1, DDR2, RNF213, ATG5, LRRC57, ILK, RANBP6, NIPAL3, OGT, CABLES1, CUL1, ELP3, ZBTB20, EGR2, HERC6, G3BP1, APTX, EXD2, COLEC11, LMBRD2, ARHGAP30, ATP2C2, ARRB2, CTSB, DYNC1I2, ZNF75A, ITGB1, URGCP, GLIPR2, GYS1, VPS35, XAF1, PALB2, ENO1, MSTO1, LRRC41, ZNF667, CCDC80, THUMPD1, TSC2, SYTL4, ATP6V0A1, RNF111	0.348659	61.4698
UP_TISSUE	Osteosarcoma	25	0.0219801	0.0708526	HDLBP, APOBEC1, TXN2, BBS9, VIM, IGFBP6, CCL8, POSTN, NR3C1, TPM3, NR1H2, RB1CC1, TSPAN31, ACTR1A, TPR, AARS, MCM3, RBMX, ANXA2, CCT7, CALM3, PDCD6IP, PRPS2, IGFBP4, CALM1, CDH11	0.367464	65.651
UP_TISSUE	Neuroepithelium	9	0.00791285	0.0684705	CNKSR1, CGN, PPP4R1, SOX11, SLC4A7, TADA1, PRPF3, ABCB6, NET1	0.367476	64.348
UP_TISSUE	Heart	276	0.242661	0.070675	DLC1, XRCC5, KCNE1L, MEF2B, MEF2A, CDIPT, VAPB, PGD, XRCC6, NAA15, PDLIM3, SELENBP1, DNASE1L1, WDR72, ATP2B4, SH3BGR, VPS4A, CFI, HTRA3, MRPL39, SAP30L, MAP2K7, IBTK, SLC12A9, CRYAB, SERPING1, VPS41, ZUFSP, CEP152, CCDC132, PITPNM2, NNT, RFC1, CD34, SERBP1, VEGFA, ATPIF1, CHORDC1, MDH1, SLC2A11, MIPOL1, PFKFB2, CHKB, CACNB1, AKAP12, CACNB2, PRRC1, MTIF2, FUZ, PEA15, CDC42EP2, RPS27, GYS1, IDH2, A…	0.370104	65.5554
UP_TISSUE	Testis	1975	1.73643	0.0700131	CDIPT, REP15, VPS53, ZNF782, VPRBP, AMOTL1, MAMSTR, MAK16, PPAPDC2, BTBD1, BTBD3, VPS4A, ZNF395, TBPL1, DHX32, BSG, NDNL2, UGCG, BTBD7, VPS41, ISG20L2, GEM, PTPDC1, BTBD9, DCAF5, SCYL1, DHX29, ASCC3, ZNF384, HSD11B1, MYBBP1A, RALGPS2, IGFBPL1, DUSP10, PRRC1, RCC1, DUSP19, ISY1, EFR3A, KBTBD7, FAIM, SERF2, DHX57, DHX8, SPPL3, ZNF398, ZC3H14, TAOK2, ESRRB, PAIP2, PPAPDC1B, ATP11B, ACACB, ATP11C, UB…	0.370708	65.1969
UP_TISSUE	Lymphoma	30	0.0263762	0.0758454	HSD17B11, CPEB4, VIM, NEDD9, RPL37, ILDR1, SLC19A1, AIP, TOR3A, OAZ1, IL10RA, PAK4, NPM1, VEZF1, AXIN1, ENO1, PRPF40A, BCL10, SP100, NCF2, UST, SYCE2, APTX, ATP6V1H, CD40, RELT, AKR1B1, MED18, PLA2G7, CALM3, CALM1	0.38148	68.2395
UP_TISSUE	Aortic smooth muscle	6	0.00527524	0.0753208	KCNMA1, AEBP1, VCAN, TJP2, KCNMB1, CTNNBL1	0.382732	67.9763
UP_TISSUE	Endothelial cell	34	0.029893	0.0779133	IL33, VCL, VCAM1, NOD1, IDS, PROCR, GP1BA, PTX3, THBS1, FGD6, FBXO9, ATRIP, FOSL1, COX7A2, HERC6, ITGA2, DOCK5, FLNB, TACC2, GNS, ATP7A, WDR26, SLC26A7, ZNF211, SCFD2, PLXDC1, CSGALNACT2, LIPG, ERN1, RIPK2, DGKZ, SLC13A4, TNFAIP1, KIF20A	0.386466	69.2573
UP_TISSUE	Human skeletal muscle	10	0.00879206	0.07892	GRPEL2, KDM6A, NRP1, EXOC4, USO1, BCL2L13, PCCB, ERGIC2, KANK1, ZNF75D	0.387126	69.7418
UP_TISSUE	Spleen	408	0.358716	0.0815712	SCAF1, SLC9A9, PEAR1, PLEKHM1, LTBP3, NAA16, AMOTL1, ISG20, MAGED1, WDR73, MAP3K9, LSM3, ZNF395, ADAM8, NCF2, NDNL2, PCID2, NCF1, MYLK4, PTBP1, UBE2J1, BCL2L11, GLUL, UNC13D, MED15, ZZZ3, FCHSD1, GRAP2, ZNF614, ACP5, PRRC1, XAB2, PPP1R3E, NPHP3, LPCAT1, KBTBD3, NTHL1, EME2, TINAGL1, SYNE2, SYTL3, ACAD11, SYTL1, TAF1C, ELF2, NBEA, FAM168A, NUBP1, RRN3, PIK3AP1, MICAL1, TMEM104, FMNL1, TMCO6, ARHGE…	0.394194	70.9839
UP_TISSUE	Myeloid leukemia cell	11	0.00967126	0.0874204	NFU1, MCL1, CD44, TP53BP1, IL4R, SOCS1, GOPC, SF1, TOMM22, NFE2L2, DHX32	0.413141	73.5582
UP_TISSUE	Human endometrium carcinoma cell line	12	0.0105505	0.094378	IARS, A1BG, ELF1, TFRC, TXNDC15, UQCC, PMS2, PSME3, SUCLA2, CCNG1, RGL1, MSRB3	0.435237	76.343
UP_TISSUE	Osteoclastoma	7	0.00615444	0.096954	TCIRG1, ATP6V1C1, CTSK, ATP6V1E1, ACP5, ITGB3, ATP6V0D1	0.437516	77.3029
UP_TISSUE	Peripheral blood leukocyte	44	0.0386851	0.0965023	ABCF1, IER3, APOBEC1, TNF, IL27RA, RNF39, TIMM17B, HR, ATP6V1G2, ZNRD1, TRIM15, TRIM10, UGT1A6, CCHCR1, CASP8AP2, CXCR4, RASGRP4, MDC1, TRDMT1, DHX16, FUT4, CCDC22, PIK3R5, LTB, GNL1, IL8, FLOT1, PPP1R11, GTF2H4, PPP1R10, TRIM26, NFKBIL1, DIS3, DDR1, MRPS18B, TSC1, NRM, CXCL13, PSORS1C2, TSC2, TMSB4X, MERTK, SYTL1, TRIM39	0.439352	77.1372
